# Supplementary material for: Genomic and transcriptomic analyses reveal polygenic architecture for ecologically important traits in aspen (Populus tremuloides Michx.)
Source: Ecol Evol. 2023 Sep 28;13(10):e10541. doi: 10.1002/ece3.10541 (PMC10534199; doi:10.1002/ece3.10541)
Supplement: Supplementary file 1 — File S1. [file ECE3-13-e10541-s007.xlsx]

## Sheet: Read Me
Variant calling and filtering pipeline*
Prepared by JF Riehl
Tab	Description
Variant Pipeline Overview	Overview of the main steps and associated quality assessments taken to call and filter variants
Variant Pipeline Detailed	Detailed information and data characteristics for each step in the variant calling and filtering pipeline
Admixture Results	Results of the Admixture analysis assessing population structure
Sibling Pairs	Kinship values for sibling pairs as calcluated by VCFtools and GEMMA
*A detailed written chronology of the steps taken to filter the data is available upon request as well as any named files within this document

## Sheet: Variant Pipeline Overview
Filtering steps:						Corresponding analyses:
0. Alignment and variant calling using GATK conducted by Carolina Bernhardsson
1. BCFtools						QA check using the GATK VariantsToTable tool and an accompanying R script (GATK_Filtering_Exploration_022619.Rmd) to determine if any of the BCFtools filtering criteria should be adjusted. The R Markdown document also specifies which files were used and what code was used to extract the necessary information to make this assessment. See GATK_Filtering_Exploration_022619.html for the plots and add…
2. Create a combined filtered SNPs file to capitalize on including the variants called with all three files together while also avoiding losing sites because of a programming artifact by doing the BCFtools step on the three files individually
3. VCFtools filtering using the combined filtered SNPs file, and for biallelic SNPs and indels						Basic assessment of stats using BCFtools, VCFtools and R was conducted; see following documents for details: WisAsp_testSNPdatasets_reusablescript_JFR030619_StepThree_combined.Rmd and WisAsp_testSNPdatasets_reusablescript_JFR030619_StepThree_combined.html
4. VCFtools filtering for genotype quality, missing data, HWE, depth, MAF (three different cutoffs used: 0.00001(remove most singletons), 0.005(remove sites where less than 3 samples display the minor allele), 0.05(standard cutoff in most GWA analyses)) and pruning duplicate samples, samples with > 20.9999% missing data(different for each MAF cutoff by a few samples), putative F1 hybrids, and sam…						A first run of this step was used to assess relatedness and individual missingness to generate our exclusions lists. Then this step was rerun with the exclusions lists included. Following that, basic assessment of stats using BCFtools, VCFtools and R was conducted; see following documents for details: WisAsp_testSNPdatasets_reusablescript_JFR030619_StepFour_MAF00001.html, WisAsp_testSNPdatasets_r…
5. LinkImpute imputation to fill in all missing sites with the best predicted genotype						Population structure assessed on the MAF05 and MAF005 files using Admixture for K=1 through 5 with cross-validation; no population structure was evident with K=1 being the most likely number of populations
6. Prune by linkage disequilibrium						In theory this could help improve power in our GWA analyses; however relatively few sites were filtered out, and differences in GWA and Admixture analyses were inconsequential, thus we will not prune by LD for the final GWA analyses
7. GWAS analyses						Plink 1.9 and GEMMA's BSLMM

## Sheet: Variant Pipeline Detailed
SNP Filtering Step	Filtering Event	Filters	# of samples	# of sites kept	# of filtered out sites	% sites filtered out	Ts (# of transitions)	Tv (# of transversions)	Ts/Tv	Number of Singletons	Cross-validation K (number of populations in dataset)	File Name
Step 0	Alignment and variant calling	see WisAsp_SNP_Filtering_JFR_Final.docx for details	542	6827282	NA	NA	3423638	2665276	1.28	689953	NA	WisAsp_all_rounds_jointcall.vcf.gz
			506	6642504	NA	NA	3349814	2606179	1.29	697207	NA	Viafull-viaGVCF-jointcall-WisAsp.vcf.gz
			25	1273869	NA	NA	591714	500637	1.18	274084	NA	WisAsp_second_probe_round_jointcall.vcf.gz
			11	963923	NA	NA	447979	376486	1.19	249978	NA	reseq_exome-reduced_jointcall-tremuloides.vcf.gz
Step 1	VCFtools	remove SNPs that are outside the extended probe regions (--bed GATK-Aspen_extended_probes.bed)	506	1089768	5552736	0.83594	612848	532136	1.15	272660	NA	Viafull-viaGVCF-jointcall-WisAsp_StepOne.vcf.gz
	BCFtools 1.2	filter SNPs within 5bp of an indel (-g 5)
		Quality by depth (QD < 2)
		Root mean square of the mapping quality of the reads across all samples (MQ < 50)	25	569040	704829	0.553298	319501	262821	1.22	160253	NA	WisAsp_second_probe_round_jointcall_StepOne.vcf.gz
		Mann-Whitney rank sum test for mapping qualities (MQRankSum < -8)
		Mann-Whitney rank sum test for the distance from the end of the reads for reads with alternative alleles (ReadPosRankSum < -7)
		Strands Odds Ratio for strand bias (SOR > 3)	11	477691	486232	0.50443	268252	218254	1.23	149445	NA	reseq_exome-reduced_jointcall-tremuloides_StepOne.vcf.gz
		Phred-scaled p-value using Fisher’s Exact Test for strand bias (FS > 60)
		keep only variants with TYPE labeled as “snp” (TYPE!=”snp”)
Step 2	bash	create lists of sites for each of the three files (see Step Two in WisAsp_SNP_Filtering_JFR_Final.docx for details)	NA	NA	NA	NA	NA	NA	NA	NA	NA	WisAsp_ALL_filtered_positions.txt
	RStudio	Combine the filtered positions (see Step Two in WisAsp_SNP_Filtering_JFR_Final.docx for details)	NA	NA	NA	NA	NA	NA	NA	NA	NA
Step 3	VCFtools	filter sites using the WisAsp_filtered_positions.txt created in Step Two	542	1131710	5695572	0.834237	621832	509878	1.22	243695	NA	WisAsp_all_rounds_jointcall_StepThree.recode.vcf.gz
		Keep SNPs with 2 alleles (--min-allele 2 max-allele 2)
		Remove indels and 5bp around indels (--remove-indels)
	BCFtools 1.9	Fill tags in the new vcf combined file (+fill-tags)	542	1131710	5695572	0.834237	621832	509878	1.22	243695	NA	WisAsp_all_rounds_jointcall_StepThree_filledtags.vcf.gz
Step 4	VCFtools	Keep SNPs with mean depth of 15-40 (--min-meanDP 15 –max-meanDP 40)									NA	NOTE: I ran all of these filters with each MAF cutoff separately
		Keep SNPs with a depth of 10-50 (--minDP 10 –maxDP 50)
		remove SNPs with more than 30% missing data (--max-missing 0.7)
		remove SNPs with a genotype quality less than 15 (--minGQ 15)
		remove samples with >20.9999% missing data and duplicate/problem samples (--remove)
		HWE 0.00001
	MAF 0.00001	--maf 0.00001 (remove singletons)	458	563544	568166	0.502042	310870	252674	1.23	150450		WisAsp_all_rounds_jointcall_StepFour_MAF00001_filledtags.vcf.gz
	MAF 0.005	--maf 0.005 (only sites with less than 10 individuals having the minor allele)	456	291069	840641	0.742806	164065	127004	1.29	0		WisAsp_all_rounds_jointcall_StepFour_MAF005_filledtags.vcf.gz
	MAF 0.05	--maf 0.05 (standard cutoff)	448	113674	1018036	0.899556	65019	48655	1.34	0		WisAsp_all_rounds_jointcall_StepFour_MAF05_filledtags.vcf.gz
Step 5	LinkImpute	impute missing genotypes with LinkImpute: MAF 0.00001									NA	too computationally intensive to run in LinkImpute
		impute missing genotypes with LinkImpute: MAF 0.005									K=1	WisAsp_all_rounds_jointcall_MAF005_StepFive_plink_LinkImpute
		impute missing genotypes with LinkImpute: MAF 0.05									K=1	WisAsp_all_rounds_jointcall_MAF05_StepFive_plink_LinkImpute
Step 6	Prune by LD	plink –indep-pairwise 50 10 0.2	448	89525	24149	0.212441	51456	38069	1.352	0	NA	WisAsp_all_rounds_jointcall_MAF05_StepFive_plink_LinkImpute_LDpruned
	Prune by LD	plink –indep-pairwise 50 10 0.2	455	264285	26784	0.0920194	149659	114626	1.306	0	NA	WisAsp_all_rounds_jointcall_MAF005_StepFive_plink_LinkImpute_LDpruned
Step 7	PLINK 1.9	see WisAsp_SNP_Filtering_JFR_Final.docx for details
	GEMMA's BSLMM	see WisAsp_SNP_Filtering_JFR_Final.docx for details

## Sheet: Admixture Results
	ADMIXTURE RESULTS (assessing population structure)
	MAF 0.00001	CV error (K=1)	NA
		CV error (K=2)	NA
		CV error (K=3)	NA
		CV error (K=4)	NA
		CV error (K=5)	NA
	MAF 0.005	CV error (K=1)	0.26348
		CV error (K=2)	0.26591
		CV error (K=3)	0.26987
		CV error (K=4)	0.27345
		CV error (K=5)	0.27734
	MAF 0.05	CV error (K=1)	0.48178
		CV error (K=2)	0.48325
		CV error (K=3)	0.48445
		CV error (K=4)	0.4889
		CV error (K=5)	0.49414
	MAF 0.005 (LD pruned)	CV error (K=1)	0.25465
		CV error (K=2)	0.2571
		CV error (K=3)	0.26118
		CV error (K=4)	0.26509
		CV error (K=5)	0.26972
	MAF 0.05 (LD pruned)	CV error (K=1)	0.47623
		CV error (K=2)	0.47718
		CV error (K=3)	0.48247
		CV error (K=4)	0.48188
		CV error (K=5)	0.4883

## Sheet: Sibling Pairs
Sibling/Parent Offspring based on Ajk values (VCFtools relateness command) at 5% MAF						Sibling/Parent Offspring based on Ajk values (VCFtools relateness command) at 0.5% MAF
INDV	Correct.Sequenced.Genotype	Ajk				INDV	Correct.Sequenced.Genotype	Ajk
UME_303602_P13_WA12	512	0.67				UME_303602_P09_WC12	52	0.5
UME_303602_P13_WB12	535					UME_303602_P14_D03	51
UME_303602_P09_WC12	52	0.5				UME_303602_P09_WB07	51
UME_303602_P14_D03	51					UME_303602_P09_WB09	24	0.5
UME_303602_P09_WB07	51					UME_303602_P14_WD01	42
UME_303602_P09_WB09	24	0.5				UME_303602_P09_WA12	14	0.7
UME_303602_P14_WD01	42					UME_303602_P09_WB01	15
UME_303602_P09_WA12	14	0.5
UME_303602_P09_WB01	15
Sibling/Parent Offspring based on GEMMA”s centered kinship matrix at 5% MAF
INDV	Correct.Sequenced.Genotype	Centered.value	Percent.Missing
UME_303602_P13_WA12	512	0.134	11
UME_303602_P13_WB12	535		8
UME_303602_P09_WC12	52	0.129	10
UME_303602_P14_D03	51		3
UME_303602_P09_WB09	24	0.129	8
UME_303602_P14_WD01	42		3
UME_303602_P09_WA12	14	0.127	5
UME_303602_P09_WB01	15		3
UME_303602_P09_WF04	99	0.13	6
UME_303602_P09_WF03	98		3
