# Supplementary material for: Genomic and transcriptomic analyses reveal polygenic architecture for ecologically important traits in aspen (Populus tremuloides Michx.)
Source: Ecol Evol. 2023 Sep 28;13(10):e10541. doi: 10.1002/ece3.10541 (PMC10534199; doi:10.1002/ece3.10541)
Supplement: Supplementary file 2 — File S2. [file ECE3-13-e10541-s004.xlsx]

## Sheet: ReadMe
WisAsp Common Garden Sequenced Genets Information
European Nucleotide Archive Accession Number PRJEB30919
Prepared by JF Riehl
Tab	Description
Whole Exome Capture Sequencing	list of all samples sequenced via whole exome capture sequence method as well as notations on excluded samples, related samples, and mislabeled samples; excluded samples have an exclusion code explained by the legend below.
Whole Genome Sequencing	list of all samples sequenced via whole genome sequencing from the long term (LT) common garden as well as notations on excluded samples, related samples, and mislabeled samples; excluded samples have an exclusion code explained by the legend below.
Exclusion.Code Legend
1	Not P. tremuloides (one cottonwood, several hybrids with P. grandidentata)
10	GWAS exclusion because of missing SNP data
11	GWAS exclusion for duplication with SNP data from another ramet
12	GWAS exclusion because of uncertainty about what ramet or genet was used for SNPs

## Sheet: Exome Capture Sequencing
ID.RapidGenomics	Genet.2014	SerialNo.2014	Ramet.2014	Correct.Genet.SSRrev	Correct.Sequenced.Genet	Correct.Sequenced.SerialNo	Correct.Sequenced.Ramet	Exclusion.Code	Detailed.Reason.for.Exclusion.from.Genomic.Analyses	Additional.Notes
UME_303601_P01_WA03	PG-1	407	2_A_15	PG-1	WisAsp PG-1	407	2_A_15	10.11	We used the sample with whole genome sequence information instead	See the "Whole Genome Sequenced" tab for more information
UME_303601_P01_WB08	Dan-2	2115	2_WB_15	Dan-2	WisAsp Dan-2	2115	2_WB_15	10.11	We used the sample with whole genome sequence information instead	See the "Whole Genome Sequenced" tab for more information
UME_303601_P01_WB11	Dan-1	657	2_J_13	Dan-1	WisAsp Dan-1	657	2_J_13	10.11	We used the sample with whole genome sequence information instead	See the "Whole Genome Sequenced" tab for more information
UME_303602_P09_WA01	WisAsp 1	28	1_A_28	1	WisAsp 1	28	1_A_28
UME_303602_P09_WA02	WisAsp 2	607	2_H_19	2	WisAsp 2	607	2_H_19
UME_303602_P09_WA03	WisAsp 3	530	2_E_26	3	WisAsp 3	530	2_E_26			WisAsp 3 has a potential sibing relationship with WisAsp 5 (2-G-26, UME_303602_P09_WA05)
UME_303602_P09_WA04	WisAsp 4	507	2_E_3	4	WisAsp 4	507	2_E_3
UME_303602_P09_WA05	WisAsp 5	586	2_G_26	5	WisAsp 5	586	2_G_26		Genets 3 and 5 have a potential sibling/parent relationship and we kept the genet with the smaller missing data percentage	WisAsp 5 has a potential sibing relationship with WisAsp 3 (2-E-26, UME_303602_P09_WA03)
UME_303602_P09_WA06	WisAsp 6	602	2_H_14	6	WisAsp 6	602	2_H_14
UME_303602_P09_WA07	WisAsp 7	2086	2_EB_14	7	WisAsp 7	2086	2_EB_14
UME_303602_P09_WA08	WisAsp 8	737	2_M_9	8	WisAsp 8	737	2_M_9
UME_303602_P09_WA09	WisAsp 11	628	2_I_12	11	WisAsp 11	628	2_I_12
UME_303602_P09_WA10	WisAsp 12	664	2_J_20	12	WisAsp 12	664	2_J_20
UME_303602_P09_WA11	WisAsp 13	630	2_I_14	13	WisAsp 13	630	2_I_14
UME_303602_P09_WA12	WisAsp 14	195	1_G_27	14	WisAsp 14	195	1_G_27			WisAsp 14 has a potential sibling relationship with WisAsp 15 (1-E-14, UME_303602_P09_WB01); also been identified as a potential backcross by PCA analysis
UME_303602_P09_WB01	WisAsp 15	126	1_E_14	15	WisAsp 15	126	1_E_14		Genets 14 and 15 have a potential sibling/parent relationship and we kept the genet with the smaller missing data percentage	WisAsp 15 has a potential sibling relationship with WisAsp 14 (1-G-27, UME_303602_P09_WA12)
UME_303602_P09_WB02	WisAsp 16	213	1_H_17	16	WisAsp 16	213	1_H_17
UME_303602_P09_WB03	WisAsp 18	732	2_M_4	18	WisAsp 18	732	2_M_4
UME_303602_P09_WB04	WisAsp 19	323	1_L_15	19	WisAsp 19	323	1_L_15
UME_303602_P09_WB05	WisAsp 20	925	3_F_1	20	WisAsp 20	925	3_F_1
UME_303602_P09_WB06	WisAsp 21	840	3_B_28	21	WisAsp 21	840	3_B_28
UME_303602_P09_WB07	WisAsp 22	99	1_D_15	22	WisAsp 22	99	1_D_15
UME_303602_P09_WB08	WisAsp 23	143	1_F_3	23	WisAsp 23	143	1_F_3
UME_303602_P09_WB09	WisAsp 24	93	1_D_9	24	WisAsp 24	93	1_D_9		Genets 24 and 42 have a potential sibling/parent relationship and we kept the genet with the smaller missing data percentage	WisAsp 24 has a potential sibling relationship with WisAsp 42 (2-B-9, UME_303602_P14_WD01.bam)
UME_303602_P09_WB10	WisAsp 26	513	2_E_9	26.27	WisAsp 26.27	513	2_E_9	11	Genets 26 and 27 are clones (confirmed by SSR data) and we kept the genet with the smaller missing data percentage; only associate with ramets 1-M-28, 2-E-9 and 2-I-8	SSR data confirms that ramets 1-M-28, 2-E-9 and 2-I-8 are all clones, while the rest of the ramets labeled as WisAsp 26 or WisAsp 27 are unique genets
UME_303602_P09_WB11	WisAsp 27	624	2_I_8	26.27	WisAsp 26.27	624	2_I_8		Genets 26 and 27 are clones (confirmed by SSR data) and we kept the genet with the smaller missing data percentage; only associate with ramets 1-M-28, 2-E-9 and 2-I-8	WisAsp 27 (1-G-6) was determined to be a triploid by cytommetry analysis, but WisAsp 26 (1-M-28) was not… and there are sex typing discrepancies for the ramets of genet 27 (2-I-8 Female; 1-G-6, 3-G-1 Male, rest unknown); SSR data confirms that ramets 1-M-28, 2-E-9 and 2-I-8 are all clones, while the rest of the ramets labeled as WisAsp 26 or WisAsp 27 are unique genets
UME_303602_P09_WB12	WisAsp 28	54	1_B_26	28	WisAsp 28	54	1_B_26
UME_303602_P09_WC01	WisAsp 30	319	1_L_11	30	WisAsp 30	319	1_L_11
UME_303602_P09_WC02	WisAsp 31	270	1_J_18	31	WisAsp 31	270	1_J_18
UME_303602_P09_WC03	WisAsp 35	100	1_D_16	35	WisAsp 35	100	1_D_16
UME_303602_P09_WC04	WisAsp 37	702	2_L_2	37	WisAsp 37	702	2_L_2
UME_303602_P09_WC05	WisAsp 39	235	1_I_11	39.4	WisAsp 39.40	235	1_I_11		Genets 39 and 40 are clones (confirmed by SSR data) and we kept the genet with the smaller missing data percentage	SSR data shows that all ramets of WisAsp 39 and WisAsp 40 are clones, so we kept the sample with less missing data for GWA analyses
UME_303602_P09_WC06	WisAsp 40	839	3_B_27	39.4	WisAsp 39.40	839	3_B_27	11	Genets 39 and 40 are clones (confirmed by SSR data) and we kept the genet with the smaller missing data percentage	SSR data shows that all ramets of WisAsp 39 and WisAsp 40 are clones, so we kept the sample with less missing data for GWA analyses
UME_303602_P09_WC07	WisAsp 43	60	1_C_4	43	WisAsp 43	60	1_C_4
UME_303602_P09_WC08	WisAsp 45	255	1_J_3	45	WisAsp 45	255	1_J_3
UME_303602_P09_WC09	WisAsp 46	239	1_I_15	46.47	WisAsp 46.47	239	1_I_15	11	Genets 46 and 47 are clones (confirmed by SSR data) and we kept the genet with the smaller missing data percentage	SSR data shows that all ramets of WisAsp 46 and WisAsp 47 are clones, so we kept the sample with less missing data for GWA analyses
UME_303602_P09_WC10	WisAsp 47	698	2_K_26	46.47	WisAsp 46.47	698	2_K_26		Genets 46 and 47 are clones (confirmed by SSR data) and we kept the genet with the smaller missing data percentage	SSR data shows that all ramets of WisAsp 46 and WisAsp 47 are clones, so we kept the sample with less missing data for GWA analyses
UME_303602_P09_WC11	WisAsp 48	731	2_M_3	48	WisAsp 48	731	2_M_3
UME_303602_P09_WC12	WisAsp 52	220	1_H_24	52	WisAsp 52	220	1_H_24			WisAsp 52 has a potential sibling relationship with WisAsp 51 (1-H-25, UME_303602_P14_WD03.bam)
UME_303602_P09_WD01	WisAsp 54	517	2_E_13	54	WisAsp 54	517	2_E_13
UME_303602_P09_WD02	WisAsp 56	50	1_B_22	56	WisAsp 56	50	1_B_22
UME_303602_P09_WD03	WisAsp 57	198	1_H_2	57	WisAsp 57	198	1_H_2
UME_303602_P09_WD04	WisAsp 58	902	3_E_6	58	WisAsp 58	902	3_E_6
UME_303602_P09_WD07	WisAsp 63	512	2_E_8	63	WisAsp 63	512	2_E_8
UME_303602_P09_WD08	WisAsp 65	534	2_F_2	65	WisAsp 65	534	2_F_2
UME_303602_P09_WD09	WisAsp 66	647	2_J_3	66.67	WisAsp 66.67	647	2_J_3		SSR data confirms 66 and 67 are clones, we kept the individual will the least amount of missing data	SSR data shows that all ramets of WisAsp 66 and WisAsp 67 are clones, so we kept the sample with less missing data for GWA analyses
UME_303602_P09_WD10	WisAsp 68	445	2_B_25	68	WisAsp 68	445	2_B_25
UME_303602_P09_WD11	WisAsp 69	232	1_I_8	69	WisAsp 69	232	1_I_8
UME_303602_P09_WD12	WisAsp 70	515	2_E_11	70	WisAsp 70	515	2_E_11
UME_303602_P09_WE01	WisAsp 72	47	1_B_19	72	WisAsp 72	47	1_B_19
UME_303602_P09_WE02	WisAsp 73	596	2_H_8	73	WisAsp 73	596	2_H_8
UME_303602_P09_WE03	WisAsp 79	896	3_D_28	79	WisAsp 79	896	3_D_28
UME_303602_P09_WE04	WisAsp 80	211	1_H_15	80	WisAsp 80	211	1_H_15
UME_303602_P09_WE05	WisAsp 84	82	1_C_26	84	WisAsp 84	82	1_C_26
UME_303602_P09_WE06	WisAsp 85	503	2_D_27	85	WisAsp 85	503	2_D_27
UME_303602_P09_WE07	WisAsp 87	199	1_H_3	87	WisAsp 87	199	1_H_3		Two of the same tree were sequenced (technical replicate) and we kept the replicate with the smaller missing data percentage
UME_303602_P09_WE08	WisAsp 88	48	1_B_20	88	WisAsp 88	48	1_B_20
UME_303602_P09_WE09	WisAsp 90	580	2_G_20	90	WisAsp 90	580	2_G_20
UME_303602_P09_WE10	WisAsp 91	242	1_I_18	91	WisAsp 91	242	1_I_18
UME_303602_P09_WE11	WisAsp 92	1007	3_H_27	92.93	WisAsp 92.93	1007	3_H_27		Genets 92 and 93 are clones (confirmed by SSR data) and we kept the genet with the smaller missing data percentage	SSR data shows that all ramets of WisAsp 92 and WisAsp 93 are clones, so we kept the sample with less missing data for GWA analyses
UME_303602_P09_WE12	WisAsp 94	677	2_K_5	94	WisAsp 94	677	2_K_5
UME_303602_P09_WF01	WisAsp 95	694	2_K_22	95	WisAsp 95	694	2_K_22
UME_303602_P09_WF02	WisAsp 96	481	2_D_5	96	WisAsp 96	481	2_D_5
UME_303602_P09_WF03	WisAsp 98	46	1_B_18	98	WisAsp 98	46	1_B_18			WisAsp 98 has a potential sibling relationship with WisAsp 99 (2-EB-26, UME_303602_P09_WF04)
UME_303602_P09_WF04	WisAsp 99	2098	2_EB_26	99	WisAsp 99	2098	2_EB_26		Genets 99 and 98 have a potential sibling/parent relationship and we kept the genet with the smaller missing data percentage	WisAsp 99 has a potential sibling relationship with WisAsp 98 (1-B-18, UME_303602_P09_WF03)
UME_303602_P09_WF05	WisAsp 100	703	2_L_3	100.991	WisAsp 100.991	703	2_L_3		Only associate with ramets 2-L-3 and 1-E-8	WisAsp 100 (2-L-3) is a unique genotype that has one other ramet in the garden, 1-E-8; so we will associate only these two ramets with WisAsp 100a
UME_303602_P09_WF06	WisAsp 101	460	2_C_12	100.101	WisAsp 100.101	460	2_C_12		Associate with all WisAsp 101 ramets as well as WisAsp 100 ramets 4-E-7 and 4-WB-5	WisAsp 101 (2-C-12) shows a clonal relationship with all WisAsp 100 ramets (except WisAsp 100, 2-L-3 and 1-E-8); so we will associate all WisAsp 100 (only 2: 4-E-7, 4-WB-5) and 101 ramets with WisAsp 100.101
UME_303602_P09_WF07	WisAsp 102	112	1_D_28	102	WisAsp 102	112	1_D_28
UME_303602_P09_WF08	WisAsp 106	89	1_D_5	106	WisAsp 106	89	1_D_5
UME_303602_P09_WF09	WisAsp 108	394	2_A_2	108	WisAsp 108	394	2_A_2
UME_303602_P09_WF10	WisAsp 109	674	2_K_2	109	WisAsp 109	674	2_K_2
UME_303602_P09_WF11	WisAsp 110	265	1_J_13	110	WisAsp 110	265	1_J_13
UME_303602_P09_WF12	WisAsp 111	501	2_D_25	111	WisAsp 111	501	2_D_25
UME_303602_P09_WG01	WisAsp 114	766	2_N_10	114	WisAsp 114	766	2_N_10
UME_303602_P09_WG02	WisAsp 115	745	2_M_17	115	WisAsp 115	745	2_M_17
UME_303602_P09_WG03	WisAsp 116	684	2_K_12	116	WisAsp 116	684	2_K_12
UME_303602_P09_WG04	WisAsp 117	494	2_D_18	117	WisAsp 117	494	2_D_18
UME_303602_P09_WG05	WisAsp 118	2	1_A_2	118	WisAsp 118	2	1_A_2
UME_303602_P09_WG06	WisAsp 121	101	1_D_17	121	WisAsp 121	101	1_D_17
UME_303602_P09_WG07	WisAsp 122	519	2_E_15	122	WisAsp 122	519	2_E_15
UME_303602_P09_WG08	WisAsp 124	214	1_H_18	124	WisAsp 124	214	1_H_18
UME_303602_P09_WG09	WisAsp 125	725	2_L_25	125	WisAsp 125	725	2_L_25
UME_303602_P09_WG10	WisAsp 128	446	2_B_26	128	WisAsp 128	446	2_B_26
UME_303602_P09_WG11	WisAsp 129	56	1_B_28	129	WisAsp 129	56	1_B_28
UME_303602_P09_WG12	WisAsp 131	605	2_H_17	131	WisAsp 131	605	2_H_17
UME_303602_P09_WH01	WisAsp 132	173	1_G_5	132	WisAsp 132	173	1_G_5
UME_303602_P09_WH02	WisAsp 134	68	1_C_12	134	WisAsp 134	68	1_C_12
UME_303602_P09_WH03	WisAsp 135	700	2_K_28	135	WisAsp 135	700	2_K_28
UME_303602_P09_WH04	WisAsp 136	51	1_B_23	136	WisAsp 136	51	1_B_23
UME_303602_P09_WH05	WisAsp 138	529	2_E_25	138	WisAsp 138	529	2_E_25
UME_303602_P09_WH06	WisAsp 139	38	1_B_10	139	WisAsp 139	38	1_B_10
UME_303602_P09_WH07	WisAsp 140	36	1_B_8	140	WisAsp 140	36	1_B_8
UME_303602_P09_WH08	WisAsp 141	226	1_I_2	141	WisAsp 141	226	1_I_2
UME_303602_P09_WH09	WisAsp 142	165	1_F_25	142	WisAsp 142	165	1_F_25
UME_303602_P09_WH10	WisAsp 143	617	2_I_1	143	WisAsp 143	617	2_I_1			WisAsp 143 (4-E-21) has been flagged as a putative triploid by flow cytometry
UME_303602_P09_WH11	WisAsp 144	475	2_C_27	144	WisAsp 144	475	2_C_27
UME_303602_P09_WH12	WisAsp 145	231	1_I_7	145	WisAsp 145	231	1_I_7
UME_303602_P10_WA01	WisAsp 146	371	1_N_7	146	WisAsp 146	371	1_N_7
UME_303602_P10_WA02	WisAsp 147	14	1_A_14	147	WisAsp 147	14	1_A_14
UME_303602_P10_WA03	WisAsp 148	1065	3_K_1	148	WisAsp 148	1065	3_K_1	10
UME_303602_P10_WA04	WisAsp 149	389	1_N_25	149	WisAsp 149	389	1_N_25
UME_303602_P10_WA05	WisAsp 150	76	1_C_20	150	WisAsp 150	76	1_C_20
UME_303602_P10_WA06	WisAsp 151	98	1_D_14	151	WisAsp 151	98	1_D_14
UME_303602_P10_WA08	WisAsp 153	161	1_F_21	153	WisAsp 153	161	1_F_21
UME_303602_P10_WA09	WisAsp 155	640	2_I_24	155	WisAsp 155	640	2_I_24	10		WisAsp 155 has a potential sibling relationship with WisAsp 157 (1-B-17, UME_303602_P10_WA11.bam)
UME_303602_P10_WA10	WisAsp 156	4	1_A_4	156	WisAsp 156	4	1_A_4
UME_303602_P10_WA11	WisAsp 157	45	1_B_17	157	WisAsp 157	45	1_B_17	10	Genets 157 and 155 have a potential sibling/parent relationship and we kept the genet with the smaller missing data percentage	WisAsp 157 has a potential sibling relationship with WisAsp 155 (2-I-24, UME_303602_P10_WA09.bam) and has been putatively flagged as a triploid (WisAsp 157, 4-EB-13) by flow cytometry
UME_303602_P10_WA12	WisAsp 158	2059	1_WB_15	158	WisAsp 158	2059	1_WB_15
UME_303602_P10_WB01	WisAsp 159	730	2_M_2	159	WisAsp 159	730	2_M_2
UME_303602_P10_WB02	WisAsp 160	373	1_N_9	160	WisAsp 160	373	1_N_9	10
UME_303602_P10_WB03	WisAsp 161	11	1_A_11	161	WisAsp 161	11	1_A_11
UME_303602_P10_WB04	WisAsp 163	128	1_E_16	163	WisAsp 163	128	1_E_16
UME_303602_P10_WB05	WisAsp 164	275	1_J_23	164	WisAsp 164	275	1_J_23
UME_303602_P10_WB06	WisAsp 165	216	1_H_20	165	WisAsp 165	216	1_H_20
UME_303602_P10_WB07	WisAsp 166	31	1_B_3	166	WisAsp 166	31	1_B_3
UME_303602_P10_WB08	WisAsp 167	785	3_A_1	167	WisAsp 167	785	3_A_1
UME_303602_P10_WB09	WisAsp 168	473	2_C_25	168	WisAsp 168	473	2_C_25
UME_303602_P10_WB10	WisAsp 169	514	2_E_10	169	WisAsp 169	514	2_E_10
UME_303602_P10_WB11	WisAsp 170	29	1_B_1	170	WisAsp 170	29	1_B_1
UME_303602_P10_WB12	WisAsp 171	415	2_A_23	171	WisAsp 171	415	2_A_23
UME_303602_P10_WC01	WisAsp 172	208	1_H_12	172	WisAsp 172	208	1_H_12
UME_303602_P10_WC02	WisAsp 173	2053	1_WB_9	173	WisAsp 173	2053	1_WB_9
UME_303602_P10_WC03	WisAsp 174	697	2_K_25	174	WisAsp 174	697	2_K_25
UME_303602_P10_WC04	WisAsp 175	397	2_A_5	175	WisAsp 175	397	2_A_5
UME_303602_P10_WC05	WisAsp 176	497	2_D_21	176	WisAsp 176	497	2_D_21
UME_303602_P10_WC06	WisAsp 177	648	2_J_4	177	WisAsp 177	648	2_J_4
UME_303602_P10_WC07	WisAsp 178	238	1_I_14	178	WisAsp 178	238	1_I_14
UME_303602_P10_WC08	WisAsp 179	444	2_B_24	179	WisAsp 179	444	2_B_24
UME_303602_P10_WC09	WisAsp 182	815	3_B_3	182	WisAsp 182	815	3_B_3
UME_303602_P10_WC10	WisAsp 183	612	2_H_24	183	WisAsp 183	612	2_H_24
UME_303602_P10_WC11	WisAsp 184	658	2_J_14	184	WisAsp 184	658	2_J_14
UME_303602_P10_WC12	WisAsp 185	493	2_D_17	185	WisAsp 185	493	2_D_17
UME_303602_P10_WD01	WisAsp 186	835	3_B_23	186	WisAsp 186	835	3_B_23
UME_303602_P10_WD02	WisAsp 187	898	3_E_2	187	WisAsp 187	898	3_E_2	10
UME_303602_P10_WD03	WisAsp 188	827	3_B_15	188	WisAsp 188	827	3_B_15
UME_303602_P10_WD04	WisAsp 189	906	3_E_10	189	WisAsp 189	906	3_E_10
UME_303602_P10_WD05	WisAsp 190	588	2_G_28	190	WisAsp 190	588	2_G_28	10
UME_303602_P10_WD06	WisAsp 191	855	3_C_15	191	WisAsp 191	855	3_C_15
UME_303602_P10_WD07	WisAsp 192	1066	3_K_2	192	WisAsp 192	1066	3_K_2	10
UME_303602_P10_WD08	WisAsp 193	713	2_L_13	193	WisAsp 193	713	2_L_13	10		WisAsp 193 (3-L-28) has been flagged as a putative triploid by flow cytometry
UME_303602_P10_WD09	WisAsp 194	609	2_H_21	194	WisAsp 194	609	2_H_21
UME_303602_P10_WD10	WisAsp 195	652	2_J_8	195	WisAsp 195	652	2_J_8
UME_303602_P10_WD11	WisAsp 196	61	1_C_5	196	WisAsp 196	61	1_C_5
UME_303602_P10_WD12	WisAsp 197	230	1_I_6	197	WisAsp 197	230	1_I_6
UME_303602_P10_WE01	WisAsp 198	27	1_A_27	198	WisAsp 198	27	1_A_27
UME_303602_P10_WE02	WisAsp 199	504	2_D_28	199	WisAsp 199	504	2_D_28	10
UME_303602_P10_WE03	WisAsp 200	448	2_B_28	200	WisAsp 200	448	2_B_28
UME_303602_P10_WE04	WisAsp 202	772	2_N_16	202	WisAsp 202	772	2_N_16	10
UME_303602_P10_WE05	WisAsp 203	639	2_I_23	203	WisAsp 203	639	2_I_23
UME_303602_P10_WE06	WisAsp 204	362	1_M_26	204	WisAsp 204	362	1_M_26
UME_303602_P10_WE07	WisAsp 205	784	2_N_28	205	WisAsp 205	784	2_N_28
UME_303602_P10_WE08	WisAsp 206	168	1_F_28	206	WisAsp 206	168	1_F_28
UME_303602_P10_WE09	WisAsp 207	783	2_N_27	207	WisAsp 207	783	2_N_27
UME_303602_P10_WE10	WisAsp 208	666	2_J_22	208	WisAsp 208	666	2_J_22
UME_303602_P10_WE11	WisAsp 209	83	1_C_27	209	WisAsp 209	83	1_C_27
UME_303602_P10_WE12	WisAsp 210	867	3_C_27	112.21	WisAsp 112.210	867	3_C_27	11	clonal relationship with WisAsp 112 (UME_303602_P14_WD09), so we will keep the sample with less missing data; make sure you don't associate this with ramet 1-EB-27 (211) which is a unique genet	Shows a clonal relationship with genet 112, which is not geographically close to 210; this was likely a labeling/planting error; SSR data shows this ramet has a clonal relationship with Genet 112 (all but one ramet), so we will retain WisAsp 210 and associate all 112 and 210 ramets except 1-EB-27 with the sequencing data from 112 or 210 based on which has the least amount of missing sequencing da…
UME_303602_P10_WF01	WisAsp 213	253	1_J_1	213	WisAsp 213	253	1_J_1
UME_303602_P10_WF02	WisAsp 214	288	1_K_8	214	WisAsp 214	288	1_K_8
UME_303602_P10_WF03	WisAsp 215	16	1_A_16	215	WisAsp 215	16	1_A_16
UME_303602_P10_WF04	WisAsp 216	604	2_H_16	216	WisAsp 216	604	2_H_16
UME_303602_P10_WF05	WisAsp 217	85	1_D_1	217	WisAsp 217	85	1_D_1
UME_303602_P10_WF06	WisAsp 218	18	1_A_18	218	WisAsp 218	18	1_A_18
UME_303602_P10_WF07	WisAsp 219	52	1_B_24	219	WisAsp 219	52	1_B_24
UME_303602_P10_WF08	WisAsp 220	105	1_D_21	220	WisAsp 220	105	1_D_21
UME_303602_P10_WF09	WisAsp 221	212	1_H_16	221.991	WisAsp 221.991	212	1_H_16		WisAsp 221 (1-H-16) is a unique genotype with only one other ramet (2-J-2); thus we will only associate this genet with those two ramets and exclude phenotypic data from all other ramets originally thought to be WisAsp 221	Ramets show sex typing discrepancies (1-H-16 Female; 2-J-2 Male); SSR data confirms 1-H-16 a unique genotype, so we excluded all but the sequenced ramet
UME_303602_P10_WF10	WisAsp 222	1357	4_G_13	222	WisAsp 222	1357	4_G_13
UME_303602_P10_WF11	WisAsp 224	668	2_J_24	224	WisAsp 224	668	2_J_24	11	WisAsp 767 (4-J-7) is actually WisAsp 224 (4-J-6), so we kept the clone with the smaller percentage of missing data	Shows a clonal relationship with genet 767, which is not geographically close to 224; the most likely explanation is that WisAsp 767 (4-J-7) was not sent and instead 224 (4-J-6) was sent by accident, thus we kept the clone with the smaller percentage of missing data
UME_303602_P10_WF12	WisAsp 225	205	1_H_9	225	WisAsp 225	205	1_H_9
UME_303602_P10_WG01	WisAsp 226	447	2_B_27	226	WisAsp 226	447	2_B_27
UME_303602_P10_WG02	WisAsp 227	794	3_A_10	227.991	WisAsp 227.991	794	3_A_10		WisAsp 227 (3-A-10) is a unqiue genet and the sequencing data will only be associated with phenotypic data from this ramet; all other ramets labeled as WisAsp 227 will be excluded	Ramets show sex typing discrepancies (3-A-10 is male and the other three ramets are female); SSR data confirms 3-A-10 a unique genet, so we exclude all but the sequenced ramet
UME_303602_P10_WG03	WisAsp 228	91	1_D_7	228	WisAsp 228	91	1_D_7
UME_303602_P10_WG04	WisAsp 229	832	3_B_20	229	WisAsp 229	832	3_B_20
UME_303602_P10_WG05	WisAsp 230	32	1_B_4	230	WisAsp 230	32	1_B_4
UME_303602_P10_WG06	WisAsp 231	274	1_J_22	231	WisAsp 231	274	1_J_22
UME_303602_P10_WG07	WisAsp 235	539	2_F_7	235	WisAsp 235	539	2_F_7
UME_303602_P10_WG08	WisAsp 236	2079	2_EB_7	236	WisAsp 236	2079	2_EB_7
UME_303602_P10_WG09	WisAsp 237	506	2_E_2	237	WisAsp 237	506	2_E_2
UME_303602_P10_WG10	WisAsp 238	1030	3_I_22	238	WisAsp 238	1030	3_I_22
UME_303602_P10_WG11	WisAsp 239	509	2_E_5	239	WisAsp 239	509	2_E_5
UME_303602_P10_WG12	WisAsp 241	209	1_H_13	241	WisAsp 241	209	1_H_13
UME_303602_P10_WH01	WisAsp 243	40	1_B_12	243	WisAsp 243	40	1_B_12
UME_303602_P10_WH02	WisAsp 245	15	1_A_15	245	WisAsp 245	15	1_A_15
UME_303602_P10_WH03	WisAsp 246	106	1_D_22	246	WisAsp 246	106	1_D_22
UME_303602_P10_WH04	WisAsp 247	695	2_K_23	247	WisAsp 247	695	2_K_23
UME_303602_P10_WH05	WisAsp 248	589	2_H_1	248	WisAsp 248	589	2_H_1
UME_303602_P10_WH06	WisAsp 249	491	2_D_15	249	WisAsp 249	491	2_D_15
UME_303602_P10_WH07	WisAsp 250	744	2_M_16	250	WisAsp 250	744	2_M_16
UME_303602_P10_WH08	WisAsp 251	859	3_C_19	251	WisAsp 251	859	3_C_19
UME_303602_P10_WH09	WisAsp 252	202	1_H_6	252	WisAsp 252	202	1_H_6
UME_303602_P10_WH10	WisAsp 253	44	1_B_16	253	WisAsp 253	44	1_B_16
UME_303602_P10_WH11	WisAsp 254	3	1_A_3	254	WisAsp 254	3	1_A_3
UME_303602_P10_WH12	WisAsp 255	632	2_I_16	255	WisAsp 255	632	2_I_16
UME_303602_P11_WA01	WisAsp 256	234	1_I_10	256	WisAsp 256	234	1_I_10
UME_303602_P11_WA02	WisAsp 259	2084	2_EB_12	259	WisAsp 259	2084	2_EB_12
UME_303602_P11_WA03	WisAsp 260	227	1_I_3	260	WisAsp 260	227	1_I_3
UME_303602_P11_WA04	WisAsp 261	480	2_D_4	261	WisAsp 261	480	2_D_4
UME_303602_P11_WA05	WisAsp 262	103	1_D_19	262	WisAsp 262	103	1_D_19
UME_303602_P11_WA06	WisAsp 263	217	1_H_21	263	WisAsp 263	217	1_H_21
UME_303602_P11_WA07	WisAsp 265	1285	4_D_25	265	WisAsp 265	1285	4_D_25
UME_303602_P11_WA08	WisAsp 267	735	2_M_7	267	WisAsp 267	735	2_M_7
UME_303602_P11_WA09	WisAsp 268	133	1_E_21	268	WisAsp 268	133	1_E_21
UME_303602_P11_WA10	WisAsp 269	207	1_H_11	269	WisAsp 269	207	1_H_11
UME_303602_P11_WA11	WisAsp 270	2088	2_EB_16	270	WisAsp 270	2088	2_EB_16
UME_303602_P11_WA12	WisAsp 271	260	1_J_8	271	WisAsp 271	260	1_J_8
UME_303602_P11_WB01	WisAsp 272	201	1_H_5	272	WisAsp 272	201	1_H_5
UME_303602_P11_WB02	WisAsp 273	1	1_A_1	273	WisAsp 273	1	1_A_1
UME_303602_P11_WB03	WisAsp 274	585	2_G_25	274	WisAsp 274	585	2_G_25
UME_303602_P11_WB04	WisAsp 275	7	1_A_7	275	WisAsp 275	7	1_A_7
UME_303602_P11_WB05	WisAsp 277	20	1_A_20	277	WisAsp 277	20	1_A_20
UME_303602_P11_WB06	WisAsp 278	80	1_C_24	278	WisAsp 278	80	1_C_24
UME_303602_P11_WB07	WisAsp 279	470	2_C_22	279	WisAsp 279	470	2_C_22
UME_303602_P11_WB08	WisAsp 280	584	2_G_24	280	WisAsp 280	584	2_G_24
UME_303602_P11_WB09	WisAsp 283	1005	3_H_25	283	WisAsp 283	1005	3_H_25
UME_303602_P11_WB10	WisAsp 285	468	2_C_20	285	WisAsp 285	468	2_C_20			Ramets show sex typing discrepancies (1I28 Female; 2C20, 3F22, 3EB22 Male; 4A7 unknown so we excluded data for the male and unknown ramets)
UME_303602_P11_WB11	WisAsp 286	215	1_H_19	286	WisAsp 286	215	1_H_19
UME_303602_P11_WB12	WisAsp 289	615	2_H_27	289	WisAsp 289	615	2_H_27
UME_303602_P11_WC01	WisAsp 290	752	2_M_24	290	WisAsp 290	752	2_M_24
UME_303602_P11_WC02	WisAsp 291	414	2_A_22	291	WisAsp 291	414	2_A_22
UME_303602_P11_WC03	WisAsp 292	77	1_C_21	292	WisAsp 292	77	1_C_21
UME_303602_P11_WC04	WisAsp 293	733	2_M_5	293	WisAsp 293	733	2_M_5
UME_303602_P11_WC05	WisAsp 295	229	1_I_5	295	WisAsp 295	229	1_I_5
UME_303602_P11_WC06	WisAsp 296	2091	2_EB_19	296	WisAsp 296	2091	2_EB_19	10	This sample was excluded due to to missing SNP data as a result of poor quality of sequencing
UME_303602_P11_WC07	WisAsp 297	26	1_A_26	297	WisAsp 297	26	1_A_26
UME_303602_P11_WC08	WisAsp 300	258	1_J_6	300	WisAsp 300	258	1_J_6
UME_303602_P11_WC09	WisAsp 305	2093	2_EB_21	305	WisAsp 305	2093	2_EB_21
UME_303602_P11_WC10	WisAsp 306	196	1_G_28	306	WisAsp 306	196	1_G_28
UME_303602_P11_WC11	WisAsp 307	492	2_D_16	307	WisAsp 307	492	2_D_16
UME_303602_P11_WC12	WisAsp 309	711	2_L_11	309	WisAsp 309	711	2_L_11
UME_303602_P11_WD01	WisAsp 310	358	1_M_22	310	WisAsp 310	358	1_M_22
UME_303602_P11_WD02	WisAsp 311	520	2_E_16	311	WisAsp 311	520	2_E_16
UME_303602_P11_WD03	WisAsp 314	740	2_M_12	314	WisAsp 314	740	2_M_12
UME_303602_P11_WD04	WisAsp 315	380	1_N_16	315	WisAsp 315	380	1_N_16
UME_303602_P11_WD05	WisAsp 316	95	1_D_11	316.317	WisAsp 316.317	95	1_D_11		WisAsp 312 (503?), 316, and 317 are clones for all ramets except 1-L-17 (312), 3-J-25 (312), 2-EB-18 (503), which will be excluded; we kept the sequencing data for the individual with the least amount of missing data	Shows a clonal relationship with genets 317 and 503 (312?), of which 317 is geographically near 313 (there are not coodinates for genet 312); SSR data confirms this clonal relationship; we selected the sample with the least missing SNP data to keep for GWA
UME_303602_P11_WD06	WisAsp 317	643	2_I_27	316.317	WisAsp 316.317	643	2_I_27	11	WisAsp 312 (503?), 316, and 317 are clones for all ramets except 1-L-17 (312), 3-J-25 (312), 2-EB-18 (503), which will be excluded; we kept the sequencing data for the individual with the least amount of missing data	Shows a clonal relationship with genets 316 and 503 (312?), of which 316 is geographically near 313 (there are not coodinates for genet 312); SSR data confirms this clonal relationship; we selected the sample with the least missing SNP data to keep for GWA
UME_303602_P11_WD07	WisAsp 318	34	1_B_6	318	WisAsp 318	34	1_B_6
UME_303602_P11_WD08	WisAsp 319	233	1_I_9	319	WisAsp 319	233	1_I_9
UME_303602_P11_WD09	WisAsp 320	57	1_C_1	320	WisAsp 320	57	1_C_1
UME_303602_P11_WD10	WisAsp 323	333	1_L_25	323	WisAsp 323	333	1_L_25
UME_303602_P11_WD11	WisAsp 324	154	1_F_14	324	WisAsp 324	154	1_F_14
UME_303602_P11_WD12	WisAsp 325	801	3_A_17	325	WisAsp 325	801	3_A_17
UME_303602_P11_WE01	WisAsp 326	478	2_D_2	326.328	WisAsp 326.328329	478	2_D_2		Genets 326, 328 and 329 are clones (confirmed by SSR data) and we kept the genet with the smallest missing data percentage	WisAsp 326, 328 and 329 all show a clonal relationship and this was confirmed by SSR data, so we will keep the sample with the least amount of missing data for GWA
UME_303602_P11_WE02	WisAsp 327	24	1_A_24	327	WisAsp 327	24	1_A_24
UME_303602_P11_WE03	WisAsp 328	331	1_L_23	326.328	WisAsp 326.328329	331	1_L_23	11	Genets 326, 328 and 329 are clones (confirmed by SSR data) and we kept the genet with the smallest missing data percentage	WisAsp 326, 328 and 329 all show a clonal relationship and this was confirmed by SSR data, so we will keep the sample with the least amount of missing data for GWA
UME_303602_P11_WE04	WisAsp 329	764	2_N_8	326.328	WisAsp 326.328329	764	2_N_8	11	Genets 326, 328 and 329 are clones (confirmed by SSR data) and we kept the genet with the smallest missing data percentage	WisAsp 326, 328 and 329 all show a clonal relationship and this was confirmed by SSR data, so we will keep the sample with the least amount of missing data for GWA
UME_303602_P11_WE05	WisAsp 331	39	1_B_11	331	WisAsp 331	39	1_B_11
UME_303602_P11_WE06	WisAsp 332	779	2_N_23	332	WisAsp 332	779	2_N_23	10	This sample was excluded due to to missing SNP data as a result of poor quality of sequencing
UME_303602_P11_WE07	WisAsp 333	244	1_I_20	333	WisAsp 333	244	1_I_20
UME_303602_P11_WE08	WisAsp 334	907	3_E_11	334	WisAsp 334	907	3_E_11
UME_303602_P11_WE09	WisAsp 335	19	1_A_19	335	WisAsp 335	19	1_A_19
UME_303602_P11_WE10	WisAsp 336	223	1_H_27	336	WisAsp 336	223	1_H_27
UME_303602_P11_WE11	WisAsp 338	673	2_K_1	338.341	WisAsp 338.341	673	2_K_1		Genets 338 and 341 are clones (confirmed by SSR data) and we kept the genet with the smaller missing data percentage	WisAsp 338 and 341 all show a clonal relationship and this was confirmed by SSR data, so we will keep the sample with the least amount of missing data for GWA
UME_303602_P11_WE12	WisAsp 340	361	1_M_25	340	WisAsp 340	361	1_M_25		Only associate with ramets 4-EB-16, 1-M-25, and 4-D-2	Ramets show sex typing discrepancies (2-E-21 Female; 4-EB-16 Male; 1-M-25, 4-D-2 unknown); SSR data shows that ramet 2-E-21 is anomalous for more than just sex, so we can only associate the sequencing data with the ramets that are WisAsp 340
UME_303602_P11_WF01	WisAsp 341	163	1_F_23	338.341	WisAsp 338.341	163	1_F_23	11	Genets 338 and 341 are clones (confirmed by SSR data) and we kept the genet with the smaller missing data percentage	WisAsp 338 and 341 all show a clonal relationship and this was confirmed by SSR data, so we will keep the sample with the least amount of missing data for GWA
UME_303602_P11_WF02	WisAsp 342	637	2_I_21	342	WisAsp 342	637	2_I_21
UME_303602_P11_WF03	WisAsp 343	2190	4_EB_6	343	WisAsp 343	2190	4_EB_6
UME_303602_P11_WF04	WisAsp 345	482	2_D_6	345	WisAsp 345	482	2_D_6
UME_303602_P11_WF05	WisAsp 347	139	1_E_27	347	WisAsp 347	139	1_E_27
UME_303602_P11_WF06	WisAsp 349	749	2_M_21	349	WisAsp 349	749	2_M_21
UME_303602_P11_WF07	WisAsp 350	116	1_E_4	350	WisAsp 350	116	1_E_4
UME_303602_P11_WF08	WisAsp 351	502	2_D_26	351	WisAsp 351	502	2_D_26
UME_303602_P11_WF09	WisAsp 352	411	2_A_19	352	WisAsp 352	411	2_A_19
UME_303602_P11_WF10	WisAsp 353	59	1_C_3	353	WisAsp 353	59	1_C_3
UME_303602_P11_WF11	WisAsp 354	175	1_G_7	354	WisAsp 354	175	1_G_7	10
UME_303602_P11_WF12	WisAsp 355	296	1_K_16	355	WisAsp 355	296	1_K_16
UME_303602_P11_WG01	WisAsp 356	88	1_D_4	356	WisAsp 356	88	1_D_4
UME_303602_P11_WG02	WisAsp 358	459	2_C_11	357.358	WisAsp 357.358359	459	2_C_11		Genets 357, 358 and 359 are clones (confirmed by SSR data) and we kept the genet with the smallest missing data percentage	WisAsp 357, 358 and 359 all show a clonal relationship and this was confirmed by SSR data, so we will keep the sample with the least amount of missing data for GWA
UME_303602_P11_WG03	WisAsp 359	129	1_E_17	357.358	WisAsp 357.358359	129	1_E_17	11	Genets 357, 358 and 359 are clones (confirmed by SSR data) and we kept the genet with the smallest missing data percentage	WisAsp 357, 358 and 359 all show a clonal relationship and this was confirmed by SSR data, so we will keep the sample with the least amount of missing data for GWA
UME_303602_P11_WG04	WisAsp 360	518	2_E_14	360	WisAsp 360	518	2_E_14
UME_303602_P11_WG05	WisAsp 361	2095	2_EB_23	361	WisAsp 361	2095	2_EB_23
UME_303602_P11_WG06	WisAsp 364	681	2_K_9	364.365	WisAsp 364.365	681	2_K_9		Genets 364 and 365 are clones (confirmed by SSR data) and we kept the genet with the smaller missing data percentage	WisAsp 364 and 365 all show a clonal relationship and this was confirmed by SSR data, so we will keep the sample with the least amount of missing data for GWA
UME_303602_P11_WG07	WisAsp 365	690	2_K_18	364.365	WisAsp 364.365	690	2_K_18	11	Genets 364 and 365 are clones (confirmed by SSR data) and we kept the genet with the smaller missing data percentage	WisAsp 364 and 365 all show a clonal relationship and this was confirmed by SSR data, so we will keep the sample with the least amount of missing data for GWA
UME_303602_P11_WG08	WisAsp 366	224	1_H_28	366	WisAsp 366	224	1_H_28
UME_303602_P11_WG09	WisAsp 367	709	2_L_9	367	WisAsp 367	709	2_L_9
UME_303602_P11_WG10	WisAsp 368	172	1_G_4	368	WisAsp 368	172	1_G_4		SSR data show that the sequenced ramet and three other ramets (2-J-28, 3-J-17, 4-B-13) are all clones, so we will exclude the one ramet that isn't a clone (3-EB-23)	Ramets show sex typing discrepancies (1-G-4 Female; 3-EB-23 Male; rest are unknown); SSR data confirms that 3-EB-23 is a unique genotype and the rest are WisAsp 368
UME_303602_P11_WG11	WisAsp 369	418	2_A_26	369.37	WisAsp 369.370	418	2_A_26	11	Genets 369 and 370 are clones (confirmed by SSR data) and we kept the genet with the smaller missing data percentage	WisAsp 369 and 370 all show a clonal relationship and this was confirmed by SSR data, so we will keep the sample with the least amount of missing data for GWA
UME_303602_P11_WG12	WisAsp 370	729	2_M_1	369.37	WisAsp 369.370	729	2_M_1	11	Genets 369 and 370 are clones (confirmed by SSR data) and we kept the genet with the smaller missing data percentage	WisAsp 369 and 370 all show a clonal relationship and this was confirmed by SSR data, so we will keep the sample with the least amount of missing data for GWA
UME_303602_P11_WH01	WisAsp 371	935	3_F_11	371	WisAsp 371	935	3_F_11
UME_303602_P11_WH02	WisAsp 372	606	2_H_18	372	WisAsp 372	606	2_H_18	10	This sample was excluded due to to missing SNP data as a result of poor quality of sequencing
UME_303602_P11_WH03	WisAsp 374	774	2_N_18	374	WisAsp 374	774	2_N_18
UME_303602_P11_WH04	WisAsp 375	416	2_A_24	375	WisAsp 375	416	2_A_24
UME_303602_P11_WH05	WisAsp 378	1068	3_K_4	378	WisAsp 378	1068	3_K_4
UME_303602_P11_WH06	WisAsp 379	1271	4_D_11	379	WisAsp 379	1271	4_D_11
UME_303602_P11_WH07	WisAsp 380	765	2_N_9	380	WisAsp 380	765	2_N_9
UME_303602_P11_WH08	WisAsp 383	417	2_A_25	383	WisAsp 383	417	2_A_25
UME_303602_P11_WH09	WisAsp 384	237	1_I_13	384	WisAsp 384	237	1_I_13		Two trees from the same genet were sequenced (bioloigcal replicate) and we kept the replicate with the smaller missing data percentage	It turns out that we accidentally sent both 3-I-13 and 2-C-23; they showed a clonal relationship with one another, which makes sense since they are the same genet (384)
UME_303602_P11_WH10	WisAsp 385	760	2_N_4	385	WisAsp 385	760	2_N_4
UME_303602_P11_WH11	WisAsp 386	595	2_H_7	386	WisAsp 386	595	2_H_7
UME_303602_P11_WH12	WisAsp 387	781	2_N_25	387.992	WisAsp 387.992	781	2_N_25		WisAsp 387 (2-N-25) is a unique genotype and the sequencing data will only be associated with the sequenced ramet	Ramets show sex typing discrepancies (1-I-23 Female; 3-G-21, 4-D-24, 4-H-22 Male; last two (including sequenced genotype) unknown); SSR data confirms that there are four unique genotypes labeled as 387: 1-I-23, 4-H-22, 2-N-25 are all unique and 3-G-21, 4-C-19, 4-D-24 are all clones of the same genet; we therefore excluded all ramets except the sequenced ramet
UME_303602_P12_WA01	WisAsp 388	90	1_D_6	388	WisAsp 388	90	1_D_6
UME_303602_P12_WA02	WisAsp 389	210	1_H_14	389	WisAsp 389	210	1_H_14
UME_303602_P12_WA03	WisAsp 390	746	2_M_18	390	WisAsp 390	746	2_M_18
UME_303602_P12_WA04	WisAsp 391	797	3_A_13	391	WisAsp 391	797	3_A_13
UME_303602_P12_WA05	WisAsp 392	424	2_B_4	392	WisAsp 392	424	2_B_4
UME_303602_P12_WA06	WisAsp 393	346	1_M_10	393	WisAsp 393	346	1_M_10
UME_303602_P12_WA07	WisAsp 395	795	3_A_11	395	WisAsp 395	795	3_A_11
UME_303602_P12_WA08	WisAsp 396	442	2_B_22	396	WisAsp 396	442	2_B_22
UME_303602_P12_WA09	WisAsp 398	393	2_A_1	398	WisAsp 398	393	2_A_1
UME_303602_P12_WA10	WisAsp 399	240	1_I_16	399	WisAsp 399	240	1_I_16
UME_303602_P12_WA11	WisAsp 401	654	2_J_10	401	WisAsp 401	654	2_J_10
UME_303602_P12_WB01	WisAsp 410	236	1_I_12	410	WisAsp 410	236	1_I_12	10	This sample was excluded due to to missing SNP data as a result of poor quality of sequencing
UME_303602_P12_WB02	WisAsp 416	1448	4_J_20	416	WisAsp 416	1448	4_J_20
UME_303602_P12_WB03	WisAsp 425	335	1_L_27	425	WisAsp 425	335	1_L_27
UME_303602_P12_WB04	WisAsp 429	1234	4_C_2	429	WisAsp 429	1234	4_C_2
UME_303602_P12_WB05	WisAsp 440	579	2_G_19	440	WisAsp 440	579	2_G_19
UME_303602_P12_WB06	WisAsp 29	800	3_A_16	29	WisAsp 29	800	3_A_16
UME_303602_P12_WB07	WisAsp 51	221	1_H_25	51	WisAsp 51	221	1_H_25	11	Two of the same tree were sequenced (technical replicate) and we kept the replicate with the smaller missing data percentage
UME_303602_P12_WB08	WisAsp 233	409	2_A_17	233	WisAsp 233	409	2_A_17
UME_303602_P12_WB09	WisAsp 1-WB-20	2064	1_WB_20	369.37	WisAsp 369.370	2064	1_WB_20			Genomic data revealed this sample to be identical to genet 369; SSR data confirmed this
UME_303602_P12_WB10	WisAsp 2-C-23	471	2_C_23	384	WisAsp 384	471	2_C_23	11	Two trees from the same genet were sequenced (bioloigcal replicate) and we kept the replicate with the smaller missing data percentage	It turns out that we accidentally sent both 3I13 and 2C23; they showed a clonal relationship with one another, which makes sense since they are the same genet (384)
UME_303602_P12_WB11	WisAsp 4-G-15 (38)	1359	4_G_15	38	WisAsp 38	1359	4_G_15
UME_303602_P12_WB12	WisAsp 4-WB-24(93)	2251	4_WB_24	PG-1	WisAsp PG-1	2251	4_WB_24	11	4-WB-24 is a clone of PG-1, so we kept the clone with the least missing data percentage	Shows a clonal relationship with genet PG-1; SSR data show 4-WB-24 to be one marker different and only by 2bp at that marker and it was flagged as a questionable call; since the sequencing data confirm this as a clone to PG-1 we will consider this ramet to be PG-1
UME_303602_P12_WC01	WisAsp 1-N-17(560)	381	1_N_17	560	WisAsp 560	381	1_N_17	10	This sample was excluded due to to missing SNP data as a result of poor quality of sequencing
UME_303602_P12_WC02	WisAsp 2-H-4(563)	592	2_H_4	563	WisAsp 563	592	2_H_4		Another clone (WisAsp 563 (position unknown, UME_303602_P13_WD03)) of this genet was also sent for sequencing and we kept the clone with the smaller missing data percentage
UME_303602_P12_WC03	WisAsp 1-L-7(615)	315	1_L_7	615	WisAsp 615	315	1_L_7
UME_303602_P12_WC04	WisAsp 3-EB-9	2137	3_EB_9	338.341	WisAsp 338.341	2137	3_EB_9	11	This sample was excluded due to to missing SNP data as a result of poor quality of sequencing	SSR data identified it as a clone of WisAsp 338 and 341, which are clones to one another as well; so we would be keeping the sequencing data with the least amount of missing data anyway
UME_303602_P12_WC05	WisAsp 3-EB-18	2146	3_EB_18	156	WisAsp 156	2146	3_EB_18	11	SSR data confirms that this ramet is WisAsp 156, so we kept the sequencing data from the ramet with the least amount of missing data	Shows a clonal relationship with genet 156
UME_303602_P12_WC06	WisAsp 4-NB-K	2224	4_NB_K	Sau-1	WisAsp Sau-1	2224	4_NB_K	11	SSR data shows that this is WisAsp Sau-1, so we kept the sequencing data for the ramet with the least amount of missing data	This sample, 2-A-13 (WisAsp Sau-1) and LT Sau-1 show a clonal relationship; SSR data confirms that 3-G-20 (Sau-1) and 4-NB-K (unknown genet) are clones; this sample, 2-A-13 (Sau-1), was not SSR typed, so we are going to keep the sampe with the least amount of missing data
UME_303602_P13_WA01	WisAsp 500	822	3_B_10	500	WisAsp 500	822	3_B_10
UME_303602_P13_WA02	WisAsp 501	847	3_C_7	501	WisAsp 501	847	3_C_7
UME_303602_P13_WA03	WisAsp 502	1369	4_G_25	502	WisAsp 502	1369	4_G_25
UME_303602_P13_WA04	WisAsp 503	724	2_L_24	316.317	WisAsp 316.317	724	2_L_24	11	WisAsp 312 (503?), 316, and 317 are clones for all ramets except 1-L-17 (312), 3-J-25 (312), 2-EB-18 (503) (SSR data), which will be excluded; we kept the sequencing data for the individual with the least amount of missing data	2-L-24 was actually sent for sequencing, which is 312, not 503. Shows a clonal relationship with genets 316 and 317, which are geographically near 313 (there are not coodinates for genet 312), but does not show a clonal relationship with the other 312 that was sent (1-L-17); additionally this tree position was 503 until potentially the summer of 2012 and the leaf material for sequencing was suppo…
UME_303602_P13_WA05	WisAsp 504	577	2_G_17	504	WisAsp 504	577	2_G_17
UME_303602_P13_WA06	WisAsp 505	600	2_H_12	505	WisAsp 505	600	2_H_12
UME_303602_P13_WA07	WisAsp 506	846	3_C_6	506	WisAsp 506	846	3_C_6
UME_303602_P13_WA08	WisAsp 507	2160	3_WB_4	507	WisAsp 507	2160	3_WB_4
UME_303602_P13_WA09	WisAsp 508	2089	2_EB_17	508	WisAsp 508	2089	2_EB_17
UME_303602_P13_WA10	WisAsp 509	289	1_K_9	509	WisAsp 509	289	1_K_9
UME_303602_P13_WA11	WisAsp 511	982	3_H_2	511	WisAsp 511	982	3_H_2
UME_303602_P13_WA12	WisAsp 512	1373	4_H_1	512	WisAsp 512	1373	4_H_1		Genets 535 and 512 have a potential sibling/parent relationship and we kept the genet with the smaller missing data percentage	WisAsp 512 has a potential sibling relationship with WisAsp 535 (2-WB-12, UME_303602_P13_WB12). This sample has been identified as a potential backcross by PCA analysis
UME_303602_P13_WB01	WisAsp 513	2083	2_EB_11	513	WisAsp 513	2083	2_EB_11	10	This sample was excluded due to to missing SNP data as a result of poor quality of sequencing
UME_303602_P13_WB02	WisAsp 514	621	2_I_5	514	WisAsp 514	621	2_I_5
UME_303602_P13_WB03	WisAsp 516	641	2_I_25	516	WisAsp 516	641	2_I_25	10.11	This sample was excluded due to to missing SNP data as a result of poor quality of sequencing
UME_303602_P13_WB04	WisAsp 517	693	2_K_21	517	WisAsp 517	693	2_K_21
UME_303602_P13_WB05	WisAsp 518	2252	4_WB_25	517	NA	NA	NA_NA_NA	12	We cannot be certain of the genetic identity of this sample	No genetic similarity to the other WisAsp 517 (2-K-21) sent; Remember the “Genet 517” tree whose SNP data did not match the other 517 tree, so you thought maybe it should be 518? Its phenotype data are a better match with 518 than with 517, too. They’re not a lot different, but the match is better. SSR data confirm that this ramet is WisAsp 517, not 518 though, and since the SNP data don't match,…
UME_303602_P13_WB06	WisAsp 520	932	3_F_8	520	WisAsp 520	932	3_F_8
UME_303602_P13_WB07	WisAsp 524	912	3_E_16	524	WisAsp 524	912	3_E_16
UME_303602_P13_WB08	WisAsp 527	565	2_G_5	527	WisAsp 527	565	2_G_5	10.11	This sample was excluded due to to missing SNP data as a result of poor quality of sequencing
UME_303602_P13_WB09	WisAsp 528	1014	3_I_6	528	WisAsp 528	1014	3_I_6
UME_303602_P13_WB10	WisAsp 532	719	2_L_19	532	WisAsp 532	719	2_L_19
UME_303602_P13_WB11	WisAsp 534	653	2_J_9	534	WisAsp 534	653	2_J_9
UME_303602_P13_WB12	WisAsp 535	2112	2_WB_12	535	WisAsp 535	2112	2_WB_12		Genets 535 and 512 have a potential sibling/parent relationship and we kept the genet with the smaller missing data percentage	WisAsp 535 has a potential sibling relationship with WisAsp 512 (4-H-1, UME_303602_P13_WA12). This sample has been identified as a potential backcross by PCA analysis
UME_303602_P13_WC01	WisAsp 536	1104	3_L_12	768	WisAsp 768	1104	3_L_12		Tree 3-L-12 is actually genet 768 (confirmed by SSR data) and we kept the genet with the smaller missing data percentage
UME_303602_P13_WC02	WisAsp 538	988	3_H_8	538	WisAsp 538	988	3_H_8
UME_303602_P13_WC03	WisAsp 539	913	3_E_17	539.54	WisAsp 539.540	913	3_E_17		Genets 539 and 540 are clones (confirmed by SSR data) and we kept the genet with the smaller missing data percentage	WisAsp 539 and 540 all show a clonal relationship and this was confirmed by SSR data, so we will keep the sample with the least amount of missing data for GWA
UME_303602_P13_WC04	WisAsp 540	838	3_B_26	539.54	WisAsp 539.540	838	3_B_26	11	Genets 539 and 540 are clones (confirmed by SSR data) and we kept the genet with the smaller missing data percentage	WisAsp 539 and 540 all show a clonal relationship and this was confirmed by SSR data, so we will keep the sample with the least amount of missing data for GWA
UME_303602_P13_WC05	WisAsp 542	1002	3_H_22	542	WisAsp 542	1002	3_H_22	10	This sample was excluded due to to missing SNP data as a result of poor quality of sequencing
UME_303602_P13_WC06	WisAsp 544	479	2_D_3	708	WisAsp 708	479	2_D_3	11	SSR data confirm this is 708, so we kept the clone with the smaller missing data percentage	This tree should be genet 708, but was originally 544 and supposed was 708 when collected for sequencing (planting and collection records); however this tree could not be compared to the other 708 (4-G-11) sent since its sequencing quality was too low; now resequencing and SSR data confirm that this is WisAsp 708
UME_303602_P13_WC07	WisAsp 545	649	2_J_5	545	WisAsp 545	649	2_J_5
UME_303602_P13_WC08	WisAsp 548	638	2_I_22	548.748	NA	NA	NA_NA_NA	12	We cannot be certain of the genetic identity of this sample	Shows a clonal relationship with genet 284 (3-WB-14), which is not geographically close to 548; This postion was genet 284 until 06/13/2012 and supposedly the sample for sequencing wasn't sent until 2013; however we have SSR data for every 748, 548 and 284 ramet and those data show 748 and 548 are clones and 284 is it's own genet; thus while it is likely this sample was actually 284 when it was s…
UME_303602_P13_WC09	WisAsp 550	1368	4_G_24	550	WisAsp 550	1368	4_G_24
UME_303602_P13_WC10	WisAsp 553	1117	3_L_25	553	WisAsp 553	1117	3_L_25
UME_303602_P13_WC11	WisAsp 555	1314	4_E_26	555	WisAsp 555	1314	4_E_26
UME_303602_P13_WC12	WisAsp 557	875	3_D _7	654	NA	NA	NA_NA_NA	12	We cannot be certain of the genetic identity of this sample	Shows a clonal relationship with genets 631 and 606, which are not geographically close to 557 and this genotype was identified as a potential F1 hybrid by PCA analysis. Additionally, the tree position given (3-D-7) is supposed to be genet 654, although 557 does not show high genetic similarity to the 654 that was sent (UME_303602_P13_WG02, 2-D-24); additionally this tree position was replanted w…
UME_303602_P13_WD01	WisAsp 558	450	2_C_2	558	WisAsp 558	450	2_C_2
UME_303602_P13_WD02	WisAsp 1-N-17 (560)	381	1_N_17	560	WisAsp 560	381	1_N_17
UME_303602_P13_WD03	WisAsp 563	?	?_?_?	563	WisAsp 563	NA	NA_NA_NA	11	Another clone (WisAsp 563 (2-H-4)) of this genet was also sent for sequencing and we kept the clone with the smaller missing data percentage
UME_303602_P13_WD04	WisAsp 565	2254	4_WB_27	565	WisAsp 565	2254	4_WB_27
UME_303602_P13_WD05	WisAsp 572	1315	4_E_27	572	WisAsp 572	1315	4_E_27
UME_303602_P13_WD06	WisAsp 573	583	2_G_23	573	WisAsp 573	583	2_G_23	10	This sample was excluded due to to missing SNP data as a result of poor quality of sequencing
UME_303602_P13_WD07	WisAsp 600	563	2_G_3	600	WisAsp 600	563	2_G_3
UME_303602_P13_WD08	WisAsp 601	452	2_C_4	601	WisAsp 601	452	2_C_4
UME_303602_P13_WD09	WisAsp 603	1549	4_N_9	603	WisAsp 603	1549	4_N_9
UME_303602_P13_WD10	WisAsp 604	853	3_C_13	604	WisAsp 604	853	3_C_13
UME_303602_P13_WD11	WisAsp 605	871	3_D_3	605	WisAsp 605	871	3_D_3
UME_303602_P13_WD12	WisAsp 606	427	2_B_7	606	WisAsp 606	427	2_B_7	1	May be an F1 hybrid with P. grandidentata	Shows a clonal relationship with genets 631 and 557, which are not geographically close to 606 and has been identified as a potential F1 hybrid by PCA analysis; also identified as a putative triploid (WisAsp 606, 3-A-12) by flow cytommetry analysis even though the other two genets were not (although 631 may be a triploid)
UME_303602_P13_WE01	WisAsp 610	564	2_G_4	610	WisAsp 610	564	2_G_4
UME_303602_P13_WE02	WisAsp 612	910	3_E_14	612	WisAsp 612	910	3_E_14
UME_303602_P13_WE03	WisAsp 613	291	1_K_11	613	WisAsp 613	291	1_K_11
UME_303602_P13_WE04	WisAsp 615	?	?_?_?	615	WisAsp 615	NA	NA_NA_NA	10.11	This sample was excluded due to to missing SNP data as a result of poor quality of sequencing	Is not genetically similar to the second sample sent for genet 615 (1-L-7) and we do not have a tree ID for this sample
UME_303602_P13_WE05	WisAsp 616	879	3_D_11	616	WisAsp 616	879	3_D_11
UME_303602_P13_WE06	WisAsp 620	465	2_C_17	620	WisAsp 620	465	2_C_17
UME_303602_P13_WE07	WisAsp 623	1033	3_I_25	623	WisAsp 623	1033	3_I_25
UME_303602_P13_WE08	WisAsp 625	696	2_K_24	625	WisAsp 625	696	2_K_24
UME_303602_P13_WE09	WisAsp 627	679	2_K_7	627.629	WisAsp 627.628630	679	2_K_7	11	Genets 627, 628 and 630 are clones (confirmed by SSR data) and we kept the genet with the smallest missing data percentage	WisAsp 627, 628 and 630 all show a clonal relationship and this was confirmed by SSR data, so we will keep the sample with the least amount of missing data for GWA
UME_303602_P13_WE10	WisAsp 628	610	2_H_22	627.629	WisAsp 627.628630	610	2_H_22	11	Genets 627, 628 and 630 are clones (confirmed by SSR data) and we kept the genet with the smallest missing data percentage	WisAsp 627, 628 and 630 all show a clonal relationship and this was confirmed by SSR data, so we will keep the sample with the least amount of missing data for GWA
UME_303602_P13_WE11	WisAsp 630	936	3_F_12	627.629	WisAsp 627.628630	936	3_F_12		Genets 627, 628 and 630 are clones (confirmed by SSR data) and we kept the genet with the smallest missing data percentage	WisAsp 627, 628 and 630 all show a clonal relationship and this was confirmed by SSR data, so we will keep the sample with the least amount of missing data for GWA
UME_303602_P13_WE12	WisAsp 631	919	3_E_23	631	WisAsp 631	919	3_E_23	1	May be an F1 hybrid with P. grandidentata	Shows a clonal relationship with genets 606 and 557, which are not geographically close to 631 and has been identified as a potential F1 hybrid by PCA analysis
UME_303602_P13_WF01	WisAsp 632	1326	4_F_10	632	WisAsp 632	1326	4_F_10
UME_303602_P13_WF02	WisAsp 633	568	2_G_8	633	WisAsp 633	568	2_G_8	10	This sample was excluded due to to missing SNP data as a result of poor quality of sequencing	WisAsp 633 (4-C-4) was identified as a putative triploid by flow cytommetry
UME_303602_P13_WF03	WisAsp 640	956	3_G_4	640	WisAsp 640	956	3_G_4
UME_303602_P13_WF04	WisAsp 641	998	3_H_18	641	WisAsp 641	998	3_H_18	10	This sample was excluded due to to missing SNP data as a result of poor quality of sequencing
UME_303602_P13_WF05	WisAsp 642	593	2_H_5	642	WisAsp 642	593	2_H_5	10	This sample was excluded due to to missing SNP data as a result of poor quality of sequencing
UME_303602_P13_WF06	WisAsp 643	552	2_F_20	643	WisAsp 643	552	2_F_20	10	This sample was excluded due to to missing SNP data as a result of poor quality of sequencing
UME_303602_P13_WF07	WisAsp 644	686	2_K_14	644	WisAsp 644	686	2_K_14	10.11	This sample was excluded due to to missing SNP data as a result of poor quality of sequencing
UME_303602_P13_WF08	WisAsp 647	780	2_N_24	647	WisAsp 647	1454	4_J _26	10.11	This sample was excluded due to to missing SNP data as a result of poor quality of sequencing	Sample 4-J-27 (647) was sent instead of 2-N-24 (648)
UME_303602_P13_WF09	WisAsp 648	1484	4_K_28	648	WisAsp 648	1484	4_K_28
UME_303602_P13_WF10	WisAsp 649	723	2_L_23	649	WisAsp 649	723	2_L_23
UME_303602_P13_WF11	WisAsp 651	921	3_E_25	651	WisAsp 651	921	3_E_25
UME_303602_P13_WF12	WisAsp 652	1361	4_G_17	652	WisAsp 652	1361	4_G_17			This sample displays a clonal relationship with Wisasp 652; SSR data show the sequenced ramets to be separate genets; is it possible the wrong tree was sent for resequencing or that the SSR data aren't correct?
UME_303602_P13_WG01	WisAsp 653	662	2_J_18	653	WisAsp 653	662	2_J_18	10.11	This sample was excluded due to to missing SNP data as a result of poor quality of sequencing	This sample also displays a sibling or clonal relationship with WisAsp 652 and the other WisAsp 653
UME_303602_P13_WG02	WisAsp 654	500	2_D_24	654	WisAsp 654	500	2_D_24			see UME_303602_P13_WC12 (WisAsp 557/654) for information on why we are keeping this sample for GWA
UME_303602_P13_WG03	WisAsp 701	825	3_B_13	701	WisAsp 701	825	3_B_13
UME_303602_P13_WG04	WisAsp 702	678	2_K_6	702	WisAsp 702	678	2_K_6
UME_303602_P13_WG05	WisAsp 704	742	2_M_14	704	WisAsp 704	742	2_M_14
UME_303602_P13_WG06	WisAsp 705	748	2_M_20	705	WisAsp 705	748	2_M_20	10.11	This sample was excluded due to to missing SNP data as a result of poor quality of sequencing
UME_303602_P13_WG07	WisAsp 706	718	2_L_18	706	WisAsp 706	718	2_L_18	10.11	This sample was excluded due to to missing SNP data as a result of poor quality of sequencing	WisAsp 706 (IH7) was identified as a putative triploid by flow cytometry
UME_303602_P13_WG08	WisAsp 708	1355	4_G_11	708	WisAsp 708	1355	4_G_11	10.11	This sample was excluded due to to missing SNP data as a result of poor quality of sequencing	WisAsp 708 (3A15) was identified as a putative triploid by flow cytometry
UME_303602_P13_WG09	WisAsp 710	995	3_H_15	710	WisAsp 710	995	3_H_15
UME_303602_P13_WG10	WisAsp 713	634	2_I_18	713	WisAsp 713	634	2_I_18
UME_303602_P13_WG11	WisAsp 716	30	1_B_2	112.21	WisAsp 716	NA	NA_NA_NA		Only associate this sequence data with remaining ramets for this genet (2-B-2, 3-D-21, 4-E-11)	This tree was collected before the 2014 replanting; so the genomic data is for genotype 716, but the ramet is now genotype 210; however this tree is currently dead and has been excluded from all phenotypic analyses
UME_303602_P13_WG12	WisAsp 718	989	3_H_9	718	WisAsp 718	989	3_H_9
UME_303602_P13_WH01	WisAsp 719	714	2_L_14	719	WisAsp 719	714	2_L_14
UME_303602_P13_WH02	WisAsp 720	1140	3_M_20	720	WisAsp 720	1140	3_M_20
UME_303602_P13_WH03	WisAsp 721	1338	4_F_22	721	WisAsp 721	1338	4_F_22
UME_303602_P13_WH04	WisAsp 722	682	2_K_10	722	WisAsp 722	682	2_K_10
UME_303602_P13_WH05	WisAsp 723	996	3_H_16	723	WisAsp 723	996	3_H_16
UME_303602_P13_WH06	WisAsp 724	1473	4_K_17	724	WisAsp 724	1473	4_K_17
UME_303602_P13_WH07	WisAsp 725	608	2_H_20	725	WisAsp 725	608	2_H_20
UME_303602_P13_WH08	WisAsp 727	692	2_K_20	727	WisAsp 727	692	2_K_20
UME_303602_P13_WH09	WisAsp 728	611	2_H_23	728	WisAsp 728	611	2_H_23
UME_303602_P13_WH10	WisAsp 729	887	3_D_19	729	WisAsp 729	887	3_D_19
UME_303602_P13_WH11	WisAsp 732	490	2_D_14	732	WisAsp 732	490	2_D_14
UME_303602_P13_WH12	WisAsp 734	826	3_B_14	734	WisAsp 734	826	3_B_14
UME_303602_P14_WA01	WisAsp 736	688	2_K_16	736	WisAsp 736	688	2_K_16
UME_303602_P14_WA02	WisAsp 738	1173	3_N_25	738	WisAsp 738	1173	3_N_25
UME_303602_P14_WA03	WisAsp 739	308	1_K_28	739	WisAsp 739	308	1_K_28
UME_303602_P14_WA04	WisAsp 740	423	2_B_3	740	WisAsp 740	423	2_B_3
UME_303602_P14_WA05	WisAsp 741	1055	3_J_19	741	WisAsp 741	1055	3_J_19
UME_303602_P14_WA06	WisAsp 744	1028	3_I_20	744	WisAsp 744	1028	3_I_20
UME_303602_P14_WA07	WisAsp 745	763	2_N_7	745	WisAsp 745	763	2_N_7
UME_303602_P14_WA08	WisAsp 747	1029	3_I_21	747	WisAsp 747	1029	3_I_21	10	This sample was excluded due to to missing SNP data as a result of poor quality of sequencing
UME_303602_P14_WA09	WisAsp 748	874	3_D_6	548.748	WisAsp 548.748	874	3_D_6			Genet 748 has a clonal relationship with genet 548 according to SSR data and since we don't have sequencing data for 548, we will automatically use this sample for GWA
UME_303602_P14_WA10	WisAsp 749	734	2_M_6	749	WisAsp 749	734	2_M_6
UME_303602_P14_WA11	WisAsp 750	1059	3_J_23	750	WisAsp 750	1059	3_J_23
UME_303602_P14_WA12	WisAsp 751	625	2_I_9	751	WisAsp 751	625	2_I_9
UME_303602_P14_WB01	WisAsp 752	680	2_K_8	752	WisAsp 752	680	2_K_8
UME_303602_P14_WB02	WisAsp 753	622	2_I_6	753	WisAsp 753	622	2_I_6
UME_303602_P14_WB03	WisAsp 754	1336	4_F_20	754	WisAsp 754	1336	4_F_20
UME_303602_P14_WB04	WisAsp 755	1367	4_G_23	755	WisAsp 755	1367	4_G_23
UME_303602_P14_WB05	WisAsp 756	939	3_F_15	756	WisAsp 756	939	3_F_15
UME_303602_P14_WB06	WisAsp 757	1256	4_C_24	757	WisAsp 757	1256	4_C_24
UME_303602_P14_WB07	WisAsp 761	721	2_L_21	761	WisAsp 761	721	2_L_21
UME_303602_P14_WB08	WisAsp 762	623	2_I_7	762	WisAsp 762	623	2_I_7
UME_303602_P14_WB09	WisAsp 763	1512	4_L_28	763	WisAsp 763	1512	4_L_28
UME_303602_P14_WB10	WisAsp 764	1237	4_C_5	769	WisAsp 769	184	1_G_16		SSR data confirm that this WisAsp 769, so keeping sample with less missing data	Genet 764 was mislabeled since 1-G-16 was sent for sequencing and the genet associated with this tree is 769; SSR data have also shown that 4-C-5 is actually genet 769; keeping sample with less missing data
UME_303602_P14_WB11	WisAsp 765	597	2_H_9	765	WisAsp 765	597	2_H_9
UME_303602_P14_WB12	WisAsp 766	991	3_H_11	766	WisAsp 766	991	3_H_11			This sample has been identified as a potential backcross by PCA analysis
UME_303602_P14_WC01	WisAsp 767	1435	4_J_7	224	WisAsp 224	1434	4_J_6		WisAsp 767 (4-J-7) is actually WisAsp 224 (4-J-6), so we kept the clone with the smaller percentage of missing data	Shows a clonal relationship with genet 224, which is not geographically close to 767; the most likely explanation is that WisAsp 767 (4-J-7) was not sent and instead 224 (4-J-6) was sent by accident, thus we kept the clone with the smaller percentage of missing data
UME_303602_P14_WC02	WisAsp 768	931	3_F_7	768	WisAsp 768	931	3_F_7	11	Another ramet, 3-L-12, is actually genet 768 (confirmed by SSR data) and we kept the genet with the smaller missing data percentage
UME_303602_P14_WC03	WisAsp 769	1016	3_I_8	769	WisAsp 769	1016	3_I_8	11	Another clone of this genet was also sent for sequencing and we kept the clone with the smaller missing data percentage	Genet 764 was mislabeled since 1-G-16 was sent for sequencing and the genet associated with this tree is 769; SSR data have also shown that 4-C-5 is actually genet 769; keeping sample with less missing data
UME_303602_P14_WC04	WisAsp 770	1353	4_G_9	770	WisAsp 770	1353	4_G_9
UME_303602_P14_WC05	WisAsp 59	363	1_M_27	59	WisAsp 59	363	1_M_27
UME_303602_P14_WC06	WisAsp 61	701	2_L_1	61	WisAsp 61	701	2_L_1
UME_303602_P14_WC07	WisAsp 152	222	1_H_26	152	WisAsp 152	222	1_H_26
UME_303602_P14_WC08	WisAsp 9	2096	2_EB_24	9	WisAsp 9	2096	2_EB_24
UME_303602_P14_WC09	WisAsp 17	348	1_M_12	17	WisAsp 17	348	1_M_12
UME_303602_P14_WC10	WisAsp 32	2106	2_WB_6	32	WisAsp 32	2106	2_WB_6	10.11	This sample was excluded due to to missing SNP data as a result of poor quality of sequencing
UME_303602_P14_WC11	WisAsp 34	1151	3_N_3	32	WisAsp 32	759	2_N_3		SSR data show that this ramet is actually WisAsp 32, so we will associate the sequencing data from this ramet with all WisAsp 32 ramets	The ramet actually sent was 2-N-3 (WisAsp 32); this was just a transcription error, which was confrimed by SSR data
UME_303602_P14_WC12	WisAsp 41	2156	3_EB_28	41	WisAsp 41	2156	3_EB_28			This sample has been identified as a potential backcross by PCA analysis
UME_303602_P14_WD01	WisAsp 42	429	2_B_9	42	WisAsp 42	429	2_B_9			WisAsp 42 has a potential sibling relationship with WisAsp 24 (1-D-9, UME_303602_P09_WB09.bam)
UME_303602_P14_WD02	WisAsp 49	865	3_C_25	49	WisAsp 49	865	3_C_25
UME_303602_P14_WD03	WisAsp 51	221	1_H_25	51	WisAsp 51	221	1_H_25		Two of the same tree were sequenced (technical replicate) and we kept the replicate with the smaller missing data percentage, but because genets 51 and 52 have a potential sibling/parent relationship, we kept the genet with the smaller missing data percentage (i.e., both sequenced genet 51s are excluded)	WisAsp 51 has a potential sibling relationship with WisAsp 52 (1-H-24, UME_303602_P09_WC12)
UME_303602_P14_WD04	WisAsp 53	804	3_A_20	53	WisAsp 53	804	3_A_20
UME_303602_P14_WD05	WisAsp 78	2123	2_WB_23	78	WisAsp 78	2123	2_WB_23
UME_303602_P14_WD06	WisAsp 93	870	3_D_2	92.93	WisAsp 92.93	870	3_D_2	11	Genets 92 and 93 are clones (confirmed by SSR data) and we kept the genet with the smaller missing data percentage
UME_303602_P14_WD07	WisAsp 103	790	3_A_6	103	WisAsp 103	790	3_A_6
UME_303602_P14_WD08	WisAsp 105	1158	3_N_10	105	WisAsp 105	1158	3_N_10
UME_303602_P14_WD09	WisAsp 112	343	1_M_7	112.21	WisAsp 112.210	343	1_M_7		clonal relationship with WisAsp 210 (UME_303602_P10_WE12), so we will keep the sample with less missing data; make sure you don't associate this with ramet 1-EB-27 (211) which is a unique genet	Shows a clonal relationship with genet 210, which is not geographically close to 112; likely a result of labeling/planting errors; SSR data shows this ramet has a clonal relationship with Genet 112 (all but one ramet), so we will retain WisAsp 210 and associate all 112 and 210 ramets except 1-EB-27 with the sequencing data from 112 or 210 based on which has the least amount of missing sequencing …
UME_303602_P14_WD10	WisAsp 119	2100	2_EB_28	119	WisAsp 119	2100	2_EB_28
UME_303602_P14_WD11	WisAsp 120	191	1_G_23	120	WisAsp 120	191	1_G_23
UME_303602_P14_WD12	WisAsp 127	2066	1_WB_22	127	WisAsp 127	2066	1_WB_22
UME_303602_P14_WE01	WisAsp 244	2110	2_WB_10	244	WisAsp 244	2110	2_WB_10	10	This sample was excluded due to to missing SNP data as a result of poor quality of sequencing
UME_303602_P14_WE02	WisAsp 257	376	1_N_12	257	WisAsp 257	376	1_N_12
UME_303602_P14_WE03	WisAsp 264	37	1_B_9	264	WisAsp 264	37	1_B_9	10	This sample was excluded due to to missing SNP data as a result of poor quality of sequencing
UME_303602_P14_WE04	WisAsp 276	818	3_B_6	276	WisAsp 276	818	3_B_6
UME_303602_P14_WE05	WisAsp 282	1052	3_J_16	282	WisAsp 282	1052	3_J_16
UME_303602_P14_WE06	WisAsp 288	522	2_E_18	288	WisAsp 288	522	2_E_18
UME_303602_P14_WE07	WisAsp 312	325	1_L_17	312	WisAsp 312	325	1_L_17
UME_303602_P14_WE08	WisAsp 321	1094	3_L_2	321	WisAsp 321	1094	3_L_2
UME_303602_P14_WE09	WisAsp 330	1348	4_G_4	330	WisAsp 330	1348	4_G_4	10	This sample was excluded due to to missing SNP data as a result of poor quality of sequencing
UME_303602_P14_WE10	WisAsp 339	789	3_A_5	339	WisAsp 339	789	3_A_5	10	This sample was excluded due to to missing SNP data as a result of poor quality of sequencing
UME_303602_P14_WE11	WisAsp 357	12	1_A_12	357.358	WisAsp 357.358359	12	1_A_12	11	Genets 357, 358 and 359 are clones (confirmed by SSR data) and we kept the genet with the smallest missing data percentage	WisAsp 357, 358 and 359 all show a clonal relationship and this was confirmed by SSR data, so we will keep the sample with the least amount of missing data for GWA
UME_303602_P14_WE12	WisAsp 363	508	2_E_4	363	WisAsp 363	508	2_E_4			This sample has been identified as a potential backcross by PCA analysis
UME_303602_P14_WF01	WisAsp 373	110	1_D_26	373	WisAsp 373	110	1_D_26
UME_303602_P14_WF02	WisAsp 381	914	3_E_18	381	WisAsp 381	914	3_E_18
UME_303602_P14_WF03	WisAsp 394	420	2_A_28	394	WisAsp 394	420	2_A_28
UME_303602_P14_WF04	WisAsp 418	787	3_A_3	418	WisAsp 418	787	3_A_3
UME_303602_P14_WF05	WisAsp 423	2107	2_WB_7	423	WisAsp 423	2107	2_WB_7
UME_303602_P14_WF06	WisAsp 707	1163	3_N_15	707	WisAsp 707	1163	3_N_15
UME_303602_P14_WF07	WisAsp 737	942	3_F_18	737	WisAsp 737	942	3_F_18
UME_303602_P14_WF08	WisAsp 743	808	3_A_24	743	WisAsp 743	808	3_A_24
UME_303602_P14_WF09	WisAsp 64	1239	4_C_7	64	WisAsp 64	1239	4_C_7
UME_303602_P14_WF10	WisAsp 67	2018	1_EB_17	66.67	WisAsp 66.67	2018	1_EB_17	11	SSR data confirms that this ramet is a clone of Genet 66, we kept the individual will the least amount of missing data	Shows a clonal relationship with genet 66, which is ~300m from 67; SSR data shows that all ramets of WisAsp 66 and WisAsp 67 are clones, so we kept the sample with less missing data for GWA analyses
UME_303602_P14_WF11	WisAsp 74	2148	3_EB_20	74	WisAsp 74	2148	3_EB_20
UME_303602_P14_WF12	WisAsp 77	1447	4_J_19	77	WisAsp 77	1447	4_J_19
UME_303602_P14_WG01	WisAsp 87	199	1_H_3	87	WisAsp 87	199	1_H_3	11
UME_303602_P14_WG02	WisAsp 133	1487	4_L_3	133	WisAsp 133	1487	4_L_3
UME_303602_P14_WG03	WisAsp 180	1405	4_I_5	180	WisAsp 180	1405	4_I_5
UME_303602_P14_WG04	WisAsp 211/604?	438	2_B_18	211	WisAsp 211	1222	4_B_18			This ramet should be 4-B-18, so block 2 was written in the spreadsheet of ramets sent for sequencing as a typo; SSR data confirm that 4-B-18 is 211 and 2-B-18 is 604 and there is no relationship between the two genets in either SSR or sequencing data
UME_303602_P14_WG05	WisAsp 223	2120	2_WB_20	223	WisAsp 223	2120	2_WB_20
UME_303602_P14_WG06	WisAsp 234	2113	2_WB_13	234	WisAsp 234	2113	2_WB_13
UME_303602_P14_WG07	WisAsp 240	2179	3_WB_23	240	WisAsp 240	2179	3_WB_23
UME_303602_P14_WG08	WisAsp 242/573?	2118	2_WB_18	242	WisAsp 242	2174	3_WB_18			This ramet should be 3-WB-18, so block 2 was written in the spreadsheet of ramets sent for sequencing as a typo; SSR data confirm that 3-WB-18 is 242 and 2-WB-18 is 573 and there is no relationship between the two genets in either SSR or sequencing data
UME_303602_P14_WG09	WisAsp 281	828	3_B_16	281	WisAsp 281	828	3_B_16
UME_303602_P14_WG10	WisAsp 284	2170	3_WB_14	284	WisAsp 284	2170	3_WB_14			Shows a clonal relationship with genet 548 (2-I-22), which is not geographically close to 284; Position 2-I-22 was genet 284 until 06/13/2012 and supposedly the sample for sequencing wasn't sent until 2013; however we have SSR data for every 748, 548 and 284 ramet and those data show 748 and 548 are clones and 284 is it's own genet; since we are confident that this sample is in fact genet 284, we…
UME_303602_P14_WG11	WisAsp 294	1043	3_J_7	294	WisAsp 294	1043	3_J_7
UME_303602_P14_WG12	WisAsp 303	74	1_C_18	303	WisAsp 303	74	1_C_18
UME_303602_P14_WH01	WisAsp 313	1209	4_B_5	313	WisAsp 313	1209	4_B_5	10	This sample was excluded due to to missing SNP data as a result of poor quality of sequencing
UME_303602_P14_WH02	WisAsp 346	122	1_E_10	346	WisAsp 346	122	1_E_10
UME_303602_P14_WH03	WisAsp 382	1392	4_H_20	382	WisAsp 382	1392	4_H_20	10	This sample was excluded due to to missing SNP data as a result of poor quality of sequencing
UME_303602_P14_WH04	WisAsp 397	2046	1_WB_2	397	WisAsp 397	2046	1_WB_2
UME_303602_P14_WH05	WisAsp 415	2050	1_WB_6	415	WisAsp 415	2050	1_WB_6	10	This sample was excluded due to to missing SNP data as a result of poor quality of sequencing
UME_303602_P14_WH06	WisAsp 424	170	1_G_2	424	WisAsp 424	170	1_G_2	10	This sample was excluded due to to missing SNP data as a result of poor quality of sequencing
UME_303602_P14_WH07	WisAsp 426	1194	4_A_18	426	WisAsp 426	1194	4_A_18
UME_303602_P14_WH08	WisAsp 731	705	2_L_5	731	WisAsp 731	705	2_L_5
UME_303602_P14_WH09	WisAsp 405	228	1_I_4	405	WisAsp 405	228	1_I_4
UME_301101_P01_WA01	WisAsp PI-13	831	3_B_19	PI-13	WisAsp PI-13	831	3_B_19
UME_301101_P01_WB01	WisAsp Dan-1	657	2_J_13	Dan-1	WisAsp Dan-1	657	2_J_13	11
UME_301101_P01_WC01	WisAsp PI-12	629	2_I_13	PI-12	WisAsp PI-12	629	2_I_13
UME_301101_P01_WD01	WisAsp Sau-3	899	3_E_3	Sau-3	WisAsp Sau-3	899	3_E_3			WisAsp Sau-3 and LT Sau-3 are clones (confirmed by SSR data), so we kept the clone with the smaller percentage of missing data
UME_301101_P01_WE01	WisAsp Wau-1	761	2_N_5	Wau-1	WisAsp Wau-1	761	2_N_5			WisAsp Wau-1 and LT Wau-1 are clones (confirmed by SSR data), so we kept the clone with the smaller percentage of missing data
UME_301101_P01_WF01	WisAsp 10	21	1_A_21	10	WisAsp 10	21	1_A_21
UME_301101_P01_WG01	WisAsp PI-11	776	2_N_20	PI-11	WisAsp PI-11	776	2_N_20
UME_301101_P01_WH01	WisAsp PI-16	149	1_F_9	PI-16	WisAsp PI-16	149	1_F_9
UME_301101_P01_WA02	WisAsp 644	686	2_K_14	644	WisAsp 644	686	2_K_14
UME_301101_P01_WB02	WisAsp 653	662	2_J_18	653	NA	662	NA_NA_NA	10	This sample, WisAsp 653 (2-J-18) displays a clonal relationship with WisAsp 652 (4-G-17); SSR data show the sequenced ramets to be separate genets; is it possible the wrong tree was sent for resequencing or that the SSR data aren't correct?
UME_301101_P01_WC02	WisAsp 705	748	2_M_20	705	WisAsp 705	748	2_M_20
UME_301101_P01_WD02	WisAsp 706	718	2_L_18	706	WisAsp 706	718	2_L_18
UME_301101_P01_WE02	WisAsp PG-2	791	3_A_7	PG-2	WisAsp PG-2	791	3_A_7	11
UME_301101_P01_WF02	WisAsp 708	1355	4_G_11	708	WisAsp 708	1355	4_G_11			Genet 708 was sent twice by accident, but due to low sequencing quality of the original 708 sent (4-G-11) we could not compare it to 2-D-3 (544); now resequencing and SSR data confirm that both are WisAsp 708, so we will keep the sample with the smaller amoutn of missing data
UME_301101_P01_WG02	WisAsp PG-3	92	1_D_8	PI-3	WisAsp PI-3	92	1_D_8		WisAsp PI-3 and WisAsp PG-3 are clones, so kept the clone with the smaller missing data percentage	shows a clonal relationship with WisAsp PI-3, which is confirmed by SSR data; all PG-3 ramets are actually PI-3, so we kept the clone with the smaller missing data percentage; see notes for the LT PI-3 and LT PG-3 samples for more details on why the WisAsp PG-3 and PI-3 ramets don't match them for SNP or SSR data
UME_301101_P01_WH02	WisAsp PI-3	472	2_C_24	PI-3	WisAsp PI-3	472	2_C_24	11		shows a clonal relationship with WisAsp PG-3, which is confirmed by SSR data; all PG-3 ramets are actually PI-3, so we kept the clone with the smaller missing data percentage; see notes for the LT PI-3 and LT PG-3 samples for more details on why the WisAsp PG-3 and PI-3 ramets don't match them for SNP or SSR data
UME_301101_P01_WA03	WisAsp Sau-2	33	1_B_5	Sau-2	WisAsp Sau-2	33	1_B_5
UME_301101_P01_WB03	WisAsp Wau-3	499	2_D_23	Wau-2	WisAsp Wau-2	499	2_D_23	11	WisAsp Wau-2 and WisAsp Wau-3 are clones (confirmed by SSR data), so we kept the clone with the smaller percentage of missing data	shows a clonal relationship with WisAsp Wau-2, which is confirmed by SSR data; so we kept the clone with the smaller missing data percentage
UME_301101_P01_WC03	WisAsp 372	606	2_H_18	372	WisAsp 372	606	2_H_18	10
UME_301101_P01_WD03	WisAsp 516	641	2_I_25	516	WisAsp 516	641	2_I_25
UME_301101_P01_WE03	WisAsp 527	565	2_G_5	527	WisAsp 527	565	2_G_5
UME_301101_P01_WF03	WisAsp 647	1454	4_J_26	647	WisAsp 647	1454	4_J_26
UME_301101_P01_WG03	WisAsp PG-1	407	2_A_15	PG-1	WisAsp PG-1	407	2_A_15	11
UME_301101_P01_WH03	WisAsp Sau-1	405	2_A_13	Sau-1	WisAsp Sau-1	405	2_A_13	11	WisAsp Sau-1 (both 2-A-13 and 4-NB-K) show a clonar relationship with LT Sau-1, so we kept the clone with the smaller percentage of missing data	This sample, 4-NB-K and LT Sau-1 show a clonal relationship; SSR data confirms that 3-G-20 (Sau-1) and 4-NB-K (unknown genet) are clones; this sample, 2-A-13 (Sau-1), was not SSR typed, so we are going to keep the sampe with the least amount of missing data
UME_301101_P01_WA04	WisAsp Wau-2	661	2_J_17	Wau-2	WisAsp Wau-2	661	2_J_17		WisAsp Wau-2 and WisAsp Wau-3 are clones (confirmed by SSR data), so we kept the clone with the smaller percentage of missing data	shows a clonal relationship with WisAsp Wau-3, which is confirmed by SSR data; so we kept the clone with the smaller missing data percentage

## Sheet: Whole Genome Sequencing
ID.RapidGenomics	LT.Genet	LT.Ramet	Correct.Sequenced.Genet	Exclusion.Code	Detailed.Reason.for.Exclusion.from.Genomic.Analyses	Additional.Notes
Dan1-1C13	Dan-1	2_J_13	Dan-1
Dan2-1B7	Dan-2	2_WB_15	Dan-2
PG1-1B4	PG-1	2_A_15	PG-1
PG2-1B9	PG-2	3_A_7	PG-2
PG3-1B6	PG-3	1_D_8	NA	12	We cannot be certain of the genetic identity of this sample	In WisAsp, PI-3 and PG-3 show a clonal relationship both using SNP and SSR data; however, the SNP data for this sample does not show a close relationship with either WisAsp PI-3 or WisAsp PG-3, so we are excluding this sample pending further SSR data analyses
PI12-1B14	PI-12	2_I_13	PI-12	10	This sample was excluded due to to missing SNP data as a result of poor quality of sequencing
PI3-1B3	PI-3	2_C_24	NA	12	We cannot be certain of the genetic identity of this sample	In WisAsp, PI-3 and PG-3 show a clonal relationship both using SNP and SSR data; however, the SNP data for this sample does not show a close relationship with either WisAsp PI-3 or WisAsp PG-3; additionally it shows a clonal relationship with WisAsp PI-12 via SNP data; so we are excluding this sample pending further SSR data analyses
Sau1-1B10	Sau-1	2_A_13	Sau-1			WisAsp Sau-1 (both 2-A-13 and 4-NB-K) show a clonar relationship with LT Sau-1, so we kept the clone with the smaller percentage of missing data; 2-A-13 (WisAsp Sau-1) and 4-NB-K show a clonal relationship; SSR data confirms that 3-G-20 (Sau-1) and 4-NB-K (unknown genet) are clones; this sample, 2-A-13 (Sau-1), was not SSR typed, so we are going to keep the sampe with the least amount of missing …
Sau2-1B2	Sau-2	1_B_5	Sau-2	10.11	This sample was excluded due to to missing SNP data as a result of poor quality of sequencing
Sau3-1B13	Sau-3	3_E_3	Sau-3	11	WisAsp Sau-3 and LT Sau-3 are clones (confirmed by SSR data), so we kept the clone with the smaller percentage of missing data
Wau1-1B5	Wau-1	2_N_5	Wau-1	11	WisAsp Wau-1 and LT Wau-1 are clones (confirmed by SSR data), so we kept the clone with the smaller percentage of missing data
