# Supplementary material for: Genomic and transcriptomic analyses reveal polygenic architecture for ecologically important traits in aspen (Populus tremuloides Michx.)
Source: Ecol Evol. 2023 Sep 28;13(10):e10541. doi: 10.1002/ece3.10541 (PMC10534199; doi:10.1002/ece3.10541)
Supplement: Supplementary file 5 — File S5. [file ECE3-13-e10541-s014.xlsx]

## Sheet: Read Me
Final multi-trait GWA results for WisAsp
Prepared by JF Riehl
Tab	Description
Trait Name Legend	List of trait abbreviations, names, and descriptions
Multi-trait Trait Legend	List of multi-trait trait combinations and the reason for the combination
Traits Multi-trait GWA Table	Multi-trait genome-wide association analysis results for all traits except sex using the 0.5% MAF cutoff SNP dataset
Pearson Corr Coeff	Pairwise genetic correlation coefficients (Pearson) and associated p-values
Legend for single-locus GWA results tabs
Column label	Description
Trait	Trait the results are associated with
Scaffold.SNP	SNP location
pvalue	Wald test asymptotic p-value
qvalue	adjusted pvalue using an FDR of 0.10 calculated using the qvalue package (https://www.bioconductor.org/packages/release/bioc/html/qvalue.html)
Weights	Loading for each trait in the multi-trait GWA
Gene.Potra.v1.1	P. tremula v1.1 gene name
Gene.Description	Gene putative functional description
Ref.Allele	Reference allele
Ref.Allele.Freq	Reference allele frequency
Alt.Allele	Alternative allele
Alt.Allele.Freq	Alternative allele frequency
SnpEff.Effect	Effect of the variant on gene function
Annotation.GO.Term	Gene ontology term (http://geneontology.org/docs/ontology-documentation/)
Annotation.GO.Category	Gene ontology domain (http://geneontology.org/docs/ontology-documentation/)
Gene.Potri.v3	P. trichocarpa v3.0 gene name
Percent.ID	Percent similarlity to P. tremula v1.1 homologous gene
Gene.AT	A. thaliana gene name
Percent.ID	Percent similarlity to P. tremula v1.1 homologous gene
Gene.Potrs.v1.1	P. tremuloides v1.1 gene name (popgenie.org)
Percent.ID	Percent similarlity to P. tremula v1.1 homologous gene
Gene.Sasuc.v4.1	S. suchowensis v4.1 gene name (popgenie.org)
Percent.ID	Percent similarlity to P. tremula v1.1 homologous gene
Gene.Potra.v2.2	Best gene match (sum of ranks = 0, meaning the genes were each other’s best match in both assemblies) in P. tremula genome assembly v2.2 to P. tremula v1.1 using a reciprocal BLAST on gene lists from both assemblies

## Sheet: Trait Name Legend
Trait abbreviation	Trait name	Trait description
Sex.TEMP.B.Fisher	Sex	Sex of each genet determined through genotyping with the TOZ19 marker (Pakull et al., 2015).
Vol.2012	Initial volume	Volume is calculated as diameter2 x height (d2h) and correlates well with biomass (Stevens et al., 2007). For 2012, basal diameter (10 cm above ground) was used.
GrowBAI.1518	Relative growth (basal area) between 2015 and 2018	Growth as basal area increment or the difference between the basal area at two time points.
GrowBALn.1518	Basal area increment between 2015 and 2018	Growth as difference in natural logarithms of the basal areas at two time points.
GrowVolLn.1516	Relative growth (volume) between 2015 and 2016	Growth represented as the change in volume, expressed as the difference in the natural logarithms of the volumes at two time points.
GrowVolLn.1617	Relative growth (volume) between 2016 and 2017	Growth represented as the change in volume, expressed as the difference in the natural logarithms of the volumes at two time points.
GrowVolLn.1718	Relative growth (volume) between 2017 and 2018	Growth represented as the change in volume, expressed as the difference in the natural logarithms of the volumes at two time points.
GrowVolLn.1518	Relative growth (volume) between 2015 and 2018	Growth represented as the change in volume, expressed as the difference in the natural logarithms of the volumes at two time points.
BAsqrt	Basal area	Square root (best transform) of area for a given measurement year, π(d/2)2 where d is the mean of two orthogonal measurements of diameter. For all four measurement years diameter at breast height (DBH) at 1.4 m height was used.
Height	Height	Height of the tallest stem.
Vol	Volume	Calculated as d2h. For all four measurement years, diameter at breast height (DBH) at 1.4 m height was used.
GrowBALn	Relative growth (basal area)	Growth as difference in natural logarithms of the basal areas across all four measurment years
GrowBAI	Basal area increment	Growth as Basal Area Increment or the difference between the basal area across all four measurement years
SA.J2017	Salicylic acid	Salicylic acid, ng/g dry wt, determined by Köllner et al by UPLC/MS, June 2017. Source: “Jena data 180831-WisAsp-final w MS equivalents.xlsx”.
JA.J2017	Jasmonic acid	Jasmonic acid,ng/g dry wt, determined by Köllner et al by UPLC/MS, June 2017. Source: “Jena data 180831-WisAsp-final w MS equivalents.xlsx”.
JAIle.J2017	Jasmonate-isoleucine	Jasmonate-Isoleucine,ng/g dry wt, determined by Köllner et al by UPLC/MS, June 2017. Source: “Jena data 180831-WisAsp-final w MS equivalents.xlsx”.
ABA.J2017	Abscisic acid	Abscisic acid,ng/g dry wt, determined by Köllner et al by UPLC/MS, June 2017. Source: “Jena data 180831-WisAsp-final w MS equivalents.xlsx”.
BAgluc.J2017	Benzyl alcohol glucoside	Benzyl alcohol glucoside ng/g dry wt, determined by Köllner et al by UPLC/MS, June 2017. Source: “Jena data 180831-WisAsp-final w MS equivalents.xlsx”.
SLA	Specific leaf area	Average leaf area divided by dry mass. A proxy for photosynthesis and growth.
ALA	Average individual leaf area	Individual average leaf area.
CT	Condensed tannins	Concentration of foliar condensed tannins.
PG	Total phenolic glycosides	Sum of salicin, salicortin, tremulacin, and tremuloidin.
Scin	Salicin	Concentration of foliar salicin.
Scort	Salicortin	Concentration of foliar salicortin.
Tcin	Tremulacin	Concentration of foliar tremulacin.
Tdin	Tremuloidin	Concentration of foliar tremuloidin.
Npct	Nitrogen	Concentration of foliar nitrogen.
CN	Carbon:nitrogen	Ratio of foliar carbon to foliar nitrogen.
BBreakDegDayRT	Budbreak	Bud break values were obtained using a local 2-degree polynomial regression to predict when each tree had reached stage three on a 5-point scale. Then degree day was calculated using a base temperature of 4.4°C and rank transformed to account for year-to-year environmental variation.
EFNMean	Extra-floral nectaries	Mean number of extrafloral nectaries per leaf, measured using digital scans of collected leaves.
DiseaseEdgePct	Disease	Percent of leaf area lost to disease, measured using digital scans of collected leaves and the leaf morphology assessment program Winfolia.
ScrapHolePct	Herbivory	Leaf area damaged by leaf scrapers plus holes plus leaf margin removed, measured using digital scans of collected leaves and the leaf morphology assessment program Winfolia.
DamagePct	Total biotic damage	Leaf area damaged by both herbivores and disease: Disease + Herbivory.
ResistancePct	Resistance	100-total biotic damage
Flprev	Flowering density	Flowering twigs were counted in the early spring each year between 2017 and 2019, but represent buds formed during the previous year.

## Sheet: Multi-trait Trait Legend
Trait group designation	Trait abbreviation	Trait combination (same order as weights)	Reason
MT1	BAsqrt	BAsqrt, SLA, CN, DamagePct, GrowBALn	genetic correlations
MT2	Height	Height, SLA, CN, DamagePct, GrowBALn	genetic correlations
MT3	Vol	Vol, GrowBALn, DamagePct, CN, SLA	genetic correlations
MT4	GrowBALn	GrowBALn, Vol	genetic correlations
MT5	GrowBAI	GrowBAI, SLA, SA.J2017, CN, DamagePCt	genetic correlations
MT6	SA1	SA.J2017,BAgluc.J2017, CT, DamagePct, ALA, PG, Npct, GrowBAI	genetic correlations
MT7	SA2	SA.J2017,BAgluc.J2017, CT, ALA, PG, Npct, GrowBAI, ScrapHolePct	genetic correlations
MT8	JA	JA.J2017, ABA.J2017, DiseaseEdgePct	genetic correlations
MT9	ABA	ABA.J2017, SLA, BBreakDegDayRT, JA.J2017	genetic correlations
MT10	BAgluc	BAgluc.J2017, DamagePct, SA.J2017	genetic correlations
MT11	SLA	SLA, Npct, Vol, ABA.J2017, CT, DamagePct	genetic correlations
MT12	ALA	ALA, SA.J2017	genetic correlations
MT13	CT	CT,CN, PG, SLA, SA.J2017	genetic correlations
MT14	PG	PG, ScrapHolePct, CT, SA.J2017	genetic correlations
MT15	Scin	Scin, CT, SA.J2017	genetic correlations
MT16	Scort	Scort, ScrapHolePct, CT, SA.J2017	genetic correlations
MT17	Tcin	Tcin, ScrapHolePct, CT, SA.J2017	genetic correlations
MT18	Tdin	Tdin, ScrapHolePct, CT, SA.J2017	genetic correlations
MT19	Npct	Npct, SLA, CT, SA.J2017	genetic correlations
MT20	CN	CN, CT, Vol, SLA	genetic correlations
MT21	BBDDRT	BBreakDegDayRT, DamagePct, ABA.J2017, PG	genetic correlations
MT22	Resistance	ResistancePct, GrowBAI, BAsqrt, SA.J2017, JA.J2018, BAgluc.J2017, SLA	genetic correlations
MT23	Disease	DiseaseEdgePct, JA.J2017, SLA, BBreakDegDayRT, ScrapHolePct	genetic correlations
MT24	ScrapHole	ScrapHolePct, SA.J2017, DiseaseEdgePct, PG	genetic correlations
MT25	Damage	DamagePct, SA.J2017, BAgluc.J2017, SLA, BBreakDegDayRT, Vol	genetic correlations
MT26	CTPG	PG, CT	genetic correlations
MT27	ScinScortTcinTdin	Scin, Scort, Tcin, Tdin	genetic correlations
MT28	CTPGNpct	PG, CT, Npct	genetic correlations
MT29	ALASLAVolNpct	ALA, SLA, Vol, Npct	functional relationship: growth
MT30	JAABASA	JA.J2017, ABA.J2017, SA.J2017	functional relationship: defense

## Sheet: Traits Multi-trait GWA Table
Trait	Scaffold.SNP	pvalue	qvalue	Weights	Gene.Potra.v1.1	Potra_transcript	Gene.Description	Ref.Allele	Ref.Allele.Freq	Alt.Allele	Alt.Allele.Freq	SnpEff.Effect	Annotation.GO.Term	Annotation.GO.Category	Gene.Potri.v3	Percent.ID	Gene.AT	Percent.ID	Gene.Potrs.v1.1	Percent.ID	Gene.Sasuc.v4.1	Percent.ID	Gene.Potra.v2.2
ALASLAVolNpct	Potra001566:11826	1.125e-07	0.0319776	0.5604,-0.3249,-0.5208,0.02514	Potra001566g12942	Potra001566g12942.1	circadian locomoter output cycles protein kaput isoform X1	T	0.962275	C	0.037692	synonymous_variant	protein binding	Molecular Function	Potri|006G217900.1	95.49	Artha|AT5G21280	54.13	Potrs008370g12017.1	97.37	Sasuc|GLEAN_10026115	82.84	Potra2n6c13403
ALASLAVolNpct	Potra001566:11826	1.125e-07	0.0319776	0.5604,-0.3249,-0.5208,0.02514	Potra001566g12942	Potra001566g12942.1	circadian locomoter output cycles protein kaput isoform X1	T	0.962275	C	0.037692	downstream_gene_variant	protein binding	Molecular Function	Potri|006G217900.1	95.49	Artha|AT5G21280	54.13	Potrs008370g12017.1	97.37	Sasuc|GLEAN_10026115	82.84	Potra2n6c13403
Bagluc	Potra004005:30178	2.616e-07	0.0754186	0.3825,0.113,0.9816	Potra004005g24127	Potra004005g24127.1	F-box/kelch-repeat protein At1g55270	G	0.8581	T	0.14189	downstream_gene_variant	protein binding	Molecular Function	Potri|001G008000.1	99.5	Artha|AT1G55270	81.8	Potrs001199g02091.1	100	Sasuc|GLEAN_10023116	96.53	Potra2n1c80
Bagluc	Potra004005:30178	2.616e-07	0.0754186	0.3825,0.113,0.9816	Potra004005g24127	Potra004005g24127.1	F-box/kelch-repeat protein At1g55270	G	0.8581	T	0.14189	intron_variant	protein binding	Molecular Function	Potri|001G008000.1	99.5	Artha|AT1G55270	81.8	Potrs001199g02091.1	100	Sasuc|GLEAN_10023116	96.53	Potra2n1c80
BBDDRT	Potra000831:8489	2.357e-07	0.0639928	-0.1468,-0.4428,-0.8529,0.6736	Potra000831g06663	Potra000831g06663.1	pentatricopeptide repeat-containing protein At1g71490	A	0.5954	G	0.4047	splice_region_variant&intron_variant	chloroplast thylakoid membrane	Cellular Component	Potri|019G074800.1	97.67	Artha|AT1G71480	69.51	Potrs006321g08846.1	97.67	Sasuc|GLEAN_10013316	89	NA
BBDDRT	Potra000831:8489	2.357e-07	0.0639928	-0.1468,-0.4428,-0.8529,0.6736	Potra000831g06663	Potra000831g06663.1	pentatricopeptide repeat-containing protein At1g71490	A	0.5954	G	0.4047	downstream_gene_variant	chloroplast thylakoid membrane	Cellular Component	Potri|019G074800.1	97.67	Artha|AT1G71480	69.51	Potrs006321g08846.1	97.67	Sasuc|GLEAN_10013316	89	NA
BBDDRT	Potra000831:8489	2.357e-07	0.0639928	-0.1468,-0.4428,-0.8529,0.6736	Potra000831g06663	Potra000831g06663.2	protein transporter, putative	A	0.5954	G	0.4047	splice_region_variant&intron_variant	chloroplast thylakoid membrane	Cellular Component	NA	NA	NA	NA	NA	NA	NA	NA	NA
BBDDRT	Potra000831:8489	2.357e-07	0.0639928	-0.1468,-0.4428,-0.8529,0.6736	Potra000831g06663	Potra000831g06663.2	protein transporter, putative	A	0.5954	G	0.4047	downstream_gene_variant	chloroplast thylakoid membrane	Cellular Component	NA	NA	NA	NA	NA	NA	NA	NA	NA
BBDDRT	Potra004005:30178	4.546e-07	0.0639928	-0.07433,-0.2837,-0.5121,0.959	Potra004005g24127	Potra004005g24127.1	F-box/kelch-repeat protein At1g55270	G	0.8581	T	0.14189	downstream_gene_variant	protein binding	Molecular Function	Potri|001G008000.1	99.5	Artha|AT1G55270	81.8	Potrs001199g02091.1	100	Sasuc|GLEAN_10023116	96.53	Potra2n1c80
BBDDRT	Potra004005:30178	4.546e-07	0.0639928	-0.07433,-0.2837,-0.5121,0.959	Potra004005g24127	Potra004005g24127.1	F-box/kelch-repeat protein At1g55270	G	0.8581	T	0.14189	intron_variant	protein binding	Molecular Function	Potri|001G008000.1	99.5	Artha|AT1G55270	81.8	Potrs001199g02091.1	100	Sasuc|GLEAN_10023116	96.53	Potra2n1c80
Disease	Potra004005:30178	7.101e-08	0.0196147	-0.2002,-0.2151,-0.4715,0.8209,0.6415	Potra004005g24127	Potra004005g24127.1	F-box/kelch-repeat protein At1g55270	G	0.8581	T	0.14189	downstream_gene_variant	protein binding	Molecular Function	Potri|001G008000.1	99.5	Artha|AT1G55270	81.8	Potrs001199g02091.1	100	Sasuc|GLEAN_10023116	96.53	Potra2n1c80
Disease	Potra004005:30178	7.101e-08	0.0196147	-0.2002,-0.2151,-0.4715,0.8209,0.6415	Potra004005g24127	Potra004005g24127.1	F-box/kelch-repeat protein At1g55270	G	0.8581	T	0.14189	intron_variant	protein binding	Molecular Function	Potri|001G008000.1	99.5	Artha|AT1G55270	81.8	Potrs001199g02091.1	100	Sasuc|GLEAN_10023116	96.53	Potra2n1c80
JAABASA	Potra004005:30178	3.072e-07	0.0883299	-0.8179,0.4758,0.1627	Potra004005g24127	Potra004005g24127.1	F-box/kelch-repeat protein At1g55270	G	0.8581	T	0.14189	downstream_gene_variant	protein binding	Molecular Function	Potri|001G008000.1	99.5	Artha|AT1G55270	81.8	Potrs001199g02091.1	100	Sasuc|GLEAN_10023116	96.53	Potra2n1c80
JAABASA	Potra004005:30178	3.072e-07	0.0883299	-0.8179,0.4758,0.1627	Potra004005g24127	Potra004005g24127.1	F-box/kelch-repeat protein At1g55270	G	0.8581	T	0.14189	intron_variant	protein binding	Molecular Function	Potri|001G008000.1	99.5	Artha|AT1G55270	81.8	Potrs001199g02091.1	100	Sasuc|GLEAN_10023116	96.53	Potra2n1c80
ScinScortTcinTdin	Potra002739:2713	4.539e-08	0.0131627	-0.2836,-0.6843,-0.6004,-0.3414	Potra002739g19881	Potra002739g19881.1	nudix hydrolase 18, mitochondrial-like	T	0.99335	G	0.00665	intron_variant	hydrolase activity	Molecular Function	Potri|004G085600.1	97.87	Artha|AT2G01670	57.8	Potrs041864g26269.1	100	Sasuc|GLEAN_10018479	89.89	Potra2n4c9195
ScinScortTcinTdin	Potra002739:2726	5.217e-07	0.0504293	-0.2872,-0.6944,-0.6584,-0.3853	Potra002739g19881	Potra002739g19881.1	nudix hydrolase 18, mitochondrial-like	G	0.994445	T	0.005545	intron_variant	hydrolase activity	Molecular Function	Potri|004G085600.1	97.87	Artha|AT2G01670	57.8	Potrs041864g26269.1	100	Sasuc|GLEAN_10018479	89.89	Potra2n4c9195
ScinScortTcinTdin	Potra003968:3389	2.398e-07	0.0347698	0.1768,0.3524,0.6215,0.49	Potra003968g23830	Potra003968g23830.1	gibberellin 3-beta-dioxygenase 1-like	A	0.99226	C	0.00776	5_prime_UTR_variant	oxidoreductase activity|oxidation-reduction process	Molecular Function|Biological Process	Potri|003G057400.1	99.46	Artha|AT1G15550	59.89	Potrs001715g02966.1	99.44	Sasuc|GLEAN_10022014	88.2	Potra2n3c7960
ScinScortTcinTdin	Potra002382:4438	9.407e-07	0.0681985	0.3317,0.6781,0.7543,0.6973	Potra002382g18137	Potra002382g18137.1	serine/threonine-protein kinase STY8 isoform X1	G	0.9745	C	0.0255	intron_variant	protein kinase activity|ATP binding|protein phosphorylation	Molecular Function|Molecular Function|Biological Process	Potri|002G070000.1	96.05	Artha|AT4G38470	50.57	Potrs005501g07803.1	99.1	Sasuc|GLEAN_10022207	79.09	Potra2n2c5781.2
ScinScortTcinTdin	Potra001164:15739	1.918e-06	0.0927003	0.3535,0.3588,0.5956,0.7048	Potra001164g10107	Potra001164g10107.1	serine/threonine-protein kinase HT1-like	T	0.987795	C	0.012195	intron_variant	protein kinase activity|ATP binding|protein phosphorylation	Molecular Function|Molecular Function|Biological Process	Potri|005G082200.1	97.47	Artha|AT5G58950	57.47	Potrs001615g03150.1	98.44	Sasuc|GLEAN_10006809	85.45	Potra2n5c12120.2
ScinScortTcinTdin	Potra001654:47632	1.898e-06	0.0927003	-0.1501,-0.5325,-0.3606,-0.1488	Potra001654g13571	Potra001654g13571.1	leucine-rich repeat extensin-like protein 4	T	0.99335	G	0.00665	missense_variant	protein binding	Molecular Function	Potri|007G139200.1	98.31	Artha|AT4G28380	67.22	Potrs009389g14801.1	99.48	Sasuc|GLEAN_10005108	91.33	NA
ScinScortTcinTdin	Potra001654:47632	1.898e-06	0.0927003	-0.1501,-0.5325,-0.3606,-0.1488	Potra001654g13571	Potra001654g13571.1	leucine-rich repeat extensin-like protein 4	T	0.99335	G	0.00665	downstream_gene_variant	protein binding	Molecular Function	Potri|007G139200.1	98.31	Artha|AT4G28380	67.22	Potrs009389g14801.1	99.48	Sasuc|GLEAN_10005108	91.33	NA
ScrapHole	Potra001342:3183	3.894e-07	0.0829469	0.5431,0.1658,0.8606,0.327	Potra001342g11489	Potra001342g11489.1	DNA-dependent metalloprotease WSS1-like	C	0.984505	T	0.015522	upstream_gene_variant			Potri|010G249400.1	83.75	Artha|AT1G55915	43.97	Potrs011399g16637.1	97.41	Sasuc|GLEAN_10024545	59.14	Potra2n10c20158
ScrapHole	Potra001342:3183	3.894e-07	0.0829469	0.5431,0.1658,0.8606,0.327	Potra001342g11489	Potra001342g11489.1	DNA-dependent metalloprotease WSS1-like	C	0.984505	T	0.015522	intron_variant			Potri|010G249400.1	83.75	Artha|AT1G55915	43.97	Potrs011399g16637.1	97.41	Sasuc|GLEAN_10024545	59.14	Potra2n10c20158
ScrapHole	Potra004005:30178	6.457e-07	0.0829469	0.3776,-0.2866,0.9008,0.704	Potra004005g24127	Potra004005g24127.1	F-box/kelch-repeat protein At1g55270	G	0.8581	T	0.14189	downstream_gene_variant	protein binding	Molecular Function	Potri|001G008000.1	99.5	Artha|AT1G55270	81.8	Potrs001199g02091.1	100	Sasuc|GLEAN_10023116	96.53	Potra2n1c80
ScrapHole	Potra004005:30178	6.457e-07	0.0829469	0.3776,-0.2866,0.9008,0.704	Potra004005g24127	Potra004005g24127.1	F-box/kelch-repeat protein At1g55270	G	0.8581	T	0.14189	intron_variant	protein binding	Molecular Function	Potri|001G008000.1	99.5	Artha|AT1G55270	81.8	Potrs001199g02091.1	100	Sasuc|GLEAN_10023116	96.53	Potra2n1c80
ScrapHole	Potra000572:131554	8.801e-07	0.0829469	0.3192,0.06616,-0.7831,0.135	Potra000572g04244	Potra000572g04244.1	expansin-like A2	C	0.99226	T	0.00776	missense_variant	extracellular region|sexual reproduction	Cellular Component|Biological Process	Potri|007G083400.1	96.72	Artha|AT3G45970	67.82	Potrs019255g21540.1	98.54	Sasuc|GLEAN_10023977	92.66	Potra2n9c18880
ScrapHole	Potra000572:131554	8.801e-07	0.0829469	0.3192,0.06616,-0.7831,0.135	Potra000572g04244	Potra000572g04244.1	expansin-like A2	C	0.99226	T	0.00776	downstream_gene_variant	extracellular region|sexual reproduction	Cellular Component|Biological Process	Potri|007G083400.1	96.72	Artha|AT3G45970	67.82	Potrs019255g21540.1	98.54	Sasuc|GLEAN_10023977	92.66	Potra2n9c18880

## Sheet: Pearson Corr Coeff
row	column	cor	p
BAsqrt	GrowBALn	-0.743731	0
BAsqrt	Height	0.903531	0
BAsqrt	GrowBAI	0.92829	0
BAsqrt	Vol	0.98808	0
GrowVolLn.1518	GrowBAI	-0.605462	0
GrowBALn.1518	GrowBAI	-0.591669	0
GrowBAI.1518	GrowVolLn.1518	-0.583503	0
GrowVolLn.1518	BAsqrt	-0.580763	0
Vol.2012	GrowVolLn.1518	-0.576431	0
GrowBALn.1518	BAsqrt	-0.567177	0
GrowBALn.1518	GrowBAI.1518	-0.560821	0
GrowVolLn.1617	GrowBAI	-0.560576	0
GrowVolLn.1518	Vol	-0.548809	0
Vol.2012	GrowBALn.1518	-0.544743	0
GrowBAI.1518	GrowVolLn.1617	-0.542151	0
GrowBALn	GrowBAI	-0.540438	0
GrowBALn.1518	Vol	-0.538265	0
GrowVolLn.1516	GrowBAI	-0.53495	0
GrowBALn.1518	Height	-0.534845	0
GrowVolLn.1617	BAsqrt	-0.531773	0
GrowBAI.1518	GrowVolLn.1516	-0.530696	0
GrowVolLn.1518	Height	-0.528511	0
Vol.2012	GrowVolLn.1516	-0.515631	0
GrowVolLn.1516	BAsqrt	-0.514401	0
GrowVolLn.1617	Vol	-0.49615	0
GrowVolLn.1617	Height	-0.494138	0
GrowVolLn.1516	Vol	-0.487479	0
Vol.2012	GrowVolLn.1617	-0.477286	0
GrowVolLn.1516	Height	-0.470471	0
SLA	CN	-0.446126	0
GrowVolLn.1718	GrowBAI	-0.437637	0
GrowVolLn.1718	BAsqrt	-0.428572	0
GrowBALn	SLA	-0.413716	0
CT	Tdin	-0.412164	0
ALA	ScrapHolePct	0.0182239	0.058156
GrowVolLn.1718	Height	-0.405077	0
GrowVolLn.1718	Vol	-0.401451	0
Vol.2012	GrowVolLn.1718	-0.398816	0
BAsqrt	CT	-0.393473	0
Height	CT	-0.391455	0
Vol	CT	-0.384772	0
Vol.2012	GrowBALn	-0.384385	0
ALA	Venturia.2017	0.00898283	0.737193
SLA	CT	-0.37609	0
GrowBAI.1518	GrowBALn	-0.373969	0
BAsqrt	CN	-0.372789	0
CT	Npct	-0.370368	0
GrowBAI.1518	GrowVolLn.1718	-0.370155	0
Vol	CN	-0.361565	0
GrowBAI	CN	-0.349755	0
Height	CN	-0.3492	0
SLA	DiseaseEdgePct	-0.328441	0
BAsqrt	BBreakDegDay	-0.325127	0
GrowBAI	DiseaseEdgePct	-0.320161	0
BAsqrt	DiseaseEdgePct	-0.319719	0
Height	BBreakDegDay	-0.3173	0
GrowBAI	CT	-0.313569	0
CT	Scin	-0.309252	0
Vol	DiseaseEdgePct	-0.308697	0
GrowBALn	Npct	-0.306991	0
GrowBALn	ALA	-0.306085	0
Vol	BBreakDegDay	-0.30497	0
Height	DiseaseEdgePct	-0.298822	0
GrowVolLn.1718	SLA	-0.280105	0
GrowBALn.1518	SLA	-0.258941	0
GrowBALn	FlTwigs.NOZERO	-0.254147	0
GrowVolLn.1518	SLA	-0.250422	0
GrowBALn	ScrapHolePct	-0.244019	0
GrowBAI.1518	DiseaseEdgePct	-0.239849	0
GrowVolLn.1617	SLA	-0.238222	0
GrowBAI.1518	DamagePct	-0.233277	0
GrowBAI	DamagePct	-0.232533	0
Npct	DiseaseEdgePct	-0.226045	0
GrowBAI.1518	CN	-0.223887	0
ALA	CN	-0.221514	0
GrowBAI.1518	CT	-0.219824	0
BAsqrt	Scort	-0.217732	0
GrowVolLn.1518	Fl.SUM	-0.2175	0
GrowVolLn.1518	Fl.SUM.NOZERO	-0.216317	0
SLA	Tcin	-0.212993	0
Scin	Npct	-0.21248	0
GrowBALn.1518	ALA	-0.212365	0
Height	Scort	-0.211261	0
ALA	CT	-0.210857	0
SA.J2017	ALA	-0.210524	0
ALA	DiseaseEdgePct	-0.210405	0
SLA	Scin	-0.210336	0
BAsqrt	Tcin	-0.209028	0
Scin	ScrapHolePct	-0.208857	0
Vol	Scort	-0.20663	0
GrowBALn	Flprev.NOZERO	-0.204666	0
GrowVolLn.1518	ALA	-0.204643	0
GrowBALn.1518	Fl.SUM	-0.203484	0
BAsqrt	PG	-0.203045	0
BAsqrt	Venturia.2017	-0.0175002	0.450794
Vol	Tcin	-0.202004	0
Height	DamagePct	-0.200986	0
GrowBALn.1518	Fl.SUM.NOZERO	-0.199894	0
GrowVolLn.1718	Fl.SUM.NOZERO	-0.198925	0
GrowVolLn.1617	ALA	-0.196844	0
BAsqrt	DamagePct	-0.195562	0
Vol	PG	-0.195227	0
Height	Tcin	-0.193965	0
Height	PG	-0.193405	0
GrowVolLn.1718	ABA.J2017	-0.190782	0
SLA	DamagePct	-0.187503	0
GrowVolLn.1516	SLA	-0.187253	0
GrowVolLn.1617	Fl.SUM.NOZERO	-0.186756	0
GrowVolLn.1718	Fl.SUM	-0.186416	0
Vol	DamagePct	-0.185579	0
CN	FlTwigs.NOZERO	0.0263006	0.328385
GrowVolLn.1617	Fl.SUM	-0.184465	0
GrowVolLn.1516	ALA	-0.180382	0
GrowVolLn.1516	Fl.SUM	-0.179419	0
CN	FlTwigs	-0.000317567	0.981464
GrowBALn	FlTwigs	-0.177801	0
GrowVolLn.1718	ALA	-0.176886	0
GrowVolLn.1518	Flprev.NOZERO	-0.175553	0
GrowVolLn.1516	Fl.SUM.NOZERO	-0.172218	0
Vol.2012	CN	-0.170959	0
GrowVolLn.1518	FlTwigs.NOZERO	-0.169469	0
GrowVolLn.1617	Flprev.NOZERO	-0.167577	0
BAsqrt	Scin	-0.166854	0
GrowBALn.1518	Flprev.NOZERO	-0.16646	0
SLA	PG	-0.165669	0
ALA	DamagePct	-0.162971	0
GrowBALn.1518	FlTwigs.NOZERO	-0.162687	2.22045e-16
GrowVolLn.1718	Flprev.NOZERO	-0.162141	0
Vol	Scin	-0.159916	0
GrowVolLn.1617	FlTwigs.NOZERO	-0.158592	1.33227e-15
GrowVolLn.1518	Flprev	-0.157128	0
Tcin	Npct	-0.155206	0
GrowVolLn.1718	FlTwigs.NOZERO	-0.152992	1.42109e-14
GrowBALn	Flprev	-0.15229	0
Tcin	ScrapHolePct	-0.151463	0
CT	Venturia.2017	0.0275976	0.233933
GrowVolLn.1518	FlTwigs	-0.148235	0
DamagePct	Flprev.NOZERO	0.0192835	0.279044
DamagePct	Fl.SUM.NOZERO	0.0253951	0.0811977
DamagePct	Fl.SUM	-0.0206111	0.05489
DamagePct	FlTwigs	0.0194246	0.152494
DamagePct	Flprev	-0.0103296	0.282094
DamagePct	Venturia.2017	-0.0289228	0.27984
GrowBALn.1518	Flprev	-0.146709	0
GrowVolLn.1718	JA.J2017	-0.145377	0
DiseaseEdgePct	FlTwigs.NOZERO	0.0306306	0.251392
GrowBALn	Fl.SUM	-0.142346	0
DiseaseEdgePct	Fl.SUM.NOZERO	-0.00276385	0.849503
Vol.2012	BBreakDegDay	-0.141673	0
DiseaseEdgePct	FlTwigs	0.00639315	0.637735
GrowBALn.1518	FlTwigs	-0.13841	0
DiseaseEdgePct	Venturia.2017	-0.0302398	0.258514
Height	Scin	-0.137781	0
EFNMean	ScrapHolePct	-0.000791524	0.934313
GrowVolLn.1718	Flprev	-0.135373	0
GrowBAI.1518	BBreakDegDay	-0.135174	0
CT	Tcin	-0.134676	0
GrowVolLn.1518	Npct	-0.134592	0
GrowBALn	Fl.SUM.NOZERO	-0.134334	0
EFNMean	FlTwigs	0.0100321	0.459972
GrowVolLn.1617	Flprev	-0.133533	0
GrowVolLn.1516	Flprev.NOZERO	-0.132782	6.66134e-16
GrowVolLn.1516	FlTwigs.NOZERO	-0.131081	4.36842e-11
GrowVolLn.1516	Flprev	-0.130588	0
CN	ScrapHolePct	-0.130187	0
SA.J2017	Tcin	-0.129758	0
GrowBALn.1518	Npct	-0.129625	0
GrowBAI	Scin	-0.128647	0
GrowVolLn.1718	FlTwigs	-0.127288	0
SA.J2017	Tdin	-0.125361	0
GrowVolLn.1617	FlTwigs	-0.12415	0
GrowBAI	Tcin	-0.123427	0
GrowVolLn.1516	FlTwigs	-0.123127	0
SA.J2017	PG	-0.122502	0
SLA	Scort	-0.120855	0
CN	Flprev.NOZERO	-0.117048	5.85576e-11
GrowVolLn.1718	Npct	-0.116695	0
ABA.J2017	CN	-0.11646	0
GrowVolLn.1516	Npct	-0.11523	0
Vol.2012	CT	-0.114311	0
GrowBAI.1518	SA.J2017	-0.108817	0
GrowBAI	JAIle.J2017	-0.0164068	0.0670385
ABA.J2017	ScrapHolePct	-0.108556	0
SA.J2017	Scort	-0.107778	0
GrowBAI.1518	Tcin	-0.106212	0
ABA.J2017	CT	-0.104048	0
GrowBAI.1518	ScrapHolePct	-0.103839	0
GrowBAI	SA.J2017	-0.102917	0
GrowBALn.1518	ABA.J2017	-0.102299	0
PG	Npct	-0.101315	0
SA.J2017	Scin	-0.101048	0
CT	PG	-0.100904	0
GrowVolLn.1617	Npct	-0.100901	0
PG	ScrapHolePct	-0.100561	0
ALA	EFNMean	-0.0998582	0
CN	BBreakDegDay	-0.0987179	0
ABA.J2017	Venturia.2017	-0.0976812	2.31422e-06
GrowVolLn.1518	ABA.J2017	-0.0972502	0
ABA.J2017	DamagePct	-0.0968389	0
GrowBAI.1518	PG	-0.0958478	0
Npct	DamagePct	-0.0958052	0
SA.J2017	Npct	-0.0944441	0
Vol.2012	DamagePct	-0.0927587	0
Npct	EFNMean	-0.0926253	0
GrowBAI	Venturia.2017	-0.00241599	0.92257
JA.J2017	Tdin	-0.0925874	0
BAgluc.J2017	Scin	-0.092203	0
Vol.2012	Tcin	-0.0916286	0
GrowVolLn.1617	ABA.J2017	-0.0915962	0
GrowBAI.1518	Tdin	-0.089945	0
BAgluc.J2017	Scort	-0.0896046	0
BAgluc.J2017	BBreakDegDay	-0.089566	0
SLA	Tdin	-0.0893438	0
Vol.2012	PG	-0.0891702	0
CN	Flprev	-0.0887201	0
Height	SA.J2017	-0.0886904	0
GrowBAI.1518	Scort	-0.0860122	0
CN	Fl.SUM	-0.085283	0
BAgluc.J2017	PG	-0.0847562	0
CT	Flprev.NOZERO	-0.0846413	1.96362e-06
Tcin	DamagePct	-0.084149	0
GrowBAI	PG	-0.0840635	0
CN	Fl.SUM.NOZERO	-0.0839562	3.35345e-11
JA.J2017	Tcin	-0.0836715	0
JA.J2017	Scin	-0.0830955	0
Vol.2012	DiseaseEdgePct	-0.081336	0
Vol.2012	Scort	-0.0811617	0
BAgluc.J2017	ALA	-0.0801301	0
Height	EFNMean	-0.0799899	0
PG	DamagePct	-0.0797142	0
GrowBAI	EFNMean	-0.079533	2.22045e-16
SA.J2017	SLA	-0.0789305	0
JA.J2017	PG	-0.0788776	0
CT	FlTwigs.NOZERO	-0.0781856	0.00338477
CT	Flprev	-0.0775204	6.66134e-16
BAsqrt	SA.J2017	-0.0768068	0
Scort	DamagePct	-0.0761247	2.44249e-15
Sex.TEMP	ABA.J2017	-0.0604048	4.44089e-16
SLA	EFNMean	-0.0734323	4.44089e-16
GrowBAI.1518	Venturia.2017	0.016887	0.417223
JA.J2017	Scort	-0.0717628	0
BAsqrt	EFNMean	-0.0716016	1.01918e-13
Vol	SA.J2017	-0.0714237	0
Scort	DiseaseEdgePct	-0.0712571	1.25011e-13
Vol.2012	ScrapHolePct	-0.0711038	1.2923e-13
GrowBALn	BAgluc.J2017	0.000778211	0.930784
Vol.2012	Tdin	-0.0709527	1.62759e-13
Vol	EFNMean	-0.0693129	5.97744e-13
BAgluc.J2017	SLA	-0.0689938	0
BAgluc.J2017	Tcin	-0.0683487	2.22045e-16
CT	Fl.SUM	-0.0681729	2.22933e-13
GrowBALn	Scort	0.00510954	0.598044
BAgluc.J2017	Tdin	-0.0674547	2.3479e-12
ABA.J2017	DiseaseEdgePct	-0.0674187	2.1827e-12
BAgluc.J2017	Npct	-0.0670177	1.11022e-15
GrowBALn	BBreakDegDay	-0.00795404	0.411254
Scin	Flprev.NOZERO	-0.0656665	0.000228078
GrowBAI	BBreakDegDay	-0.0653514	1.39697e-11
Scort	Npct	-0.0647034	1.04361e-14
GrowBALn	ABA.J2017	-0.0646273	5.1692e-13
BAsqrt	Tdin	-0.0628823	6.9877e-11
EFNMean	Fl.SUM.NOZERO	-0.0627246	4.13164e-06
GrowVolLn.1718	JAIle.J2017	-0.0620515	0
EFNMean	Fl.SUM	-0.0614101	9.34782e-10
Sex.TEMP	ALA	-0.0517832	7.31677e-08
Vol.2012	JAIle.J2017	-0.0603892	4.44089e-16
Height	Tdin	-0.0594594	6.26265e-10
Scin	DamagePct	-0.0591307	7.86061e-10
GrowBAI	Tdin	-0.0582171	1.83189e-09
ALA	Scin	-0.0577147	2.0042e-09
Tdin	DamagePct	-0.0563682	4.62751e-09
Npct	Venturia.2017	-0.0551183	0.0181486
Vol	Tdin	-0.0548718	1.27675e-08
GrowVolLn.1617	JA.J2017	-0.0531667	1.17906e-12
GrowBAI.1518	EFNMean	-0.0525369	6.58028e-09
GrowVolLn.1518	JA.J2017	-0.0524708	2.65321e-12
Sex.TEMP	BAgluc.J2017	-0.00240466	0.746526
CT	Fl.SUM.NOZERO	-0.051129	5.06361e-05
JA.J2017	BBreakDegDay	-0.0504784	1.3216e-09
DiseaseEdgePct	Flprev.NOZERO	-0.0500335	0.00495254
GrowBALn.1518	BAgluc.J2017	0.0102142	0.173467
GrowVolLn.1516	ABA.J2017	-0.0499946	2.62308e-11
Scin	Fl.SUM.NOZERO	-0.0494844	0.000686945
Tdin	DiseaseEdgePct	-0.0490011	3.52133e-07
JAIle.J2017	Npct	-0.0485399	6.69906e-09
DiseaseEdgePct	Flprev	-0.047703	6.69485e-07
Vol.2012	Scin	-0.0467934	1.16687e-06
GrowBALn.1518	JA.J2017	-0.0462426	7.02775e-10
CT	FlTwigs	-0.0461389	0.000681635
GrowBAI.1518	Scin	-0.0461038	1.98314e-06
Sex.TEMP	BAsqrt	-0.0380644	5.0899e-06
PG	DiseaseEdgePct	-0.044888	3.33968e-06
SA.J2017	BBreakDegDay	-0.0437368	1.52458e-07
JAIle.J2017	ALA	-0.0436867	5.60249e-06
Scin	Flprev	-0.0430601	7.588e-06
Scort	ScrapHolePct	-0.0427184	9.01661e-06
Scin	Fl.SUM	-0.0421973	8.71121e-05
GrowBAI	Scort	-0.0419487	1.48941e-05
Sex.TEMP	BBreakDegDay	-0.0754608	0
GrowBAI	BAgluc.J2017	-0.0404112	6.40826e-06
Tdin	ScrapHolePct	-0.0393202	4.38768e-05
Sex.TEMP	CN	0.0427034	3.34438e-07
EFNMean	Flprev	-0.0377414	8.41033e-05
Sex.TEMP	CT	0.0539439	9.23368e-11
EFNMean	Flprev.NOZERO	-0.0369425	0.0380548
Sex.TEMP	DamagePct	0.021558	0.0248856
Sex.TEMP	DiseaseEdgePct	0.0242585	0.0115946
Scort	Fl.SUM.NOZERO	-0.0345975	0.00615141
PG	Fl.SUM.NOZERO	-0.0335311	0.00812491
GrowBAI.1518	BAgluc.J2017	-0.0334799	8.09372e-06
Tdin	Fl.SUM.NOZERO	-0.0315412	0.0305406
Tcin	Fl.SUM.NOZERO	-0.0313347	0.0131121
GrowVolLn.1516	JA.J2017	-0.00233291	0.755893
DiseaseEdgePct	Fl.SUM	-0.0310984	0.00376813
Scin	BBreakDegDay	-0.0302559	0.00167538
GrowVolLn.1516	BAgluc.J2017	-0.00149846	0.84173
Height	BAgluc.J2017	-0.0301571	0.000284774
JAIle.J2017	Scin	-0.0294099	0.00225509
Sex.TEMP	EFNMean	-0.0274284	0.00228467
GrowBALn	JA.J2017	-0.0269519	0.00262341
Scort	Fl.SUM	-0.0258363	0.00550984
GrowBAI.1518	JAIle.J2017	-0.0257603	0.000596238
JAIle.J2017	Tdin	-0.0245436	0.0108081
PG	Fl.SUM	-0.0241245	0.00975971
BAsqrt	BAgluc.J2017	-0.0238841	0.00422078
Tcin	DiseaseEdgePct	-0.0235943	0.0142538
Tdin	Fl.SUM	-0.0235382	0.0286586
GrowVolLn.1516	EFNMean	0.0175699	0.0525481
Sex.TEMP	Fl.SUM	0.112769	0
CT	Scort	-0.0214149	0.010174
Sex.TEMP	Fl.SUM.NOZERO	0.0549739	1.11317e-06
JA.J2017	CN	-0.0210752	0.0118588
Tcin	Fl.SUM	-0.0208098	0.0254052
Sex.TEMP	Flprev	0.0838824	0
BAsqrt	JAIle.J2017	-0.0193578	0.0204039
JAIle.J2017	CT	-0.0184629	0.0267547
Vol	BAgluc.J2017	-0.0183665	0.0277914
JAIle.J2017	Fl.SUM	-0.0163335	0.0493662
GrowVolLn.1516	SA.J2017	0.0169283	0.0241915
GrowBALn	SA.J2017	0.0189897	0.0341834
GrowVolLn.1718	Scin	0.0192265	0.0467286
SA.J2017	JAIle.J2017	0.0207279	0.00532894
Sex.TEMP	Flprev.NOZERO	0.049016	0.00296831
Sex.TEMP	FlTwigs	0.0785945	6.83897e-14
Sex.TEMP	FlTwigs.NOZERO	0.0385922	0.0533037
JA.J2017	FlTwigs	0.0242887	0.0209019
Vol.2012	SA.J2017	0.0245517	0.000977322
GrowVolLn.1518	BAgluc.J2017	0.00128493	0.864083
GrowVolLn.1718	BAgluc.J2017	0.0261841	0.000459111
JA.J2017	Fl.SUM	0.0262536	0.00158073
GrowVolLn.1718	Scort	0.027213	0.00115188
JAIle.J2017	DiseaseEdgePct	0.0276237	0.00404612
BAgluc.J2017	Flprev	0.0279271	0.00167258
BAgluc.J2017	FlTwigs	0.0282415	0.00723595
JA.J2017	Flprev	0.0288305	0.00117597
GrowVolLn.1718	PG	0.0293541	0.000471333
SLA	FlTwigs	0.0307752	0.0235338
GrowBALn	Tdin	0.0311398	0.00130972
BAgluc.J2017	EFNMean	0.0318084	0.000404261
CT	BBreakDegDay	0.032704	8.77985e-05
JA.J2017	Flprev.NOZERO	0.0329745	0.0453908
JA.J2017	Fl.SUM.NOZERO	0.0330865	0.00334976
GrowBALn	JAIle.J2017	0.0340658	0.000142782
GrowBALn.1518	EFNMean	0.0343064	0.000152645
GrowVolLn.1518	EFNMean	0.0348744	0.000118911
GrowBALn.1518	JAIle.J2017	0.0349824	3.11498e-06
GrowVolLn.1617	JAIle.J2017	0.035154	2.62936e-06
GrowBALn.1518	SA.J2017	0.0354468	2.34644e-06
Sex.TEMP	GrowBAI	-0.0360832	5.63257e-05
GrowVolLn.1518	JAIle.J2017	0.0368258	9.22025e-07
ABA.J2017	Scin	0.0368884	0.000127326
Sex.TEMP	GrowBAI.1518	-0.0417034	2.72669e-08
GrowVolLn.1617	EFNMean	0.0382636	2.31826e-05
Scin	EFNMean	0.0383715	6.6749e-05
GrowVolLn.1718	Tcin	0.0387069	3.77273e-06
ABA.J2017	EFNMean	0.0397501	9.82116e-06
BAgluc.J2017	Fl.SUM	0.0401336	1.35901e-06
GrowBAI	ScrapHolePct	0.0405223	2.81681e-05
GrowVolLn.1718	EFNMean	0.0406523	6.69447e-06
GrowBALn.1518	Scin	0.0412929	2.05811e-05
ScrapHolePct	Fl.SUM.NOZERO	0.0420767	0.00385178
GrowVolLn.1617	BAgluc.J2017	-0.000167308	0.982168
Scin	DiseaseEdgePct	0.042255	1.12675e-05
JAIle.J2017	CN	0.0424455	3.98679e-07
GrowVolLn.1518	SA.J2017	0.0426066	1.39652e-08
Sex.TEMP	GrowBALn	0.0369699	3.68203e-05
GrowVolLn.1516	Scin	0.0428996	9.6551e-06
CT	ScrapHolePct	0.043013	7.77892e-06
Sex.TEMP	GrowBALn.1518	0.0530381	1.54143e-12
ABA.J2017	PG	0.0436403	1.77414e-07
GrowVolLn.1718	Tdin	0.0440153	5.24732e-06
ABA.J2017	Scort	0.0441278	1.19577e-07
BAgluc.J2017	FlTwigs.NOZERO	0.0450652	0.0237633
BAgluc.J2017	Flprev.NOZERO	0.0453867	0.00587101
ScrapHolePct	Flprev	0.0462223	1.46777e-06
ALA	BBreakDegDay	0.0464877	1.34661e-06
ABA.J2017	Tdin	0.046546	1.32692e-06
GrowVolLn.1516	ScrapHolePct	0.0477234	8.25214e-07
GrowVolLn.1617	SA.J2017	0.0477361	1.82308e-10
Sex.TEMP	GrowVolLn.1516	0.0432583	8.13863e-09
GrowBALn	Venturia.2017	0.0496672	0.0456348
ABA.J2017	BAgluc.J2017	0.0501101	1.52616e-11
GrowVolLn.1518	Scin	0.0502613	2.18353e-07
GrowBALn	EFNMean	0.0503186	1.97062e-07
Sex.TEMP	GrowVolLn.1518	0.0600064	1.33227e-15
BAgluc.J2017	Venturia.2017	0.0521201	0.0118627
Sex.TEMP	GrowVolLn.1617	0.0513186	6.95977e-12
JAIle.J2017	EFNMean	0.0530512	3.58537e-09
JAIle.J2017	Venturia.2017	0.0532656	0.0101236
EFNMean	Venturia.2017	0.0534916	0.0310163
ABA.J2017	Tcin	0.0536666	1.2032e-10
Sex.TEMP	GrowVolLn.1718	0.0637037	0
Sex.TEMP	Height	-0.0211025	0.0110437
SLA	Fl.SUM	0.0550079	3.39557e-09
SLA	Fl.SUM.NOZERO	0.0565521	7.41587e-06
Height	JA.J2017	0.0572494	5.46829e-12
GrowBALn	DamagePct	0.0578665	2.1934e-09
GrowVolLn.1718	Venturia.2017	0.0579543	0.00533197
ALA	Tcin	0.058926	9.21645e-10
GrowVolLn.1516	JAIle.J2017	0.0593521	2.44249e-15
Sex.TEMP	JA.J2017	0.0358755	1.40871e-06
BAgluc.J2017	Fl.SUM.NOZERO	0.0604666	8.10308e-08
Sex.TEMP	JAIle.J2017	0.0607583	4.44089e-16
PG	EFNMean	0.0608513	1.60187e-11
ALA	Fl.SUM.NOZERO	0.0616314	2.31434e-05
Vol.2012	BAgluc.J2017	0.0620801	0
Sex.TEMP	Npct	-0.0376513	6.83512e-06
Tcin	EFNMean	0.0645426	7.54063e-13
GrowVolLn.1617	Venturia.2017	0.0649131	0.00175854
GrowVolLn.1617	ScrapHolePct	0.0655297	1.14362e-11
Npct	Fl.SUM.NOZERO	0.0668179	1.34001e-07
Npct	Fl.SUM	0.0678567	3.71925e-13
ALA	Fl.SUM	0.0683614	1.95918e-10
GrowVolLn.1518	Venturia.2017	0.0684763	0.00101592
Vol.2012	JA.J2017	0.0685926	0
GrowVolLn.1516	Tdin	0.0710604	2.21378e-13
Scort	EFNMean	0.0711365	2.66454e-15
GrowBALn	PG	0.0712486	2.21156e-13
Vol.2012	ABA.J2017	0.071414	0
ABA.J2017	BBreakDegDay	0.0716434	0
ALA	Tdin	0.0717225	8.88178e-14
CN	Venturia.2017	0.0719325	0.0020359
Height	JAIle.J2017	0.000682895	0.934525
GrowVolLn.1718	BBreakDegDay	0.0722552	0
Sex.TEMP	PG	-0.010689	0.200917
JA.J2017	EFNMean	0.0730216	4.44089e-16
GrowVolLn.1518	ScrapHolePct	0.0734996	3.04201e-14
GrowBALn.1518	Scort	0.0737589	0
GrowVolLn.1516	Scort	0.0740009	0
BAsqrt	JA.J2017	0.0743063	0
GrowBALn.1518	Venturia.2017	0.0748942	0.000324522
Height	ScrapHolePct	0.0752856	4.21885e-15
GrowVolLn.1617	Scin	0.0753518	6.43929e-15
Vol	JA.J2017	0.076582	0
GrowBALn.1518	Tdin	0.0766332	2.66454e-15
GrowBALn.1518	ScrapHolePct	0.0766833	2.22045e-15
GrowVolLn.1718	SA.J2017	0.078554	0
Sex.TEMP	SA.J2017	0.0722789	0
GrowVolLn.1516	Venturia.2017	0.0791399	0.000140336
EFNMean	FlTwigs.NOZERO	0.0793167	0.00293911
JA.J2017	Venturia.2017	0.0794349	0.000123871
JA.J2017	DamagePct	0.0800013	0
BAgluc.J2017	CN	0.0807586	0
GrowVolLn.1518	Scort	0.080906	0
BAgluc.J2017	ScrapHolePct	0.0813623	0
CT	EFNMean	0.081634	0
Height	Venturia.2017	-0.0212354	0.359505
GrowVolLn.1518	Tdin	0.0818996	0
DamagePct	FlTwigs.NOZERO	0.0823907	0.00200371
Tdin	CN	0.0825331	0
ABA.J2017	FlTwigs	0.083397	1.9984e-15
JA.J2017	ALA	0.00223346	0.816508
JA.J2017	CT	-0.00101131	0.903436
GrowVolLn.1516	PG	0.0836137	0
Sex.TEMP	Scin	0.00392216	0.683835
GrowBAI	JA.J2017	0.0845966	0
GrowBALn.1518	PG	0.0848874	0
GrowBAI.1518	JA.J2017	0.0849053	0
JA.J2017	Npct	0.0119144	0.154901
ALA	PG	0.0884615	0
ScrapHolePct	FlTwigs.NOZERO	0.0889536	0.000847673
ALA	Flprev	0.0894573	0
GrowVolLn.1516	Tcin	0.0905997	0
JA.J2017	ScrapHolePct	-0.0120235	0.210943
GrowVolLn.1518	PG	0.0906224	0
JA.J2017	FlTwigs.NOZERO	0.0207629	0.297754
Flprev	Venturia.2017	0.0918963	0.000203985
Npct	Flprev	0.0919054	0
GrowBALn.1518	Tcin	0.0933715	0
ABA.J2017	Flprev	0.0938528	0
SLA	BBreakDegDay	0.0944888	0
GrowVolLn.1518	Tcin	0.0989395	0
GrowVolLn.1617	Scort	0.0990978	0
JAIle.J2017	BAgluc.J2017	-0.0129699	0.0810059
SLA	Flprev	0.0998589	0
ALA	FlTwigs	0.102009	5.12923e-14
JA.J2017	BAgluc.J2017	0.102566	0
JAIle.J2017	PG	-0.00915023	0.273812
SA.J2017	CN	0.103613	0
JAIle.J2017	Scort	-0.00786346	0.345702
JAIle.J2017	Tcin	-0.0052207	0.531359
GrowVolLn.1516	DamagePct	0.103977	0
GrowVolLn.1718	ScrapHolePct	0.104691	0
JAIle.J2017	BBreakDegDay	0.0080388	0.334433
Tcin	BBreakDegDay	0.107298	0
ABA.J2017	FlTwigs.NOZERO	0.107396	6.6271e-08
JAIle.J2017	ScrapHolePct	-0.00387052	0.687173
JAIle.J2017	DamagePct	0.0140274	0.144429
JAIle.J2017	FlTwigs.NOZERO	-0.017951	0.368003
JAIle.J2017	Flprev.NOZERO	0.00115756	0.944014
JAIle.J2017	Fl.SUM.NOZERO	-0.019383	0.0857384
JAIle.J2017	SLA	0.108792	0
JAIle.J2017	FlTwigs	-0.0105862	0.314138
JAIle.J2017	Flprev	-0.000893768	0.919895
GrowVolLn.1516	BBreakDegDay	0.10904	0
GrowVolLn.1516	DiseaseEdgePct	0.109149	0
ScrapHolePct	Flprev.NOZERO	0.110062	5.77183e-10
SA.J2017	ScrapHolePct	0.111128	0
GrowVolLn.1617	PG	0.111823	0
Sex.TEMP	Scort	-0.0111199	0.182191
ALA	Flprev.NOZERO	0.112961	2.07407e-10
Npct	FlTwigs.NOZERO	-0.0343645	0.201534
JA.J2017	DiseaseEdgePct	0.113605	0
GrowVolLn.1617	Tdin	0.1137	0
ABA.J2017	ALA	0.114525	0
Npct	FlTwigs	-0.000769819	0.955086
Height	ABA.J2017	0.115224	0
GrowBAI	FlTwigs.NOZERO	0.115381	2.78153e-07
BAsqrt	ScrapHolePct	0.115658	0
GrowVolLn.1718	DiseaseEdgePct	0.115882	0
Vol	ABA.J2017	0.116104	0
BAsqrt	ABA.J2017	0.116238	0
Vol	ScrapHolePct	0.117242	0
ABA.J2017	Flprev.NOZERO	0.117315	9.21041e-13
CN	EFNMean	0.117922	0
GrowVolLn.1617	Tcin	0.118182	0
EFNMean	DamagePct	0.119923	0
Npct	BBreakDegDay	0.120013	0
PG	FlTwigs.NOZERO	0.0111126	0.679132
PG	Flprev.NOZERO	-0.00675228	0.706163
Vol.2012	ALA	0.12032	0
ABA.J2017	Npct	0.120538	0
PG	FlTwigs	0.0141804	0.297928
PG	Flprev	0.00580643	0.547631
PG	Venturia.2017	-0.00790181	0.733916
Height	Fl.SUM.NOZERO	0.122173	0
Npct	Flprev.NOZERO	0.122297	7.74891e-12
SA.J2017	ABA.J2017	0.00298653	0.688099
ALA	Scort	0.123541	0
GrowBALn.1518	BBreakDegDay	0.124462	0
Tdin	BBreakDegDay	0.124646	0
GrowBALn	Tcin	0.12554	0
GrowBAI.1518	ABA.J2017	0.125847	0
SA.J2017	JA.J2017	0.126717	0
ABA.J2017	Fl.SUM	0.12683	0
GrowBAI	ABA.J2017	0.127525	0
GrowBAI	FlTwigs	0.129036	0
GrowVolLn.1518	DamagePct	0.129245	0
GrowVolLn.1518	DiseaseEdgePct	0.129946	0
SA.J2017	EFNMean	0.0082071	0.361933
GrowVolLn.1718	DamagePct	0.130564	0
Vol.2012	Npct	0.132227	0
GrowVolLn.1518	BBreakDegDay	0.133274	0
SA.J2017	FlTwigs.NOZERO	0.00965062	0.628839
SA.J2017	Flprev.NOZERO	0.0160474	0.330774
SA.J2017	Fl.SUM.NOZERO	0.0115957	0.304611
SA.J2017	Fl.SUM	-0.0110835	0.182777
SA.J2017	FlTwigs	-0.00128174	0.903082
SA.J2017	Flprev	-0.000710568	0.936328
SA.J2017	Venturia.2017	-0.0406074	0.0500102
PG	BBreakDegDay	0.134225	0
GrowBALn.1518	DiseaseEdgePct	0.135517	0
ABA.J2017	Fl.SUM.NOZERO	0.135707	0
GrowBALn.1518	DamagePct	0.135761	0
BAgluc.J2017	CT	0.137569	0
CN	DamagePct	0.139257	0
GrowBAI.1518	FlTwigs.NOZERO	0.140431	1.69864e-12
GrowVolLn.1617	DamagePct	0.140713	0
GrowBAI.1518	FlTwigs	0.142948	0
JAIle.J2017	ABA.J2017	0.142982	0
Scin	FlTwigs.NOZERO	0.00656329	0.805975
SLA	ScrapHolePct	0.144874	0
GrowVolLn.1617	DiseaseEdgePct	0.147836	0
Height	Flprev	0.147885	0
Scin	FlTwigs	0.00378442	0.780572
SLA	Flprev.NOZERO	0.148758	0
Scin	Venturia.2017	-0.026823	0.317293
GrowBAI.1518	Flprev.NOZERO	0.14895	0
EFNMean	DiseaseEdgePct	0.150474	0
GrowVolLn.1516	CT	0.15323	0
GrowVolLn.1617	CT	0.153313	0
Height	Flprev.NOZERO	0.153999	0
Height	Fl.SUM	0.154788	0
GrowBAI.1518	Flprev	0.154992	0
GrowBAI.1518	Npct	0.155091	0
GrowVolLn.1617	BBreakDegDay	0.156205	0
Scort	FlTwigs.NOZERO	0.000650494	0.980579
Scort	Flprev.NOZERO	0.00647649	0.716515
ALA	FlTwigs.NOZERO	0.158887	2.17571e-09
BAgluc.J2017	DiseaseEdgePct	0.158957	0
Scort	FlTwigs	0.00508121	0.70838
Scort	Flprev	0.0144913	0.132098
Scort	Venturia.2017	-0.010738	0.643949
GrowVolLn.1617	CN	0.159131	0
Vol	Fl.SUM.NOZERO	0.161949	0
BAgluc.J2017	DamagePct	0.162805	0
Height	FlTwigs	0.164336	0
ScrapHolePct	Fl.SUM	-0.00435612	0.684967
ScrapHolePct	FlTwigs	0.01557	0.251456
DiseaseEdgePct	ScrapHolePct	0.166029	0
ScrapHolePct	Venturia.2017	0.00299293	0.910978
JA.J2017	SLA	0.166782	0
GrowVolLn.1718	CN	0.167088	0
GrowVolLn.1516	CN	0.167284	0
GrowBAI	Flprev	0.169819	0
Scort	CN	0.170716	0
CT	DamagePct	0.171732	0
Scort	BBreakDegDay	0.175416	0
BAsqrt	Fl.SUM.NOZERO	0.175944	0
GrowBAI	Flprev.NOZERO	0.180236	0
GrowVolLn.1518	CT	0.181954	0
GrowVolLn.1718	CT	0.182059	0
GrowBALn.1518	CT	0.184016	0
GrowBAI	Fl.SUM.NOZERO	0.184923	0
Npct	ScrapHolePct	0.186561	0
SA.J2017	DiseaseEdgePct	0.186993	0
GrowBAI.1518	Fl.SUM.NOZERO	0.188255	0
Sex.TEMP	ScrapHolePct	0.0212762	0.0268394
Sex.TEMP	SLA	-0.00749182	0.368778
Vol.2012	FlTwigs	0.188582	0
Vol	Fl.SUM	0.190245	0
Sex.TEMP	Tcin	-0.0199932	0.0164715
Sex.TEMP	Tdin	-0.0220894	0.0218019
Sex.TEMP	Venturia.2017	0.00011645	0.995517
GrowBALn.1518	CN	0.192245	0
GrowBALn	Scin	0.192675	0
Height	FlTwigs.NOZERO	0.193956	0
SA.J2017	CT	0.194436	0
Vol.2012	SLA	0.195	0
PG	CN	0.195203	0
Vol.2012	FlTwigs.NOZERO	0.195437	0
GrowVolLn.1518	CN	0.195559	0
Sex.TEMP	Vol	-0.0363584	1.31984e-05
Vol	Flprev	0.196778	0
SA.J2017	DamagePct	0.198137	0
CT	DiseaseEdgePct	0.19823	0
Vol.2012	Flprev	0.198251	0
BAsqrt	Fl.SUM	0.198767	0
Sex.TEMP	Vol.2012	-0.0460859	5.24286e-10
BAsqrt	FlTwigs	0.200902	0
BAsqrt	Flprev	0.202872	0
Vol.2012	Flprev.NOZERO	0.204228	0
GrowBAI	Fl.SUM	0.205924	0
Vol	FlTwigs	0.207407	0
ALA	Npct	0.212329	0
GrowBAI.1518	ALA	0.21375	0
GrowBAI.1518	Fl.SUM	0.214244	0
Vol	Flprev.NOZERO	0.214519	0
GrowBALn	DiseaseEdgePct	0.216711	0
ABA.J2017	SLA	0.219575	0
GrowBALn	CT	0.227217	0
BAsqrt	Flprev.NOZERO	0.231877	0
SLA	FlTwigs.NOZERO	0.0463999	0.0825411
BAsqrt	FlTwigs.NOZERO	0.241135	0
Tcin	CN	0.241533	0
Vol	FlTwigs.NOZERO	0.243741	0
Scin	CN	0.249269	0
SLA	Venturia.2017	0.00660652	0.775788
CN	DiseaseEdgePct	0.249621	0
Height	Npct	0.264857	0
Vol.2012	Fl.SUM.NOZERO	0.271398	0
Vol.2012	Fl.SUM	0.273582	0
GrowBAI	Npct	0.281624	0
JA.J2017	ABA.J2017	0.285237	0
SLA	ALA	0.285853	0
Vol	Npct	0.295778	0
Tcin	FlTwigs.NOZERO	-0.00210719	0.93719
Tcin	Flprev.NOZERO	-0.018284	0.305264
BAsqrt	Npct	0.305179	0
SA.J2017	BAgluc.J2017	0.307685	0
Tcin	FlTwigs	0.00600853	0.658335
Tcin	Flprev	-0.00193195	0.840922
Tcin	Venturia.2017	-0.0120901	0.602796
Tdin	Npct	-0.010315	0.287263
GrowBAI.1518	SLA	0.31343	0
GrowBAI	ALA	0.313702	0
Tdin	EFNMean	0.0140924	0.143188
Height	ALA	0.33718	0
GrowBALn	CN	0.338396	0
Vol	ALA	0.346983	0
Tdin	FlTwigs.NOZERO	-0.0154761	0.562454
Tdin	Flprev.NOZERO	0.0111425	0.532139
BAsqrt	ALA	0.35088	0
SLA	Npct	0.407029	0
Tdin	FlTwigs	0.00012552	0.992628
Tdin	Flprev	0.0144624	0.132869
Tdin	Venturia.2017	-0.000155792	0.995366
Vol.2012	Height	0.410558	0
GrowVolLn.1718	GrowBALn	0.410948	0
CT	CN	0.4527	0
Vol	JAIle.J2017	-0.0136588	0.101799
Height	SLA	0.472744	0
Scin	Scort	0.477689	0
GrowBAI	SLA	0.490551	0
GrowVolLn.1516	GrowVolLn.1718	0.494512	0
GrowVolLn.1617	GrowVolLn.1718	0.499043	0
BAsqrt	SLA	0.514064	0
Vol.2012	Vol	0.514204	0
Vol	SLA	0.517446	0
Vol.2012	BAsqrt	0.528231	0
Vol.2012	GrowBAI	0.538695	0
PG	Scin	0.545976	0
GrowVolLn.1617	GrowBALn	0.554457	0
Scin	Tcin	0.556639	0
GrowBAI.1518	Height	0.571161	0
GrowVolLn.1516	GrowBALn	0.594944	0
Vol.2012	GrowBAI.1518	0.60938	0
ScrapHolePct	DamagePct	0.612222	0
GrowVolLn.1518	GrowBALn	0.629761	0
GrowBALn.1518	GrowVolLn.1718	0.630664	0
GrowBALn.1518	GrowBALn	0.633031	0
Vol	Venturia.2017	-0.0143071	0.537577
GrowVolLn.1516	GrowVolLn.1617	0.656497	0
GrowVolLn.1718	GrowVolLn.1518	0.658863	0
GrowBAI.1518	Vol	0.683004	0
DiseaseEdgePct	DamagePct	0.846483	0
GrowBAI.1518	BAsqrt	0.709226	0
GrowBAI.1518	GrowBAI	0.864817	0
GrowBALn.1518	GrowVolLn.1617	0.817381	0
GrowBALn.1518	GrowVolLn.1516	0.928494	0
GrowBALn.1518	GrowVolLn.1518	0.986641	0
GrowVolLn.1516	GrowVolLn.1518	0.937762	0
GrowVolLn.1617	GrowVolLn.1518	0.823483	0
Height	GrowBALn	-0.755869	0
Height	GrowBAI	0.768419	0
Height	Vol	0.934506	0
JA.J2017	JAIle.J2017	0.715826	0
Npct	CN	-0.951523	0
Vol.2012	EFNMean	-0.0158582	0.0778326
PG	Tdin	0.768846	0
PG	Scort	0.960904	0
PG	Tcin	0.966887	0
Scin	Tdin	0.77626	0
Scort	Tdin	0.710486	0
Scort	Tcin	0.90577	0
Tcin	Tdin	0.781522	0
Vol	GrowBALn	-0.739761	0
Vol	GrowBAI	0.888811	0
Vol.2012	Venturia.2017	-0.0276177	0.182647
