# Supplementary material for: Genomic and transcriptomic analyses reveal polygenic architecture for ecologically important traits in aspen (Populus tremuloides Michx.)
Source: Ecol Evol. 2023 Sep 28;13(10):e10541. doi: 10.1002/ece3.10541 (PMC10534199; doi:10.1002/ece3.10541)
Supplement: Supplementary file 6 — File S6. [file ECE3-13-e10541-s011.xlsx]

## Sheet: ReadMe
Final multilocus GWA results for WisAsp
Prepared by JF Riehl
Tab	Description
Trait Name Legend	List of trait abbreviations, names, and descriptions
Multilocus GWA Summary	Multilocus genome-wide association analysis results for all traits using the 0.5% MAF cutoff SNP dataset
Multilocus GWA Extended Summ	Multilocus genome-wide association analysis results for all traits using the 0.5% MAF cutoff SNP dataset
Multilocus GWA Extended Eff	Multilocus genome-wide association analysis results for all traits using the 0.5% MAF cutoff SNP dataset
Legend for multilocus GWA results tab
Column	Description
Trait	Trait the results are associated with
H2	Broad-sense heritability (calculated by dividing the genet residual variance by the total residual variance extracted from linear mixed models)
h2/nsh	Narrow-sense heritability (calculated according to Bresadola et al. 2019 by multiplying PVE by PGE estimates generated by GEMMA’s BSLMM, Zhou et al. 2013)
PVE/pve	Proportion of phenotypic variance explained by sparse and random effects of the model
PGE/pge	Proportion of genetic variance explained by the sparse effects of the model (loci with large effect sizes relative to all the loci included in the model)
Max_effect_size	Maximum sparse effect size (gamma*beta)
Mean_effect_size	Mean sparse effect size (gamma*beta)
Median_effect_size	Median sparse effect size (gamma*beta)
n_gamma	putative number of sparse effects loci (loci with large effect sizes relative to all the loci included in the model)
Category	functional category assigned to each trait
Legend for multilocus GWA extended summary results tab
Hyperparameter	hyperparameters generated by the BSLMM model, Zhou et al. 2013; descriptions for each hyperparameter are listed directly above
Trait	Trait the results are associated with
Mean	mean value across all 291,069 SNPs used in the multilocus GWA
Median	median value across all 291,069 SNPs used in the multilocus GWA
SD	standard deviation
SE	standard error
0.5	median quantile
0.025	95% ETPI quantile
0.975	95% ETPI quantile
Legend for multilocus GWA extended eff results tab
Param	hyperparameters generated by the BSLMM model, Zhou et al. 2013; descriptions for each hyperparameter are listed directly above
Trait	Trait the results are associated with
Max	maximum value across all 291,069 SNPs used in the multilocus GWA
Min	minimum value across all 291,069 SNPs used in the multilocus GWA
Mean	mean value across all 291,069 SNPs used in the multilocus GWA
Median	median value across all 291,069 SNPs used in the multilocus GWA
SD	standard deviation
SE	standard error

## Sheet: Trait Name Legend
Trait abbreviation	Trait name	Trait description
Sex.TEMP.B.Fisher	Sex	Sex of each genet determined through genotyping with the TOZ19 marker (Pakull et al., 2015).
Vol.2012	Initial volume	Volume is calculated as diameter2 x height (d2h) and correlates well with biomass (Stevens et al., 2007). For 2012, basal diameter (10 cm above ground) was used.
GrowBAI.1518	Relative growth (basal area) between 2015 and 2018	Growth as basal area increment or the difference between the basal area at two time points.
GrowBALn.1518	Basal area increment between 2015 and 2018	Growth as difference in natural logarithms of the basal areas at two time points.
GrowVolLn.1516	Relative growth (volume) between 2015 and 2016	Growth represented as the change in volume, expressed as the difference in the natural logarithms of the volumes at two time points.
GrowVolLn.1617	Relative growth (volume) between 2016 and 2017	Growth represented as the change in volume, expressed as the difference in the natural logarithms of the volumes at two time points.
GrowVolLn.1718	Relative growth (volume) between 2017 and 2018	Growth represented as the change in volume, expressed as the difference in the natural logarithms of the volumes at two time points.
GrowVolLn.1518	Relative growth (volume) between 2015 and 2018	Growth represented as the change in volume, expressed as the difference in the natural logarithms of the volumes at two time points.
BAsqrt	Basal area	Square root (best transform) of area for a given measurement year, π(d/2)2 where d is the mean of two orthogonal measurements of diameter. For all four measurement years diameter at breast height (DBH) at 1.4 m height was used.
Height	Height	Height of the tallest stem.
Vol	Volume	Calculated as d2h. For all four measurement years, diameter at breast height (DBH) at 1.4 m height was used.
GrowBALn	Relative growth (basal area)	Growth as difference in natural logarithms of the basal areas across all four measurment years
GrowBAI	Basal area increment	Growth as Basal Area Increment or the difference between the basal area across all four measurement years
SA.J2017	Salicylic acid	Salicylic acid, ng/g dry wt, determined by Köllner et al by UPLC/MS, June 2017. Source: “Jena data 180831-WisAsp-final w MS equivalents.xlsx”.
JA.J2017	Jasmonic acid	Jasmonic acid,ng/g dry wt, determined by Köllner et al by UPLC/MS, June 2017. Source: “Jena data 180831-WisAsp-final w MS equivalents.xlsx”.
JAIle.J2017	Jasmonate-isoleucine	Jasmonate-Isoleucine,ng/g dry wt, determined by Köllner et al by UPLC/MS, June 2017. Source: “Jena data 180831-WisAsp-final w MS equivalents.xlsx”.
ABA.J2017	Abscisic acid	Abscisic acid,ng/g dry wt, determined by Köllner et al by UPLC/MS, June 2017. Source: “Jena data 180831-WisAsp-final w MS equivalents.xlsx”.
BAgluc.J2017	Benzyl alcohol glucoside	Benzyl alcohol glucoside ng/g dry wt, determined by Köllner et al by UPLC/MS, June 2017. Source: “Jena data 180831-WisAsp-final w MS equivalents.xlsx”.
SLA	Specific leaf area	Average leaf area divided by dry mass. A proxy for photosynthesis and growth.
ALA	Average individual leaf area	Individual average leaf area.
CT	Condensed tannins	Concentration of foliar condensed tannins.
PG	Total phenolic glycosides	Sum of salicin, salicortin, tremulacin, and tremuloidin.
Scin	Salicin	Concentration of foliar salicin.
Scort	Salicortin	Concentration of foliar salicortin.
Tcin	Tremulacin	Concentration of foliar tremulacin.
Tdin	Tremuloidin	Concentration of foliar tremuloidin.
Npct	Nitrogen	Concentration of foliar nitrogen.
CN	Carbon:nitrogen	Ratio of foliar carbon to foliar nitrogen.
BBreakDegDayRT	Budbreak	Bud break values were obtained using a local 2-degree polynomial regression to predict when each tree had reached stage three on a 5-point scale. Then degree day was calculated using a base temperature of 4.4°C and rank transformed to account for year-to-year environmental variation.
EFNMean	Extra-floral nectaries	Mean number of extrafloral nectaries per leaf, measured using digital scans of collected leaves.
DiseaseEdgePct	Disease	Percent of leaf area lost to disease, measured using digital scans of collected leaves and the leaf morphology assessment program Winfolia.
ScrapHolePct	Herbivory	Leaf area damaged by leaf scrapers plus holes plus leaf margin removed, measured using digital scans of collected leaves and the leaf morphology assessment program Winfolia.
DamagePct	Total biotic damage	Leaf area damaged by both herbivores and disease: Disease + Herbivory.
ResistancePct	Resistance	100-total biotic damage
Flprev	Flowering density	Flowering twigs were counted in the early spring each year between 2017 and 2019, but represent buds formed during the previous year.

## Sheet: Multilocus GWA Summary
Trait	H2	h2	PVE	PGE	Max_effect_size	Mean_effect_size	Median_effect_size	n_gamma	Category
Abscisic acid	0.441467	0.0652828	0.208005	0.353217	0.0159626	9.51916e-06	3.01079e-06	59	growth related phytochemistry
Basal area	0.146901	0.128673	0.61983	0.244005	0.0242836	1.5194e-05	4.32611e-06	90	growth
Basal area increment	0.250479	0.151092	0.601751	0.284998	0.0446839	1.731e-05	4.9269e-06	98	growth
Benzyl alcohol glucoside	0.150148	0.0514246	0.156554	0.365481	0.0103043	6.66255e-06	2.06003e-06	68	defense related phytochemistry
Budbreak in degree days	0.799583	0.156226	0.682457	0.256453	0.028193	1.55778e-05	3.71006e-06	70	phenology
Carbon:nitrogen	0.204786	0.111505	0.539509	0.249861	0.0440257	1.27817e-05	3.55967e-06	75	growth related phytochemistry
Condensed tannins	0.314593	0.11075	0.538332	0.254865	0.0433043	8.58086e-06	2.08017e-06	104	defense related phytochemistry
Disease	0.383812	0.0952774	0.410307	0.308576	0.139836	1.02183e-05	2.13364e-06	50	indirect defense & damage
Extra-floral nectaries	0.610685	0.0778153	0.476747	0.217995	0.0219506	1.71184e-05	5.4242e-06	58	indirect defense & damage
Flowering density	0.371565	0.0757361	0.247557	0.754919	0.21955	9.04383e-06	2.24666e-06	58	reproduction
Height	0.0972341	0.0923699	0.461017	0.256935	0.00446561	9.20758e-06	2.83408e-06	97	growth
Herbivory	0.123257	0.0823203	0.587069	0.186929	0.00643676	1.26379e-05	3.99701e-06	88	indirect defense & damage
Individual leaf area	0.524882	0.0655219	0.201963	0.361748	0.0157255	6.3938e-06	1.80131e-06	89	leaf morphology
Initial volume	0.0134738	0.118801	0.895601	0.136693	0.0521346	1.76385e-05	4.38037e-06	87	growth
Jasmonate-isoleucine	0.497651	0.0849437	0.724892	0.14178	0.0678619	1.38743e-05	3.55206e-06	59	defense related phytochemistry
Jasmonic acid	0.562815	0.168349	0.717173	0.26334	0.167686	2.0957e-05	5.39971e-06	75	defense related phytochemistry
Nitrogen	0.204372	0.0945099	0.473905	0.261217	0.0716309	1.23573e-05	3.47481e-06	68	growth related phytochemistry
Relative growth (basal area)	0.0433823	0.0831354	0.410015	0.267807	0.00628422	9.39381e-06	2.87465e-06	97	growth
Relative growth (volume)	0.163437	0.0816499	0.526458	0.211121	0.0126568	8.61307e-06	2.42555e-06	98	growth
Resistance	0.341637	0.130715	0.416836	0.382242	0.177461	1.48086e-05	3.23656e-06	42	indirect defense & damage
Salicin	0.378788	0.0515771	0.20981	0.30623	0.00821027	7.58425e-06	2.37177e-06	57	defense related phytochemistry
Salicortin	0.441732	0.124248	0.515594	0.286851	0.0349761	1.28576e-05	3.64874e-06	111	defense related phytochemistry
Salicylic acid	0.516548	0.0502278	0.304592	0.242326	0.00470863	9.92092e-06	3.33417e-06	41	defense related phytochemistry
Sex	1	0.976411	0.991418	0.98491	0.978765	1.57747e-05	0	18	reproduction
Specific leaf area	0.22975	0.0722931	0.388983	0.255858	0.0151277	8.3656e-06	2.32016e-06	54	leaf morphology
Total biotic damage	0.31876	0.130453	0.40842	0.409066	0.274303	1.97553e-05	4.49831e-06	25	indirect defense & damage
Total phenolic glycosides	0.489967	0.0810553	0.662145	0.148233	0.0225503	1.39492e-05	4.14681e-06	48	defense related phytochemistry
Tremulacin	0.634973	0.0918803	0.633269	0.175031	0.0415468	1.70194e-05	5.32241e-06	60	defense related phytochemistry
Tremuloidin	0.637166	0.0794025	0.398959	0.254672	0.0259104	1.2109e-05	3.74493e-06	69	defense related phytochemistry
Volume	0.138633	0.133302	0.659441	0.23556	0.00898624	1.21119e-05	3.20378e-06	132	growth

## Sheet: Multilocus GWA Extended Summ
Hyperparameter	Trait	Mean	Median	SD	SE	0.5	0.025	0.975
pve	ABA.J2017	0.208005	0.163369	0.174415	0.000174415	0.163369	0.00652274	0.649989
pge	ABA.J2017	0.353217	0.287316	0.29593	0.00029593	0.287316	0	0.952054
n_gamma	ABA.J2017	58.7931	20	77.3184	0.0773184	20	0	258
nsh	ABA.J2017	0.0652828	0.0354329	0.0818987	8.18987e-05	0.0354329	0	0.304512
pve	ALA	0.201963	0.157122	0.171257	0.000171257	0.157122	0.00623405	0.635432
pge	ALA	0.361748	0.299576	0.296389	0.000296389	0.299576	0	0.953262
n_gamma	ALA	89.2247	36	97.9577	0.0979577	36	0	287
nsh	ALA	0.0655219	0.0352685	0.0828217	8.28217e-05	0.0352685	0	0.305374
pve	BAgluc.J2017	0.156554	0.116004	0.142488	0.000142488	0.116004	0.00416912	0.528174
pge	BAgluc.J2017	0.365481	0.307116	0.29887	0.00029887	0.307116	0	0.954847
n_gamma	BAgluc.J2017	68.3823	29	85.3398	0.0853398	29	0	282
nsh	BAgluc.J2017	0.0514246	0.0261836	0.0670893	6.70893e-05	0.0261836	0	0.244143
pve	BAsqrt	0.61983	0.656264	0.28309	0.00028309	0.656264	0.0572248	0.99825
pge	BAsqrt	0.244005	0.16408	0.242957	0.000242957	0.16408	0	0.870681
n_gamma	BAsqrt	90.2055	58	90.5212	0.0905212	58	0	281
nsh	BAsqrt	0.128673	0.0828238	0.133951	0.000133951	0.0828238	0	0.475715
pve	BbreakDegDayRT	0.682457	0.694454	0.193769	0.000193769	0.694454	0.277729	0.993943
pge	BbreakDegDayRT	0.256453	0.174884	0.250652	0.000250652	0.174884	0	0.871672
n_gamma	BbreakDegDayRT	69.7342	40	75.7669	0.0757669	40	0	258
nsh	BbreakDegDayRT	0.156226	0.112759	0.147459	0.000147459	0.112759	0	0.515642
pve	CN	0.539509	0.541449	0.297563	0.000297563	0.541449	0.0324651	0.996752
pge	CN	0.249861	0.162647	0.250932	0.000250932	0.162647	0	0.888196
n_gamma	CN	75.1456	34	83.9606	0.0839606	34	0	268
nsh	CN	0.111505	0.0666932	0.125318	0.000125318	0.0666932	0	0.463955
pve	CT	0.538332	0.537319	0.29473	0.00029473	0.537319	0.0342472	0.996571
pge	CT	0.254865	0.178361	0.244802	0.000244802	0.178361	0	0.879952
n_gamma	CT	104.177	88	89.9607	0.0899607	88	0	278
nsh	CT	0.11075	0.0734457	0.111809	0.000111809	0.0734457	0	0.395741
pve	DamagePct	0.40842	0.359797	0.240791	0.000240791	0.359797	0.0703154	0.964235
pge	DamagePct	0.409066	0.364398	0.270329	0.000270329	0.364398	0.00363564	0.952573
n_gamma	DamagePct	24.5004	11	35.9665	0.0359665	11	1	132
nsh	DamagePct	0.130453	0.115329	0.0860794	8.60794e-05	0.115329	0.00111778	0.344431
pve	DiseaseEdgePct	0.410307	0.36553	0.260936	0.000260936	0.36553	0.0306021	0.973905
pge	DiseaseEdgePct	0.308576	0.233253	0.268453	0.000268453	0.233253	0	0.926784
n_gamma	DiseaseEdgePct	49.9875	13	74.8331	0.0748331	13	0	265
nsh	DiseaseEdgePct	0.0952774	0.0738635	0.0882804	8.82804e-05	0.0738635	0	0.328682
pve	EFNMean	0.476747	0.451622	0.293374	0.000293374	0.451622	0.0231196	0.99287
pge	EFNMean	0.217995	0.127511	0.240314	0.000240314	0.127511	0	0.868568
n_gamma	EFNMean	57.5304	28	69.8434	0.0698434	28	0	252
nsh	EFNMean	0.0778153	0.0438621	0.0929818	9.29818e-05	0.0438621	0	0.335715
pve	Flprev	0.246977	0.183273	0.218505	0.000218505	0.183273	0.00710223	0.847486
pge	Flprev	0.339683	0.26985	0.283688	0.000283688	0.26985	0	0.943588
n_gamma	Flprev	58.3649	17	76.4362	0.0764362	17	0	257
nsh	Flprev	0.0652447	0.0433831	0.0722224	7.22224e-05	0.0433831	0	0.267244
pve	GrowBAI	0.601751	0.629782	0.283874	0.000283874	0.629782	0.0538696	0.997831
pge	GrowBAI	0.284998	0.215157	0.257766	0.000257766	0.215157	0	0.898474
n_gamma	GrowBAI	97.8161	65	94.5814	0.0945814	65	0	288
nsh	GrowBAI	0.151092	0.104852	0.148374	0.000148374	0.104852	0	0.5259
pve	GrowBALn	0.410015	0.361589	0.285257	0.000285257	0.361589	0.015631	0.985929
pge	GrowBALn	0.267807	0.177415	0.264787	0.000264787	0.177415	0	0.911939
n_gamma	GrowBALn	96.5892	47	101.336	0.101336	47	0	290
nsh	GrowBALn	0.0831354	0.0474982	0.0957615	9.57615e-05	0.0474982	0	0.349468
pve	GrowVolLn.1518	0.526458	0.51998	0.298064	0.000298064	0.51998	0.0307506	0.996388
pge	GrowVolLn.1518	0.211121	0.123306	0.23421	0.00023421	0.123306	0	0.858036
n_gamma	GrowVolLn.1518	98.4469	62	98.6135	0.0986135	62	0	289
nsh	GrowVolLn.1518	0.0816499	0.0496074	0.0900343	9.00343e-05	0.0496074	0	0.323823
pve	Height	0.461017	0.430544	0.286972	0.000286972	0.430544	0.0241885	0.991099
pge	Height	0.256935	0.172161	0.25285	0.00025285	0.172161	0	0.894517
n_gamma	Height	97.2879	70	91.8004	0.0918004	70	0	283
nsh	Height	0.0923699	0.0566503	0.102991	0.000102991	0.0566503	0	0.377879
pve	JA.J2017	0.717173	0.770895	0.240232	0.000240232	0.770895	0.169171	0.999095
pge	JA.J2017	0.26334	0.205532	0.225539	0.000225539	0.205532	0	0.839929
n_gamma	JA.J2017	75.0461	45	78.4481	0.0784481	45	0	275
nsh	JA.J2017	0.168349	0.134372	0.139867	0.000139867	0.134372	0	0.510371
pve	JAIle.J2017	0.724892	0.793295	0.25023	0.00025023	0.793295	0.132225	0.999425
pge	JAIle.J2017	0.14178	0.0776037	0.1757	0.0001757	0.0776037	0	0.66798
n_gamma	JAIle.J2017	59.0536	15	81.8617	0.0818617	15	0	279
nsh	JAIle.J2017	0.0849437	0.0526973	0.0951148	9.51148e-05	0.0526973	0	0.350123
pve	Npct	0.473905	0.443591	0.295583	0.000295583	0.443591	0.0233949	0.99411
pge	Npct	0.261217	0.179941	0.250202	0.000250202	0.179941	0	0.896243
n_gamma	Npct	68.0463	34	77.9428	0.0779428	34	0	264
nsh	Npct	0.0945099	0.0651826	0.0964489	9.64489e-05	0.0651826	0	0.352252
pve	PG	0.662145	0.700374	0.257687	0.000257687	0.700374	0.109689	0.998446
pge	PG	0.148233	0.0771995	0.186354	0.000186354	0.0771995	0	0.708121
n_gamma	PG	48.2141	19	67.4034	0.0674034	19	0	264
nsh	PG	0.0810553	0.0461084	0.0962799	9.62799e-05	0.0461084	0	0.349094
pve	ResistancePct	0.416836	0.376063	0.250885	0.000250885	0.376063	0.0410842	0.971246
pge	ResistancePct	0.382242	0.334166	0.287464	0.000287464	0.334166	0	0.953462
n_gamma	ResistancePct	42.0033	18	55.4107	0.0554107	18	0	200
nsh	ResistancePct	0.130715	0.104237	0.111726	0.000111726	0.104237	0	0.409485
pve	SA.J2017	0.304592	0.244305	0.243734	0.000243734	0.244305	0.00961465	0.909734
pge	SA.J2017	0.242326	0.146378	0.257191	0.000257191	0.146378	0	0.899078
n_gamma	SA.J2017	41.09	17	53.7543	0.0537543	17	0	195
nsh	SA.J2017	0.0502278	0.0283183	0.0611865	6.11865e-05	0.0283183	0	0.222131
pve	Scin	0.20981	0.161754	0.180043	0.000180043	0.161754	0.00616892	0.669754
pge	Scin	0.30623	0.220154	0.285551	0.000285551	0.220154	0	0.936745
n_gamma	Scin	57.3929	20	74.5619	0.0745619	20	0	260
nsh	Scin	0.0515771	0.0265789	0.0665284	6.65284e-05	0.0265789	0	0.243665
pve	Scort	0.515594	0.503859	0.276827	0.000276827	0.503859	0.0412199	0.993583
pge	Scort	0.286851	0.210782	0.259797	0.000259797	0.210782	0	0.906655
n_gamma	Scort	111.223	96	92.8783	0.0928783	96	0	287
nsh	Scort	0.124248	0.0839716	0.124326	0.000124326	0.0839716	0	0.44537
pve	ScrapHolePct	0.587069	0.610477	0.29229	0.00029229	0.610477	0.0448143	0.998097
pge	ScrapHolePct	0.186929	0.103366	0.218774	0.000218774	0.103366	0	0.82195
n_gamma	ScrapHolePct	87.5013	43	95.6204	0.0956204	43	0	285
nsh	ScrapHolePct	0.0823203	0.0497104	0.0917647	9.17647e-05	0.0497104	0	0.329731
pve	Sex.TEMP.B	0.991418	0.992836	0.00698795	6.98795e-06	0.992836	0.977039	0.999941
pge	Sex.TEMP.B	0.98491	0.983664	0.00691564	6.91564e-06	0.983664	0.975467	0.9987
n_gamma	Sex.TEMP.B	17.8313	18	2.35267	0.00235267	18	14	23
nsh	Sex.TEMP.B	0.976411	0.976524	0.00168975	1.68975e-06	0.976524	0.972758	0.979476
pve	SLA	0.388983	0.323886	0.292899	0.000292899	0.323886	0.0118839	0.986889
pge	SLA	0.255858	0.161984	0.26149	0.00026149	0.161984	0	0.907343
n_gamma	SLA	53.7602	21	67.3844	0.0673844	21	0	230
nsh	SLA	0.0722931	0.0401166	0.0895003	8.95003e-05	0.0401166	0	0.332151
pve	Tcin	0.633269	0.660736	0.262148	0.000262148	0.660736	0.095642	0.99781
pge	Tcin	0.175031	0.096541	0.206641	0.000206641	0.096541	0	0.77514
n_gamma	Tcin	60.3867	23	77.4129	0.0774129	23	0	268
nsh	Tcin	0.0918803	0.0540442	0.106016	0.000106016	0.0540442	0	0.390022
pve	Tdin	0.398959	0.366166	0.254322	0.000254322	0.366166	0.0216598	0.95276
pge	Tdin	0.254672	0.162438	0.260048	0.000260048	0.162438	0	0.90238
n_gamma	Tdin	69.3737	33	82.3866	0.0823866	33	0	277
nsh	Tdin	0.0794025	0.0461205	0.0913008	9.13008e-05	0.0461205	0	0.330586
pve	Vol	0.659441	0.713286	0.276858	0.000276858	0.713286	0.0721833	0.998902
pge	Vol	0.23556	0.164497	0.230357	0.000230357	0.164497	0	0.841499
n_gamma	Vol	132.442	135	106.022	0.106022	135	0	295
nsh	Vol	0.133302	0.092108	0.131269	0.000131269	0.092108	0	0.469069
pve	Vol.2012	0.895601	0.942444	0.124021	0.000124021	0.942444	0.554454	0.999878
pge	Vol.2012	0.136693	0.0843549	0.151537	0.000151537	0.0843549	0	0.562304
n_gamma	Vol.2012	87.387	51	90.4822	0.0904822	51	0	276
nsh	Vol.2012	0.118801	0.075151	0.127894	0.000127894	0.075151	0	0.471547

## Sheet: Multilocus GWA Extended Eff
Param	Trait	Max	Min	Mean	Median	SD	SE
beta	ABA.J2017	0.957108	-0.902283	0.000397204	0	0.0440852	9.39569e-05
gamma	ABA.J2017	0.045795	0	0.000352683	0.000245	0.000418332	8.91573e-07
eff	ABA.J2017	0.0159626	0	9.51916e-06	3.01079e-06	6.62831e-05	1.41266e-07
beta	ALA	0.918455	-1.11801	-0.000964667	0	0.060764	0.000129504
gamma	ALA	0.025982	0	0.000209099	0.000114	0.00028832	6.14485e-07
eff	ALA	0.0157255	0	6.3938e-06	1.80131e-06	5.64877e-05	1.2039e-07
beta	BAgluc.J2017	0.804047	-0.88621	-0.000785501	0	0.0500466	0.000106662
gamma	BAgluc.J2017	0.0403	0	0.000253881	0.000161	0.000308582	6.57667e-07
eff	BAgluc.J2017	0.0103043	0	6.66255e-06	2.06003e-06	3.6399e-05	7.75755e-08
beta	BAsqrt	1.08608	-0.773413	0.000452062	0	0.0549773	0.000117171
gamma	BAsqrt	0.113597	0	0.000401185	0.000247	0.000595707	1.2696e-06
eff	BAsqrt	0.0242836	0	1.5194e-05	4.32611e-06	9.10887e-05	1.94133e-07
beta	BbreakDegDayRT	1.14117	-0.953798	0.000784227	0	0.0729487	0.000155472
gamma	BbreakDegDayRT	0.089669	0	0.000292202	0.000151	0.000622752	1.32724e-06
eff	BbreakDegDayRT	0.028193	0	1.55778e-05	3.71006e-06	0.000141692	3.01983e-07
beta	CN	0.964116	-1.1088	0.00143694	0	0.0594079	0.000126614
gamma	CN	0.097663	0	0.000322564	0.000199	0.000482434	1.02819e-06
eff	CN	0.0440257	0	1.27817e-05	3.55967e-06	0.000114917	2.44917e-07
beta	CT	0.843399	-0.907549	0.000371105	0	0.0690343	0.00014713
gamma	CT	0.051345	0	0.000201609	0.0001	0.000327824	6.98677e-07
eff	CT	0.0433043	0	8.58086e-06	2.08017e-06	0.000113408	2.41701e-07
beta	DamagePct	0.935175	-1.06526	0.00164123	0	0.0684068	0.000145792
gamma	DamagePct	0.661736	0	0.000384864	0.000216	0.00153697	3.27569e-06
eff	DamagePct	0.274303	0	1.97553e-05	4.49831e-06	0.000604685	1.28874e-06
beta	DiseaseEdgePct	1.04199	-1.07495	0.00109834	0	0.0787679	0.000167875
gamma	DiseaseEdgePct	0.347321	0	0.000191614	8.7e-05	0.000831451	1.77204e-06
eff	DiseaseEdgePct	0.139836	0	1.02183e-05	2.13364e-06	0.000358169	7.63351e-07
beta	EFNMean	0.861512	-0.962703	0.000114914	0	0.0443506	9.45225e-05
gamma	EFNMean	0.109601	0	0.000551704	0.000399	0.000641154	1.36646e-06
eff	EFNMean	0.0219506	0	1.71184e-05	5.4242e-06	7.91583e-05	1.68707e-07
beta	Flprev	1.29427	-1.46192	-0.000712108	0	0.0596037	0.000127031
gamma	Flprev	0.150179	0	0.00028577	0.000168	0.000489743	1.04377e-06
eff	Flprev	0.21955	0	9.04383e-06	2.24666e-06	0.000473676	1.00953e-06
beta	GrowBAI	1.00255	-0.874874	-0.000149649	0	0.0542054	0.000115526
gamma	GrowBAI	0.192413	0	0.000441682	0.000282	0.000773799	1.64916e-06
eff	GrowBAI	0.0446839	0	1.731e-05	4.9269e-06	0.000141861	3.02342e-07
beta	GrowBALn	1.18903	-1.18135	-0.00163944	-0.000189122	0.0542781	0.00011568
gamma	GrowBALn	0.027944	0	0.000315752	0.000194	0.000390226	8.31673e-07
eff	GrowBALn	0.00628422	0	9.39381e-06	2.87465e-06	4.12415e-05	8.78961e-08
beta	GrowVolLn.1518	1.11412	-0.925411	-0.000953735	0	0.0630087	0.000131765
gamma	GrowVolLn.1518	0.032165	0	0.00027359	0.000147	0.000364248	7.6172e-07
eff	GrowVolLn.1518	0.0126568	0	8.61307e-06	2.42555e-06	4.43603e-05	9.27668e-08
beta	Height	1.16779	-0.808622	0.000826043	0	0.0542099	0.000115535
gamma	Height	0.020816	0	0.000278891	0.000177	0.000335139	7.14267e-07
eff	Height	0.00446561	0	9.20758e-06	2.83408e-06	3.84995e-05	8.20524e-08
beta	JA.J2017	0.866967	-0.873474	0.00195404	0	0.0609234	0.000129843
gamma	JA.J2017	0.582689	0	0.000414727	0.000244	0.00139603	2.97529e-06
eff	JA.J2017	0.167686	0	2.0957e-05	5.39971e-06	0.000370804	7.90278e-07
beta	JAIle.J2017	1.3112	-0.879033	0.00166814	0	0.0638818	0.000136148
gamma	JAIle.J2017	0.146207	0	0.000356665	0.000206	0.000581458	1.23924e-06
eff	JAIle.J2017	0.0678619	0	1.38743e-05	3.55206e-06	0.000177978	3.79318e-07
beta	Npct	0.947857	-0.862786	-0.0013797	0	0.0605312	0.000129007
gamma	Npct	0.163551	0	0.000304811	0.000191	0.000553898	1.1805e-06
eff	Npct	0.0716309	0	1.23573e-05	3.47481e-06	0.000183305	3.9067e-07
beta	PG	0.812546	-0.975751	-0.000208426	0	0.0559637	0.000119273
gamma	PG	0.101817	0	0.000387015	0.000251	0.0005148	1.09717e-06
eff	PG	0.0225503	0	1.39492e-05	4.14681e-06	7.33607e-05	1.56351e-07
beta	ResistancePct	0.903788	-0.887191	-0.0019719	0	0.0739057	0.000157512
gamma	ResistancePct	0.458145	0	0.00023457	0.000123	0.00113455	2.41802e-06
eff	ResistancePct	0.177461	0	1.48086e-05	3.23656e-06	0.000414397	8.83187e-07
beta	SA.J2017	0.915251	-1.15984	0.000945326	0.000139419	0.0433707	9.2434e-05
gamma	SA.J2017	0.019962	0	0.000418287	0.000295	0.000434414	9.25848e-07
eff	SA.J2017	0.00470863	0	9.92092e-06	3.33417e-06	3.21324e-05	6.84824e-08
beta	Scin	1.01896	-0.877005	-0.000147041	0	0.0490468	0.000104531
gamma	Scin	0.038877	0	0.000300674	0.000189	0.00036469	7.77248e-07
eff	Scin	0.00821027	0	7.58425e-06	2.37177e-06	3.65021e-05	7.77953e-08
beta	Scort	1.16122	-0.863209	4.28796e-05	0	0.058545	0.000124774
gamma	Scort	0.147295	0	0.00033845	0.000215	0.00052855	1.12648e-06
eff	Scort	0.0349761	0	1.28576e-05	3.64874e-06	9.43088e-05	2.00996e-07
beta	ScrapHolePct	0.783079	-0.913799	0.0015763	6.3737e-05	0.0490489	0.000104536
gamma	ScrapHolePct	0.03122	0	0.000446466	0.000299	0.000505289	1.0769e-06
eff	ScrapHolePct	0.00643676	0	1.26379e-05	3.99701e-06	4.70293e-05	1.00232e-07
beta	Sex.TEMP.B	0.115574	-0.978765	-4.69964e-05	0	0.00461305	9.64342e-06
gamma	Sex.TEMP.B	1	0	7.55516e-05	0	0.00712502	1.48946e-05
eff	Sex.TEMP.B	0.978765	0	1.57747e-05	0	0.00301129	6.29499e-06
beta	SLA	1.16526	-0.924088	-0.000369288	0	0.0589014	0.000125534
gamma	SLA	0.055735	0	0.000253281	0.000149	0.000355201	7.57025e-07
eff	SLA	0.0151277	0	8.3656e-06	2.32016e-06	6.42061e-05	1.3684e-07
beta	Tcin	0.854063	-0.978705	-0.000356796	0	0.0491655	0.000104784
gamma	Tcin	0.17897	0	0.000502581	0.000349	0.000679148	1.44744e-06
eff	Tcin	0.0415468	0	1.70194e-05	5.32241e-06	0.000107203	2.28478e-07
beta	Tdin	1.2325	-0.969973	-0.000533721	0	0.0493492	0.000105176
gamma	Tdin	0.116768	0	0.000399875	0.000267	0.000513714	1.09486e-06
eff	Tdin	0.0259104	0	1.2109e-05	3.74493e-06	6.915e-05	1.47376e-07
beta	Vol	0.973476	-1.02565	0.00046862	0	0.0616937	0.000131485
gamma	Vol	0.045608	0	0.000310927	0.000176	0.000431607	9.19865e-07
eff	Vol	0.00898624	0	1.21119e-05	3.20378e-06	5.50989e-05	1.1743e-07
beta	Vol.2012	0.879941	-1.11362	-0.00139007	0	0.0592351	0.000126245
gamma	Vol.2012	0.076492	0	0.000543251	0.000312	0.000721505	1.53771e-06
eff	Vol.2012	0.0521346	0	1.76385e-05	4.38037e-06	0.000128986	2.74901e-07
