# Supplementary material for: Genomic and transcriptomic analyses reveal polygenic architecture for ecologically important traits in aspen (Populus tremuloides Michx.)
Source: Ecol Evol. 2023 Sep 28;13(10):e10541. doi: 10.1002/ece3.10541 (PMC10534199; doi:10.1002/ece3.10541)
Supplement: Supplementary file 7 — File S7. [file ECE3-13-e10541-s009.xlsx]

## Sheet: Read Me
Final univariate GWA results for WisAsp
Prepared by JF Riehl
Tab	Description
Trait Name Legend	List of trait abbreviations, names, and descriptions
Traits Univariate GWA Table	Univariate genome-wide association analysis results for all traits except sex using the 0.5% MAF cutoff SNP dataset
Sex Univariate GWA Table	Univariate genome-wide association analysis results for sex only 0.5% MAF cutoff SNP dataset
Legend for single-locus GWA results tabs
Column label	Description
Trait	Trait the results are associated with
Scaffold.SNP	SNP location
pvalue	Wald test asymptotic p-value
qvalue	adjusted pvalue using an FDR of 0.10 calculated using the qvalue package (https://www.bioconductor.org/packages/release/bioc/html/qvalue.html)
Effect.Size or Odds.Ratio or Weights	Regression coefficient beta or ratio of odds of the case versus the control (in our case, male versus female)
Gene.Potra.v1.1	P. tremula v1.1 gene name
Gene.Description	Gene putative functional description
Ref.Allele	Reference allele
Ref.Allele.Freq	Reference allele frequency
Alt.Allele	Alternative allele
Alt.Allele.Freq	Alternative allele frequency
SnpEff.Effect	Effect of the variant on gene function
Annotation.GO.Term	Gene ontology term (http://geneontology.org/docs/ontology-documentation/)
Annotation.GO.Category	Gene ontology domain (http://geneontology.org/docs/ontology-documentation/)
Gene.Potri.v3	P. trichocarpa v3.0 gene name
Percent.ID	Percent similarlity to P. tremula v1.1 homologous gene
Gene.AT	A. thaliana gene name
Percent.ID	Percent similarlity to P. tremula v1.1 homologous gene
Gene.Potrs.v1.1	P. tremuloides v1.1 gene name (popgenie.org)
Percent.ID	Percent similarlity to P. tremula v1.1 homologous gene
Gene.Sasuc.v4.1	S. suchowensis v4.1 gene name (popgenie.org)
Percent.ID	Percent similarlity to P. tremula v1.1 homologous gene
Gene.Potra.v2.2	Best gene match (sum of ranks = 0, meaning the genes were each other’s best match in both assemblies) in P. tremula genome assembly v2.2 to P. tremula v1.1 using a reciprocal BLAST on gene lists from both assemblies

## Sheet: Trait Name Legend
Trait abbreviation	Trait name	Trait description
Sex.TEMP.B.Fisher	Sex	Sex of each genet determined through genotyping with the TOZ19 marker (Pakull et al., 2015).
Vol.2012	Initial volume	Volume is calculated as diameter2 x height (d2h) and correlates well with biomass (Stevens et al., 2007). For 2012, basal diameter (10 cm above ground) was used.
GrowBAI.1518	Relative growth (basal area) between 2015 and 2018	Growth as basal area increment or the difference between the basal area at two time points.
GrowBALn.1518	Basal area increment between 2015 and 2018	Growth as difference in natural logarithms of the basal areas at two time points.
GrowVolLn.1516	Relative growth (volume) between 2015 and 2016	Growth represented as the change in volume, expressed as the difference in the natural logarithms of the volumes at two time points.
GrowVolLn.1617	Relative growth (volume) between 2016 and 2017	Growth represented as the change in volume, expressed as the difference in the natural logarithms of the volumes at two time points.
GrowVolLn.1718	Relative growth (volume) between 2017 and 2018	Growth represented as the change in volume, expressed as the difference in the natural logarithms of the volumes at two time points.
GrowVolLn.1518	Relative growth (volume) between 2015 and 2018	Growth represented as the change in volume, expressed as the difference in the natural logarithms of the volumes at two time points.
BAsqrt	Basal area	Square root (best transform) of area for a given measurement year, π(d/2)2 where d is the mean of two orthogonal measurements of diameter. For all four measurement years diameter at breast height (DBH) at 1.4 m height was used.
Height	Height	Height of the tallest stem.
Vol	Volume	Calculated as d2h. For all four measurement years, diameter at breast height (DBH) at 1.4 m height was used.
GrowBALn	Relative growth (basal area)	Growth as difference in natural logarithms of the basal areas across all four measurment years
GrowBAI	Basal area increment	Growth as Basal Area Increment or the difference between the basal area across all four measurement years
SA.J2017	Salicylic acid	Salicylic acid, ng/g dry wt, determined by Köllner et al by UPLC/MS, June 2017. Source: “Jena data 180831-WisAsp-final w MS equivalents.xlsx”.
JA.J2017	Jasmonic acid	Jasmonic acid,ng/g dry wt, determined by Köllner et al by UPLC/MS, June 2017. Source: “Jena data 180831-WisAsp-final w MS equivalents.xlsx”.
JAIle.J2017	Jasmonate-isoleucine	Jasmonate-Isoleucine,ng/g dry wt, determined by Köllner et al by UPLC/MS, June 2017. Source: “Jena data 180831-WisAsp-final w MS equivalents.xlsx”.
ABA.J2017	Abscisic acid	Abscisic acid,ng/g dry wt, determined by Köllner et al by UPLC/MS, June 2017. Source: “Jena data 180831-WisAsp-final w MS equivalents.xlsx”.
BAgluc.J2017	Benzyl alcohol glucoside	Benzyl alcohol glucoside ng/g dry wt, determined by Köllner et al by UPLC/MS, June 2017. Source: “Jena data 180831-WisAsp-final w MS equivalents.xlsx”.
SLA	Specific leaf area	Average leaf area divided by dry mass. A proxy for photosynthesis and growth.
ALA	Average individual leaf area	Individual average leaf area.
CT	Condensed tannins	Concentration of foliar condensed tannins.
PG	Total phenolic glycosides	Sum of salicin, salicortin, tremulacin, and tremuloidin.
Scin	Salicin	Concentration of foliar salicin.
Scort	Salicortin	Concentration of foliar salicortin.
Tcin	Tremulacin	Concentration of foliar tremulacin.
Tdin	Tremuloidin	Concentration of foliar tremuloidin.
Npct	Nitrogen	Concentration of foliar nitrogen.
CN	Carbon:nitrogen	Ratio of foliar carbon to foliar nitrogen.
BBreakDegDayRT	Budbreak	Bud break values were obtained using a local 2-degree polynomial regression to predict when each tree had reached stage three on a 5-point scale. Then degree day was calculated using a base temperature of 4.4°C and rank transformed to account for year-to-year environmental variation.
EFNMean	Extra-floral nectaries	Mean number of extrafloral nectaries per leaf, measured using digital scans of collected leaves.
DiseaseEdgePct	Disease	Percent of leaf area lost to disease, measured using digital scans of collected leaves and the leaf morphology assessment program Winfolia.
ScrapHolePct	Herbivory	Leaf area damaged by leaf scrapers plus holes plus leaf margin removed, measured using digital scans of collected leaves and the leaf morphology assessment program Winfolia.
DamagePct	Total biotic damage	Leaf area damaged by both herbivores and disease: Disease + Herbivory.
ResistancePct	Resistance	100-total biotic damage
Flprev	Flowering density	Flowering twigs were counted in the early spring each year between 2017 and 2019, but represent buds formed during the previous year.

## Sheet: Traits Univariate GWA Table
Trait	Scaffold.SNP	pvalue	qvalue	Effect.Size	Gene.Potra.v1.1	Potra_transcript	Gene.Description	Ref.Allele	Ref.Allele.Freq	Alt.Allele	Alt.Allele.Freq	SnpEff.Effect	Annotation.GO.Term	Annotation.GO.Category	Gene.Potri.v3	Percent.ID	Gene.AT	Percent.ID	Gene.Potrs.v1.1	Percent.ID	Gene.Sasuc.v4.1	Percent.ID	Gene.Potra.v2.2
Vol.2012	Potra002519:28177	5.758e-08	0.0161863	-0.02291	Potra002519g19030	Potra002519g19030.1	chromosome condensation regulator family protein	T	0.994445	C	0.005545	intron_variant	metal ion binding	Molecular Function	Potri|002G070300.1	79.59	Artha|AT5G42140	58.65	Potrs038619g24796.1	77.55	Sasuc|GLEAN_10022204	78.17	NA
Vol.2012	Potra000790:76624	3.009e-07	0.0422931	0.06887	Potra000790g06258	Potra000790g06258.1	tubulin beta chain	G	0.96011	A	0.03991	upstream_gene_variant	GTPase activity|structural constituent of cytoskeleton|GTP binding|microtubule|microtubule-based process	Molecular Function|Molecular Function|Molecular Function|Cellular Component|Biological Process	Potri|011G162500.1	99.33	Artha|AT5G23860	96.74	Potrs008831g13145.1	99.77	Sasuc|GLEAN_10007589	98.19	Potra2n11c22435
Vol.2012	Potra000790:76624	3.009e-07	0.0422931	0.06887	Potra000790g06258	Potra000790g06258.1	tubulin beta chain	G	0.96011	A	0.03991	downstream_gene_variant	GTPase activity|structural constituent of cytoskeleton|GTP binding|microtubule|microtubule-based process	Molecular Function|Molecular Function|Molecular Function|Cellular Component|Biological Process	Potri|011G162500.1	99.33	Artha|AT5G23860	96.74	Potrs008831g13145.1	99.77	Sasuc|GLEAN_10007589	98.19	Potra2n11c22435
Vol.2012	Potra000790:76624	3.009e-07	0.0422931	0.06887	Potra000790g06258	Potra000790g06258.1	tubulin beta chain	G	0.96011	A	0.03991	intron_variant	GTPase activity|structural constituent of cytoskeleton|GTP binding|microtubule|microtubule-based process	Molecular Function|Molecular Function|Molecular Function|Cellular Component|Biological Process	Potri|011G162500.1	99.33	Artha|AT5G23860	96.74	Potrs008831g13145.1	99.77	Sasuc|GLEAN_10007589	98.19	Potra2n11c22435
GrowVolLn.1617	Potra000177:16986	1.341e-07	0.0388133	0.404	Potra000177g00680	Potra000177g00680.1	probable polyol transporter 4	T	0.981145	C	0.018845	synonymous_variant	integral component of membrane|transmembrane transporter activity|transmembrane transport	Cellular Component|Molecular Function|Biological Process	Potri|013G135200.1	98.67	Artha|AT2G20780	74.27	Potrs011810g16758.1	99.62	Sasuc|GLEAN_10006049	94.86	Potra2n13c25104
GrowVolLn.1617	Potra000177:16986	1.341e-07	0.0388133	0.404	Potra000177g00680	Potra000177g00680.1	probable polyol transporter 4	T	0.981145	C	0.018845	upstream_gene_variant	integral component of membrane|transmembrane transporter activity|transmembrane transport	Cellular Component|Molecular Function|Biological Process	Potri|013G135200.1	98.67	Artha|AT2G20780	74.27	Potrs011810g16758.1	99.62	Sasuc|GLEAN_10006049	94.86	Potra2n13c25104
JA.J2017	Potra000530:124610	1.096e-07	0.0313467	0.07791	Potra000530g03683	Potra000530g03683.1	cation/H(+) antiporter 15-like	A	0.69185	G	0.30822	synonymous_variant	cation transport|solute:proton antiporter activity|integral component of membrane|transmembrane transport	Biological Process|Molecular Function|Cellular Component|Biological Process	Potri|010G182900.1	97.97	Artha|AT5G22900	31.64	Potrs040720g25706.1	98.99	Sasuc|GLEAN_10019324	74.17	Potra2n10c20810
JA.J2017	Potra000530:124610	1.096e-07	0.0313467	0.07791	Potra000530g03683	Potra000530g03683.1	cation/H(+) antiporter 15-like	A	0.69185	G	0.30822	upstream_gene_variant	cation transport|solute:proton antiporter activity|integral component of membrane|transmembrane transport	Biological Process|Molecular Function|Cellular Component|Biological Process	Potri|010G182900.1	97.97	Artha|AT5G22900	31.64	Potrs040720g25706.1	98.99	Sasuc|GLEAN_10019324	74.17	Potra2n10c20810
JA.J2017	Potra000530:124610	1.096e-07	0.0313467	0.07791	Potra000530g03683	Potra000530g03683.1	cation/H(+) antiporter 15-like	A	0.69185	G	0.30822	downstream_gene_variant	cation transport|solute:proton antiporter activity|integral component of membrane|transmembrane transport	Biological Process|Molecular Function|Cellular Component|Biological Process	Potri|010G182900.1	97.97	Artha|AT5G22900	31.64	Potrs040720g25706.1	98.99	Sasuc|GLEAN_10019324	74.17	Potra2n10c20810
JAIle.J2017	Potra002923:8785	1.458e-07	0.0419666	0.9889	Potra002923g20319	Potra002923g20319.1	long-chain-alcohol oxidase FAO4A	C	0.986705	T	0.013305	missense_variant	long-chain-alcohol oxidase activity|flavin adenine dinucleotide binding|oxidation-reduction process	Molecular Function|Molecular Function|Biological Process	Potri|004G234900.1	96.34	Artha|AT4G19380	59.02	Potrs018528g20773.1	98.03	Sasuc|GLEAN_10009214	80.42	Potra2n4c10472
JAIle.J2017	Potra002923:8785	1.458e-07	0.0419666	0.9889	Potra002923g20319	Potra002923g20319.1	long-chain-alcohol oxidase FAO4A	C	0.986705	T	0.013305	upstream_gene_variant	long-chain-alcohol oxidase activity|flavin adenine dinucleotide binding|oxidation-reduction process	Molecular Function|Molecular Function|Biological Process	Potri|004G234900.1	96.34	Artha|AT4G19380	59.02	Potrs018528g20773.1	98.03	Sasuc|GLEAN_10009214	80.42	Potra2n4c10472
JAIle.J2017	Potra002923:8785	1.458e-07	0.0419666	0.9889	Potra002923g20319	Potra002923g20319.1	long-chain-alcohol oxidase FAO4A	C	0.986705	T	0.013305	downstream_gene_variant	long-chain-alcohol oxidase activity|flavin adenine dinucleotide binding|oxidation-reduction process	Molecular Function|Molecular Function|Biological Process	Potri|004G234900.1	96.34	Artha|AT4G19380	59.02	Potrs018528g20773.1	98.03	Sasuc|GLEAN_10009214	80.42	Potra2n4c10472
BBreakDegDayRT	Potra003338:4633	4.129e-06	0.0684621	0.3077	Potra003338g21388	Potra003338g21388.1	DNA repair protein REV1 isoform X1	C	0.65965	A	0.34035	synonymous_variant	damaged DNA binding|nucleotidyltransferase activity|error-prone translesion synthesis	Molecular Function|Molecular Function|Biological Process	Potri|009G094400.1	87.82	Artha|AT5G44750	53	Potrs008165g11672.1	89.42	Sasuc|GLEAN_10024306	85.35	Potra2n9c19291
BBreakDegDayRT	Potra003338:5031	1.617e-06	0.0452642	0.3179	Potra003338g21388	Potra003338g21388.1	DNA repair protein REV1 isoform X1	G	0.65855	A	0.34145	missense_variant	damaged DNA binding|nucleotidyltransferase activity|error-prone translesion synthesis	Molecular Function|Molecular Function|Biological Process	Potri|009G094400.1	87.82	Artha|AT5G44750	53	Potrs008165g11672.1	89.42	Sasuc|GLEAN_10024306	85.35	Potra2n9c19291
BBreakDegDayRT	Potra000831:6977	1.622e-07	0.02286	-0.3383	Potra000831g06663	Potra000831g06663.1	pentatricopeptide repeat-containing protein At1g71490	G	0.6009	C	0.3991	synonymous_variant	chloroplast thylakoid membrane	Cellular Component	Potri|019G074800.1	97.67	Artha|AT1G71480	69.51	Potrs006321g08846.1	97.67	Sasuc|GLEAN_10013316	89	NA
BBreakDegDayRT	Potra000831:6977	1.622e-07	0.02286	-0.3383	Potra000831g06663	Potra000831g06663.1	pentatricopeptide repeat-containing protein At1g71490	G	0.6009	C	0.3991	downstream_gene_variant	chloroplast thylakoid membrane	Cellular Component	Potri|019G074800.1	97.67	Artha|AT1G71480	69.51	Potrs006321g08846.1	97.67	Sasuc|GLEAN_10013316	89	NA
BBreakDegDayRT	Potra000831:6977	1.622e-07	0.02286	-0.3383	Potra000831g06663	Potra000831g06663.2	protein transporter, putative	G	0.6009	C	0.3991	synonymous_variant	chloroplast thylakoid membrane	Cellular Component	NA	NA	NA	NA	NA	NA	NA	NA	NA
BBreakDegDayRT	Potra000831:6977	1.622e-07	0.02286	-0.3383	Potra000831g06663	Potra000831g06663.2	protein transporter, putative	G	0.6009	C	0.3991	downstream_gene_variant	chloroplast thylakoid membrane	Cellular Component	NA	NA	NA	NA	NA	NA	NA	NA	NA
BBreakDegDayRT	Potra000831:6986	9.149e-08	0.02286	-0.3456	Potra000831g06663	Potra000831g06663.1	pentatricopeptide repeat-containing protein At1g71490	C	0.5998	A	0.4002	missense_variant	chloroplast thylakoid membrane	Cellular Component	Potri|019G074800.1	97.67	Artha|AT1G71480	69.51	Potrs006321g08846.1	97.67	Sasuc|GLEAN_10013316	89	NA
BBreakDegDayRT	Potra000831:6986	9.149e-08	0.02286	-0.3456	Potra000831g06663	Potra000831g06663.1	pentatricopeptide repeat-containing protein At1g71490	C	0.5998	A	0.4002	downstream_gene_variant	chloroplast thylakoid membrane	Cellular Component	Potri|019G074800.1	97.67	Artha|AT1G71480	69.51	Potrs006321g08846.1	97.67	Sasuc|GLEAN_10013316	89	NA
BBreakDegDayRT	Potra000831:6986	9.149e-08	0.02286	-0.3456	Potra000831g06663	Potra000831g06663.2	protein transporter, putative	C	0.5998	A	0.4002	missense_variant	chloroplast thylakoid membrane	Cellular Component	NA	NA	NA	NA	NA	NA	NA	NA	NA
BBreakDegDayRT	Potra000831:6986	9.149e-08	0.02286	-0.3456	Potra000831g06663	Potra000831g06663.2	protein transporter, putative	C	0.5998	A	0.4002	downstream_gene_variant	chloroplast thylakoid membrane	Cellular Component	NA	NA	NA	NA	NA	NA	NA	NA	NA
BBreakDegDayRT	Potra000831:7047	1.841e-06	0.0452642	-0.3123	Potra000831g06663	Potra000831g06663.1	pentatricopeptide repeat-containing protein At1g71490	A	0.60315	C	0.39695	synonymous_variant	chloroplast thylakoid membrane	Cellular Component	Potri|019G074800.1	97.67	Artha|AT1G71480	69.51	Potrs006321g08846.1	97.67	Sasuc|GLEAN_10013316	89	NA
BBreakDegDayRT	Potra000831:7047	1.841e-06	0.0452642	-0.3123	Potra000831g06663	Potra000831g06663.1	pentatricopeptide repeat-containing protein At1g71490	A	0.60315	C	0.39695	downstream_gene_variant	chloroplast thylakoid membrane	Cellular Component	Potri|019G074800.1	97.67	Artha|AT1G71480	69.51	Potrs006321g08846.1	97.67	Sasuc|GLEAN_10013316	89	NA
BBreakDegDayRT	Potra000831:7047	1.841e-06	0.0452642	-0.3123	Potra000831g06663	Potra000831g06663.2	protein transporter, putative	A	0.60315	C	0.39695	synonymous_variant	chloroplast thylakoid membrane	Cellular Component	NA	NA	NA	NA	NA	NA	NA	NA	NA
BBreakDegDayRT	Potra000831:7047	1.841e-06	0.0452642	-0.3123	Potra000831g06663	Potra000831g06663.2	protein transporter, putative	A	0.60315	C	0.39695	downstream_gene_variant	chloroplast thylakoid membrane	Cellular Component	NA	NA	NA	NA	NA	NA	NA	NA	NA
BBreakDegDayRT	Potra000831:7054	1.354e-06	0.0452642	-0.3158	Potra000831g06663	Potra000831g06663.1	pentatricopeptide repeat-containing protein At1g71490	A	0.6042	T	0.3958	missense_variant	chloroplast thylakoid membrane	Cellular Component	Potri|019G074800.1	97.67	Artha|AT1G71480	69.51	Potrs006321g08846.1	97.67	Sasuc|GLEAN_10013316	89	NA
BBreakDegDayRT	Potra000831:7054	1.354e-06	0.0452642	-0.3158	Potra000831g06663	Potra000831g06663.1	pentatricopeptide repeat-containing protein At1g71490	A	0.6042	T	0.3958	downstream_gene_variant	chloroplast thylakoid membrane	Cellular Component	Potri|019G074800.1	97.67	Artha|AT1G71480	69.51	Potrs006321g08846.1	97.67	Sasuc|GLEAN_10013316	89	NA
BBreakDegDayRT	Potra000831:7054	1.354e-06	0.0452642	-0.3158	Potra000831g06663	Potra000831g06663.2	protein transporter, putative	A	0.6042	T	0.3958	missense_variant	chloroplast thylakoid membrane	Cellular Component	NA	NA	NA	NA	NA	NA	NA	NA	NA
BBreakDegDayRT	Potra000831:7054	1.354e-06	0.0452642	-0.3158	Potra000831g06663	Potra000831g06663.2	protein transporter, putative	A	0.6042	T	0.3958	downstream_gene_variant	chloroplast thylakoid membrane	Cellular Component	NA	NA	NA	NA	NA	NA	NA	NA	NA
BBreakDegDayRT	Potra002372:8047	3.754e-06	0.0661346	1.164	Potra002372g18071	Potra002372g18071.1	transcription factor MYB108-like	T	0.980055	C	0.019955	5_prime_UTR_variant	DNA binding	Molecular Function	Potri|002G191800.1	97.28	Artha|AT2G47190	45.94	Potrs011698g16721.1	99.32	Sasuc|GLEAN_10001555	84.51	Potra2n2c4668
BBreakDegDayRT	Potra000831:8488	2.246e-06	0.0477682	-0.3114	Potra000831g06663	Potra000831g06663.1	pentatricopeptide repeat-containing protein At1g71490	T	0.64305	C	0.35695	splice_region_variant&intron_variant	chloroplast thylakoid membrane	Cellular Component	Potri|019G074800.1	97.67	Artha|AT1G71480	69.51	Potrs006321g08846.1	97.67	Sasuc|GLEAN_10013316	89	NA
BBreakDegDayRT	Potra000831:8488	2.246e-06	0.0477682	-0.3114	Potra000831g06663	Potra000831g06663.1	pentatricopeptide repeat-containing protein At1g71490	T	0.64305	C	0.35695	downstream_gene_variant	chloroplast thylakoid membrane	Cellular Component	Potri|019G074800.1	97.67	Artha|AT1G71480	69.51	Potrs006321g08846.1	97.67	Sasuc|GLEAN_10013316	89	NA
BBreakDegDayRT	Potra000831:8488	2.246e-06	0.0477682	-0.3114	Potra000831g06663	Potra000831g06663.2	protein transporter, putative	T	0.64305	C	0.35695	splice_region_variant&intron_variant	chloroplast thylakoid membrane	Cellular Component	NA	NA	NA	NA	NA	NA	NA	NA	NA
BBreakDegDayRT	Potra000831:8488	2.246e-06	0.0477682	-0.3114	Potra000831g06663	Potra000831g06663.2	protein transporter, putative	T	0.64305	C	0.35695	downstream_gene_variant	chloroplast thylakoid membrane	Cellular Component	NA	NA	NA	NA	NA	NA	NA	NA	NA
BBreakDegDayRT	Potra000831:8489	2.938e-07	0.0276048	-0.3333	Potra000831g06663	Potra000831g06663.1	pentatricopeptide repeat-containing protein At1g71490	A	0.5954	G	0.4047	splice_region_variant&intron_variant	chloroplast thylakoid membrane	Cellular Component	Potri|019G074800.1	97.67	Artha|AT1G71480	69.51	Potrs006321g08846.1	97.67	Sasuc|GLEAN_10013316	89	NA
BBreakDegDayRT	Potra000831:8489	2.938e-07	0.0276048	-0.3333	Potra000831g06663	Potra000831g06663.1	pentatricopeptide repeat-containing protein At1g71490	A	0.5954	G	0.4047	downstream_gene_variant	chloroplast thylakoid membrane	Cellular Component	Potri|019G074800.1	97.67	Artha|AT1G71480	69.51	Potrs006321g08846.1	97.67	Sasuc|GLEAN_10013316	89	NA
BBreakDegDayRT	Potra000831:8489	2.938e-07	0.0276048	-0.3333	Potra000831g06663	Potra000831g06663.2	protein transporter, putative	A	0.5954	G	0.4047	splice_region_variant&intron_variant	chloroplast thylakoid membrane	Cellular Component	NA	NA	NA	NA	NA	NA	NA	NA	NA
BBreakDegDayRT	Potra000831:8489	2.938e-07	0.0276048	-0.3333	Potra000831g06663	Potra000831g06663.2	protein transporter, putative	A	0.5954	G	0.4047	downstream_gene_variant	chloroplast thylakoid membrane	Cellular Component	NA	NA	NA	NA	NA	NA	NA	NA	NA
BBreakDegDayRT	Potra000831:8616	7.749e-07	0.0452642	-0.3226	Potra000831g06663	Potra000831g06663.1	pentatricopeptide repeat-containing protein At1g71490	A	0.63855	C	0.36145	synonymous_variant	chloroplast thylakoid membrane	Cellular Component	Potri|019G074800.1	97.67	Artha|AT1G71480	69.51	Potrs006321g08846.1	97.67	Sasuc|GLEAN_10013316	89	NA
BBreakDegDayRT	Potra000831:8616	7.749e-07	0.0452642	-0.3226	Potra000831g06663	Potra000831g06663.1	pentatricopeptide repeat-containing protein At1g71490	A	0.63855	C	0.36145	downstream_gene_variant	chloroplast thylakoid membrane	Cellular Component	Potri|019G074800.1	97.67	Artha|AT1G71480	69.51	Potrs006321g08846.1	97.67	Sasuc|GLEAN_10013316	89	NA
BBreakDegDayRT	Potra000831:8616	7.749e-07	0.0452642	-0.3226	Potra000831g06663	Potra000831g06663.1	pentatricopeptide repeat-containing protein At1g71490	A	0.63855	C	0.36145	intron_variant	chloroplast thylakoid membrane	Cellular Component	Potri|019G074800.1	97.67	Artha|AT1G71480	69.51	Potrs006321g08846.1	97.67	Sasuc|GLEAN_10013316	89	NA
BBreakDegDayRT	Potra000831:8616	7.749e-07	0.0452642	-0.3226	Potra000831g06663	Potra000831g06663.2	protein transporter, putative	A	0.63855	C	0.36145	synonymous_variant	chloroplast thylakoid membrane	Cellular Component	NA	NA	NA	NA	NA	NA	NA	NA	NA
BBreakDegDayRT	Potra000831:8616	7.749e-07	0.0452642	-0.3226	Potra000831g06663	Potra000831g06663.2	protein transporter, putative	A	0.63855	C	0.36145	downstream_gene_variant	chloroplast thylakoid membrane	Cellular Component	NA	NA	NA	NA	NA	NA	NA	NA	NA
BBreakDegDayRT	Potra000831:8616	7.749e-07	0.0452642	-0.3226	Potra000831g06663	Potra000831g06663.2	protein transporter, putative	A	0.63855	C	0.36145	intron_variant	chloroplast thylakoid membrane	Cellular Component	NA	NA	NA	NA	NA	NA	NA	NA	NA
BBreakDegDayRT	Potra000831:8640	1.166e-06	0.0452642	-0.3201	Potra000831g06663	Potra000831g06663.1	pentatricopeptide repeat-containing protein At1g71490	T	0.64525	C	0.35475	stop_lost	chloroplast thylakoid membrane	Cellular Component	Potri|019G074800.1	97.67	Artha|AT1G71480	69.51	Potrs006321g08846.1	97.67	Sasuc|GLEAN_10013316	89	NA
BBreakDegDayRT	Potra000831:8640	1.166e-06	0.0452642	-0.3201	Potra000831g06663	Potra000831g06663.1	pentatricopeptide repeat-containing protein At1g71490	T	0.64525	C	0.35475	downstream_gene_variant	chloroplast thylakoid membrane	Cellular Component	Potri|019G074800.1	97.67	Artha|AT1G71480	69.51	Potrs006321g08846.1	97.67	Sasuc|GLEAN_10013316	89	NA
BBreakDegDayRT	Potra000831:8640	1.166e-06	0.0452642	-0.3201	Potra000831g06663	Potra000831g06663.1	pentatricopeptide repeat-containing protein At1g71490	T	0.64525	C	0.35475	intron_variant	chloroplast thylakoid membrane	Cellular Component	Potri|019G074800.1	97.67	Artha|AT1G71480	69.51	Potrs006321g08846.1	97.67	Sasuc|GLEAN_10013316	89	NA
BBreakDegDayRT	Potra000831:8640	1.166e-06	0.0452642	-0.3201	Potra000831g06663	Potra000831g06663.2	protein transporter, putative	T	0.64525	C	0.35475	stop_lost	chloroplast thylakoid membrane	Cellular Component	NA	NA	NA	NA	NA	NA	NA	NA	NA
BBreakDegDayRT	Potra000831:8640	1.166e-06	0.0452642	-0.3201	Potra000831g06663	Potra000831g06663.2	protein transporter, putative	T	0.64525	C	0.35475	downstream_gene_variant	chloroplast thylakoid membrane	Cellular Component	NA	NA	NA	NA	NA	NA	NA	NA	NA
BBreakDegDayRT	Potra000831:8640	1.166e-06	0.0452642	-0.3201	Potra000831g06663	Potra000831g06663.2	protein transporter, putative	T	0.64525	C	0.35475	intron_variant	chloroplast thylakoid membrane	Cellular Component	NA	NA	NA	NA	NA	NA	NA	NA	NA
BBreakDegDayRT	Potra000831:8643	9.452e-07	0.0452642	-0.323	Potra000831g06663	Potra000831g06663.1	pentatricopeptide repeat-containing protein At1g71490	C	0.64415	G	0.35585	3_prime_UTR_variant	chloroplast thylakoid membrane	Cellular Component	Potri|019G074800.1	97.67	Artha|AT1G71480	69.51	Potrs006321g08846.1	97.67	Sasuc|GLEAN_10013316	89	NA
BBreakDegDayRT	Potra000831:8643	9.452e-07	0.0452642	-0.323	Potra000831g06663	Potra000831g06663.1	pentatricopeptide repeat-containing protein At1g71490	C	0.64415	G	0.35585	downstream_gene_variant	chloroplast thylakoid membrane	Cellular Component	Potri|019G074800.1	97.67	Artha|AT1G71480	69.51	Potrs006321g08846.1	97.67	Sasuc|GLEAN_10013316	89	NA
BBreakDegDayRT	Potra000831:8643	9.452e-07	0.0452642	-0.323	Potra000831g06663	Potra000831g06663.1	pentatricopeptide repeat-containing protein At1g71490	C	0.64415	G	0.35585	intron_variant	chloroplast thylakoid membrane	Cellular Component	Potri|019G074800.1	97.67	Artha|AT1G71480	69.51	Potrs006321g08846.1	97.67	Sasuc|GLEAN_10013316	89	NA
BBreakDegDayRT	Potra000831:8643	9.452e-07	0.0452642	-0.323	Potra000831g06663	Potra000831g06663.2	protein transporter, putative	C	0.64415	G	0.35585	3_prime_UTR_variant	chloroplast thylakoid membrane	Cellular Component	NA	NA	NA	NA	NA	NA	NA	NA	NA
BBreakDegDayRT	Potra000831:8643	9.452e-07	0.0452642	-0.323	Potra000831g06663	Potra000831g06663.2	protein transporter, putative	C	0.64415	G	0.35585	downstream_gene_variant	chloroplast thylakoid membrane	Cellular Component	NA	NA	NA	NA	NA	NA	NA	NA	NA
BBreakDegDayRT	Potra000831:8643	9.452e-07	0.0452642	-0.323	Potra000831g06663	Potra000831g06663.2	protein transporter, putative	C	0.64415	G	0.35585	intron_variant	chloroplast thylakoid membrane	Cellular Component	NA	NA	NA	NA	NA	NA	NA	NA	NA
BBreakDegDayRT	Potra003956:17513	1.057e-06	0.0452642	0.8561	Potra003956g23750	Potra003956g23750.1	ABC transporter B family member 15-like	C	0.964475	T	0.035475	5_prime_UTR_variant	ATP binding|integral component of membrane|ATPase activity, coupled to transmembrane movement of substances|transmembrane transport	Molecular Function|Cellular Component|Molecular Function|Biological Process	Potri|017G085000.1	96.48	Artha|AT3G28345	70.86	Potrs014181g18067.1	97.84	Sasuc|GLEAN_10015159	89.21	Potra2n17c31181
BBreakDegDayRT	Potra003956:17513	1.057e-06	0.0452642	0.8561	Potra003956g23750	Potra003956g23750.1	ABC transporter B family member 15-like	C	0.964475	T	0.035475	upstream_gene_variant	ATP binding|integral component of membrane|ATPase activity, coupled to transmembrane movement of substances|transmembrane transport	Molecular Function|Cellular Component|Molecular Function|Biological Process	Potri|017G085000.1	96.48	Artha|AT3G28345	70.86	Potrs014181g18067.1	97.84	Sasuc|GLEAN_10015159	89.21	Potra2n17c31181
BBreakDegDayRT	Potra003956:17513	1.057e-06	0.0452642	0.8561	Potra003956g23750	Potra003956g23750.1	ABC transporter B family member 15-like	C	0.964475	T	0.035475	intron_variant	ATP binding|integral component of membrane|ATPase activity, coupled to transmembrane movement of substances|transmembrane transport	Molecular Function|Cellular Component|Molecular Function|Biological Process	Potri|017G085000.1	96.48	Artha|AT3G28345	70.86	Potrs014181g18067.1	97.84	Sasuc|GLEAN_10015159	89.21	Potra2n17c31181
BBreakDegDayRT	Potra003186:38359	1.927e-06	0.0452642	0.3535	Potra003186g20936	Potra003186g20936.1	transmembrane protein 53	C	0.75385	T	0.24612	downstream_gene_variant	integral component of membrane|hydrolase activity	Cellular Component|Molecular Function	Potri|005G089000.1	98.65	Artha|AT3G19970	63.49	Potrs000596g00978.1	99.32	Sasuc|GLEAN_10002031	91.87	Potra2n5c12042
BBreakDegDayRT	Potra003186:38359	1.927e-06	0.0452642	0.3535	Potra003186g20936	Potra003186g20936.1	transmembrane protein 53	C	0.75385	T	0.24612	intron_variant	integral component of membrane|hydrolase activity	Cellular Component|Molecular Function	Potri|005G089000.1	98.65	Artha|AT3G19970	63.49	Potrs000596g00978.1	99.32	Sasuc|GLEAN_10002031	91.87	Potra2n5c12042
BBreakDegDayRT	Potra003186:38359	1.927e-06	0.0452642	0.3535	Potra003186g20936	Potra003186g20936.4	transmembrane protein 53-like	C	0.75385	T	0.24612	downstream_gene_variant	integral component of membrane|hydrolase activity	Cellular Component|Molecular Function	NA	NA	NA	NA	NA	NA	NA	NA	Potra2n5c12042
BBreakDegDayRT	Potra003186:38359	1.927e-06	0.0452642	0.3535	Potra003186g20936	Potra003186g20936.4	transmembrane protein 53-like	C	0.75385	T	0.24612	intron_variant	integral component of membrane|hydrolase activity	Cellular Component|Molecular Function	NA	NA	NA	NA	NA	NA	NA	NA	Potra2n5c12042
BBreakDegDayRT	Potra003186:38398	2.449e-06	0.0477682	0.3477	Potra003186g20936	Potra003186g20936.1	transmembrane protein 53	G	0.75385	T	0.24613	downstream_gene_variant	integral component of membrane|hydrolase activity	Cellular Component|Molecular Function	Potri|005G089000.1	98.65	Artha|AT3G19970	63.49	Potrs000596g00978.1	99.32	Sasuc|GLEAN_10002031	91.87	Potra2n5c12042
BBreakDegDayRT	Potra003186:38398	2.449e-06	0.0477682	0.3477	Potra003186g20936	Potra003186g20936.1	transmembrane protein 53	G	0.75385	T	0.24613	intron_variant	integral component of membrane|hydrolase activity	Cellular Component|Molecular Function	Potri|005G089000.1	98.65	Artha|AT3G19970	63.49	Potrs000596g00978.1	99.32	Sasuc|GLEAN_10002031	91.87	Potra2n5c12042
BBreakDegDayRT	Potra003186:38398	2.449e-06	0.0477682	0.3477	Potra003186g20936	Potra003186g20936.4	transmembrane protein 53-like	G	0.75385	T	0.24613	downstream_gene_variant	integral component of membrane|hydrolase activity	Cellular Component|Molecular Function	NA	NA	NA	NA	NA	NA	NA	NA	Potra2n5c12042
BBreakDegDayRT	Potra003186:38398	2.449e-06	0.0477682	0.3477	Potra003186g20936	Potra003186g20936.4	transmembrane protein 53-like	G	0.75385	T	0.24613	intron_variant	integral component of membrane|hydrolase activity	Cellular Component|Molecular Function	NA	NA	NA	NA	NA	NA	NA	NA	Potra2n5c12042
BBreakDegDayRT	Potra003186:38401	1.927e-06	0.0452642	0.3535	Potra003186g20936	Potra003186g20936.1	transmembrane protein 53	T	0.75385	G	0.24612	downstream_gene_variant	integral component of membrane|hydrolase activity	Cellular Component|Molecular Function	Potri|005G089000.1	98.65	Artha|AT3G19970	63.49	Potrs000596g00978.1	99.32	Sasuc|GLEAN_10002031	91.87	Potra2n5c12042
BBreakDegDayRT	Potra003186:38401	1.927e-06	0.0452642	0.3535	Potra003186g20936	Potra003186g20936.1	transmembrane protein 53	T	0.75385	G	0.24612	intron_variant	integral component of membrane|hydrolase activity	Cellular Component|Molecular Function	Potri|005G089000.1	98.65	Artha|AT3G19970	63.49	Potrs000596g00978.1	99.32	Sasuc|GLEAN_10002031	91.87	Potra2n5c12042
BBreakDegDayRT	Potra003186:38401	1.927e-06	0.0452642	0.3535	Potra003186g20936	Potra003186g20936.4	transmembrane protein 53-like	T	0.75385	G	0.24612	downstream_gene_variant	integral component of membrane|hydrolase activity	Cellular Component|Molecular Function	NA	NA	NA	NA	NA	NA	NA	NA	Potra2n5c12042
BBreakDegDayRT	Potra003186:38401	1.927e-06	0.0452642	0.3535	Potra003186g20936	Potra003186g20936.4	transmembrane protein 53-like	T	0.75385	G	0.24612	intron_variant	integral component of membrane|hydrolase activity	Cellular Component|Molecular Function	NA	NA	NA	NA	NA	NA	NA	NA	Potra2n5c12042
BBreakDegDayRT	Potra003186:38410	2.542e-06	0.0477682	0.3473	Potra003186g20936	Potra003186g20936.1	transmembrane protein 53	T	0.75275	C	0.24723	downstream_gene_variant	integral component of membrane|hydrolase activity	Cellular Component|Molecular Function	Potri|005G089000.1	98.65	Artha|AT3G19970	63.49	Potrs000596g00978.1	99.32	Sasuc|GLEAN_10002031	91.87	Potra2n5c12042
BBreakDegDayRT	Potra003186:38410	2.542e-06	0.0477682	0.3473	Potra003186g20936	Potra003186g20936.1	transmembrane protein 53	T	0.75275	C	0.24723	intron_variant	integral component of membrane|hydrolase activity	Cellular Component|Molecular Function	Potri|005G089000.1	98.65	Artha|AT3G19970	63.49	Potrs000596g00978.1	99.32	Sasuc|GLEAN_10002031	91.87	Potra2n5c12042
BBreakDegDayRT	Potra003186:38410	2.542e-06	0.0477682	0.3473	Potra003186g20936	Potra003186g20936.4	transmembrane protein 53-like	T	0.75275	C	0.24723	downstream_gene_variant	integral component of membrane|hydrolase activity	Cellular Component|Molecular Function	NA	NA	NA	NA	NA	NA	NA	NA	Potra2n5c12042
BBreakDegDayRT	Potra003186:38410	2.542e-06	0.0477682	0.3473	Potra003186g20936	Potra003186g20936.4	transmembrane protein 53-like	T	0.75275	C	0.24723	intron_variant	integral component of membrane|hydrolase activity	Cellular Component|Molecular Function	NA	NA	NA	NA	NA	NA	NA	NA	Potra2n5c12042
BBreakDegDayRT	Potra000419:110338	5.191e-06	0.0812892	0.4485	Potra000419g02166	Potra000419g02166.1	membrane-bound transcription factor site-2 protease homolog isoform X1	G	0.87915	A	0.12085	3_prime_UTR_variant	metalloendopeptidase activity|proteolysis|membrane	Molecular Function|Biological Process|Cellular Component	Potri|003G157800.1	97.96	Artha|AT4G20310	48.15	Potrs018505g20707.1	98.14	Sasuc|GLEAN_10025258	85.86	Potra2n5c12042
BBreakDegDayRT	Potra000419:110338	5.191e-06	0.0812892	0.4485	Potra000419g02166	Potra000419g02166.1	membrane-bound transcription factor site-2 protease homolog isoform X1	G	0.87915	A	0.12085	intron_variant	metalloendopeptidase activity|proteolysis|membrane	Molecular Function|Biological Process|Cellular Component	Potri|003G157800.1	97.96	Artha|AT4G20310	48.15	Potrs018505g20707.1	98.14	Sasuc|GLEAN_10025258	85.86	Potra2n5c12042
DiseaseEdgePct	Potra001342:3183	3.385e-07	0.0490427	-0.3278	Potra001342g11489	Potra001342g11489.1	DNA-dependent metalloprotease WSS1-like	C	0.984505	T	0.015522	upstream_gene_variant			Potri|010G249400.1	83.75	Artha|AT1G55915	43.97	Potrs011399g16637.1	97.41	Sasuc|GLEAN_10024545	59.14	Potra2n10c20158
DiseaseEdgePct	Potra001342:3183	3.385e-07	0.0490427	-0.3278	Potra001342g11489	Potra001342g11489.1	DNA-dependent metalloprotease WSS1-like	C	0.984505	T	0.015522	intron_variant			Potri|010G249400.1	83.75	Artha|AT1G55915	43.97	Potrs011399g16637.1	97.41	Sasuc|GLEAN_10024545	59.14	Potra2n10c20158
DiseaseEdgePct	Potra004005:30178	1.398e-07	0.0405091	0.1899	Potra004005g24127	Potra004005g24127.1	F-box/kelch-repeat protein At1g55270	G	0.8581	T	0.14189	downstream_gene_variant	protein binding	Molecular Function	Potri|001G008000.1	99.5	Artha|AT1G55270	81.8	Potrs001199g02091.1	100	Sasuc|GLEAN_10023116	96.53	Potra2n1c80
DiseaseEdgePct	Potra004005:30178	1.398e-07	0.0405091	0.1899	Potra004005g24127	Potra004005g24127.1	F-box/kelch-repeat protein At1g55270	G	0.8581	T	0.14189	intron_variant	protein binding	Molecular Function	Potri|001G008000.1	99.5	Artha|AT1G55270	81.8	Potrs001199g02091.1	100	Sasuc|GLEAN_10023116	96.53	Potra2n1c80
DamagePct	Potra004005:30178	1.364e-08	0.0039544	0.3733	Potra004005g24127	Potra004005g24127.1	F-box/kelch-repeat protein At1g55270	G	0.8581	T	0.14189	downstream_gene_variant	protein binding	Molecular Function	Potri|001G008000.1	99.5	Artha|AT1G55270	81.8	Potrs001199g02091.1	100	Sasuc|GLEAN_10023116	96.53	Potra2n1c80
DamagePct	Potra004005:30178	1.364e-08	0.0039544	0.3733	Potra004005g24127	Potra004005g24127.1	F-box/kelch-repeat protein At1g55270	G	0.8581	T	0.14189	intron_variant	protein binding	Molecular Function	Potri|001G008000.1	99.5	Artha|AT1G55270	81.8	Potrs001199g02091.1	100	Sasuc|GLEAN_10023116	96.53	Potra2n1c80
ResistancePct	Potra004005:30178	9.415e-08	0.0271418	0.5138	Potra004005g24127	Potra004005g24127.1	F-box/kelch-repeat protein At1g55270	G	0.8581	T	0.14189	downstream_gene_variant	protein binding	Molecular Function	Potri|001G008000.1	99.5	Artha|AT1G55270	81.8	Potrs001199g02091.1	100	Sasuc|GLEAN_10023116	96.53	Potra2n1c80
ResistancePct	Potra004005:30178	9.415e-08	0.0271418	0.5138	Potra004005g24127	Potra004005g24127.1	F-box/kelch-repeat protein At1g55270	G	0.8581	T	0.14189	intron_variant	protein binding	Molecular Function	Potri|001G008000.1	99.5	Artha|AT1G55270	81.8	Potrs001199g02091.1	100	Sasuc|GLEAN_10023116	96.53	Potra2n8c17169
ResistancePct	Potra000464:196432	9.664e-07	0.0941146	-0.6099	Potra000464g02731	Potra000464g02731.1	GATA zinc finger domain-containing protein 8-like	T	0.9302	G	0.069852	downstream_gene_variant			Potri|008G061700.1	96.67	Artha|AT3G55646	46.81	Potrs041915g26322.1	99.33	Sasuc|GLEAN_10024898	90.67	Potra2n8c17169
ResistancePct	Potra000464:196432	9.664e-07	0.0941146	-0.6099	Potra000464g02731	Potra000464g02731.1	GATA zinc finger domain-containing protein 8-like	T	0.9302	G	0.069852	intron_variant			Potri|008G061700.1	96.67	Artha|AT3G55646	46.81	Potrs041915g26322.1	99.33	Sasuc|GLEAN_10024898	90.67	Potra2n8c17169
Flprev	Potra004072:16733	1.004e-07	0.0292233	-1.627	Potra004072g24439	Potra004072g24439.1	O-fucosyltransferase family protein	T	0.987795	A	0.012195	5_prime_UTR_variant	cytoplasm|fucose metabolic process|transferase activity, transferring glycosyl groups	Cellular Component|Biological Process|Molecular Function	Potri|002G100400.1	96.65	Artha|AT1G22460	60.18	Potrs042352g30613.1	99.26	Sasuc|GLEAN_10020953	84.33	Potra2n2c5503
Flprev	Potra004072:16733	1.004e-07	0.0292233	-1.627	Potra004072g24439	Potra004072g24439.1	O-fucosyltransferase family protein	T	0.987795	A	0.012195	downstream_gene_variant	cytoplasm|fucose metabolic process|transferase activity, transferring glycosyl groups	Cellular Component|Biological Process|Molecular Function	Potri|002G100400.1	96.65	Artha|AT1G22460	60.18	Potrs042352g30613.1	99.26	Sasuc|GLEAN_10020953	84.33	Potra2n2c5503
Flprev	Potra004072:16733	1.004e-07	0.0292233	-1.627	Potra004072g24439	Potra004072g24439.1	O-fucosyltransferase family protein	T	0.987795	A	0.012195	intron_variant	cytoplasm|fucose metabolic process|transferase activity, transferring glycosyl groups	Cellular Component|Biological Process|Molecular Function	Potri|002G100400.1	96.65	Artha|AT1G22460	60.18	Potrs042352g30613.1	99.26	Sasuc|GLEAN_10020953	84.33	Potra2n2c5503

## Sheet: Sex Univariate GWA Table
Trait	Scaffold.SNP	pvalue	qvalue	Odds.Ratio	Gene.Potra.v1.1	Potra_transcript	Gene.Description	Ref.Allele	Ref.Allele.Freq	Alt.Allele	Alt.Allele.Freq	SnpEff.Effect	Annotation.GO.Term	Annotation.GO.Category	Gene.Potri.v3	Percent.ID	Gene.AT	Percent.ID	Gene.Potrs.v1.1	Percent.ID	Gene.Sasuc.v4.1	Percent.ID	Gene.Potra.v2.2
Sex.TEMP.B.Fisher	Potra010040:783	1.592e-08	0.000132395	0.4578	Potra010040g26473	Potra010040g26473.1	WEB family protein At2g40480 isoform X1	G	0.59205	A	0.40795	5_prime_UTR_variant	cytosol|chloroplast avoidance movement|chloroplast accumulation movement	Cellular Component|Biological Process|Biological Process	Potri|T071300.1	89.33	Artha|AT2G40480	46.23	Potrs003834g05706.1	45.14	Sasuc|GLEAN_10007368	91.44	Potra2n19c33967
Sex.TEMP.B.Fisher	Potra010040:855	1.378e-08	0.000117969	0.3957	Potra010040g26473	Potra010040g26473.1	WEB family protein At2g40480 isoform X1	G	0.7605	T	0.23947	5_prime_UTR_variant	cytosol|chloroplast avoidance movement|chloroplast accumulation movement	Cellular Component|Biological Process|Biological Process	Potri|T071300.1	89.33	Artha|AT2G40480	46.23	Potrs003834g05706.1	45.14	Sasuc|GLEAN_10007368	91.44	Potra2n19c33967
Sex.TEMP.B.Fisher	Potra166991:1257	1.097e-10	9.97821e-07	0.0957	Potra166991g27245	Potra166991g27245.1	high mobility group B protein 7	T	0.9357	G	0.0643	3_prime_UTR_variant			Potri|019G049100.1	97.27	Artha|AT5G05330	43.75	Potrs000147g00232.1	99.06	Sasuc|GLEAN_10007369	88.52	Potra2n19c33966
Sex.TEMP.B.Fisher	Potra166991:1257	1.097e-10	9.97821e-07	0.0957	Potra166991g27245	Potra166991g27245.1	high mobility group B protein 7	T	0.9357	G	0.0643	intron_variant			Potri|019G049100.1	97.27	Artha|AT5G05330	43.75	Potrs000147g00232.1	99.06	Sasuc|GLEAN_10007369	88.52	Potra2n19c33966
Sex.TEMP.B.Fisher	Potra166991:1258	9.927e-06	0.0740883	0.4423	Potra166991g27245	Potra166991g27245.1	high mobility group B protein 7	A	0.82375	C	0.17627	3_prime_UTR_variant			Potri|019G049100.1	97.27	Artha|AT5G05330	43.75	Potrs000147g00232.1	99.06	Sasuc|GLEAN_10007369	88.52	Potra2n19c33966
Sex.TEMP.B.Fisher	Potra166991:1258	9.927e-06	0.0740883	0.4423	Potra166991g27245	Potra166991g27245.1	high mobility group B protein 7	A	0.82375	C	0.17627	intron_variant			Potri|019G049100.1	97.27	Artha|AT5G05330	43.75	Potrs000147g00232.1	99.06	Sasuc|GLEAN_10007369	88.52	Potra2n19c33966
Sex.TEMP.B.Fisher	Potra166991:1301	3.607e-12	3.38673e-08	0.09631	Potra166991g27245	Potra166991g27245.1	high mobility group B protein 7	T	0.92455	A	0.075367	3_prime_UTR_variant			Potri|019G049100.1	97.27	Artha|AT5G05330	43.75	Potrs000147g00232.1	99.06	Sasuc|GLEAN_10007369	88.52	Potra2n19c33966
Sex.TEMP.B.Fisher	Potra166991:1301	3.607e-12	3.38673e-08	0.09631	Potra166991g27245	Potra166991g27245.1	high mobility group B protein 7	T	0.92455	A	0.075367	intron_variant			Potri|019G049100.1	97.27	Artha|AT5G05330	43.75	Potrs000147g00232.1	99.06	Sasuc|GLEAN_10007369	88.52	Potra2n19c33966
Sex.TEMP.B.Fisher	Potra006656:2541	7.031e-24	1.07711e-19	0	Potra006656g25741	Potra006656g25741.1	R3H domain-containing protein 4 isoform X1	C	0.9124	A	0.0876	intron_variant	nucleic acid binding	Molecular Function	Potri|019G046400.1	97.54	Artha|AT1G03250	65.87	Potrs007131g09842.1	95.6	Sasuc|GLEAN_10007394	89.75	Potra2n14c27922
Sex.TEMP.B.Fisher	Potra003246:3336	4.17e-26	7.13975e-22	0.1767	Potra003246g21122	Potra003246g21122.1	CBL-interacting protein kinase 18-like	A	0.7195	T	0.2805	downstream_gene_variant	protein kinase activity|ATP binding|protein phosphorylation|signal transduction	Molecular Function|Molecular Function|Biological Process|Biological Process	Potri|019G048800.1	99.09	Artha|AT5G58380	63.94	Potrs015995g18943.1	99.54	Sasuc|GLEAN_10007373	92.93	NA
Sex.TEMP.B.Fisher	Potra003246:3336	4.17e-26	7.13975e-22	0.1767	Potra003246g21122	Potra003246g21122.1	CBL-interacting protein kinase 18-like	A	0.7195	T	0.2805	intron_variant	protein kinase activity|ATP binding|protein phosphorylation|signal transduction	Molecular Function|Molecular Function|Biological Process|Biological Process	Potri|019G048800.1	99.09	Artha|AT5G58380	63.94	Potrs015995g18943.1	99.54	Sasuc|GLEAN_10007373	92.93	NA
Sex.TEMP.B.Fisher	Potra188157:3473	3.354e-24	5.42359e-20	0	Potra188157g28570	Potra188157g28570.1	phosphoglucan phosphatase LSF2, chloroplastic	A	0.9113	T	0.0887	downstream_gene_variant	protein dephosphorylation|protein tyrosine/serine/threonine phosphatase activity	Biological Process|Molecular Function	Potri|019G048600.1	94.18	Artha|AT3G10940	66.67	Potrs039122g24981.1	98.6	Sasuc|GLEAN_10007374	83.87	Potra2n19c33960
Sex.TEMP.B.Fisher	Potra188157:3473	3.354e-24	5.42359e-20	0	Potra188157g28570	Potra188157g28570.1	phosphoglucan phosphatase LSF2, chloroplastic	A	0.9113	T	0.0887	intron_variant	protein dephosphorylation|protein tyrosine/serine/threonine phosphatase activity	Biological Process|Molecular Function	Potri|019G048600.1	94.18	Artha|AT3G10940	66.67	Potrs039122g24981.1	98.6	Sasuc|GLEAN_10007374	83.87	Potra2n19c33960
Sex.TEMP.B.Fisher	Potra188157:3473	3.354e-24	5.42359e-20	0	Potra188157g35720	Potra188157g35720.1	phosphoglucan phosphatase LSF2, chloroplastic	A	0.9113	T	0.0887	downstream_gene_variant	protein dephosphorylation|protein tyrosine/serine/threonine phosphatase activity	Biological Process|Molecular Function	Potri|019G048600.1	91.96	Artha|AT3G10940	80	Potrs039122g24981.1	98.6	Sasuc|GLEAN_10007374	79.68	NA
Sex.TEMP.B.Fisher	Potra188157:3473	3.354e-24	5.42359e-20	0	Potra188157g35720	Potra188157g35720.1	phosphoglucan phosphatase LSF2, chloroplastic	A	0.9113	T	0.0887	intron_variant	protein dephosphorylation|protein tyrosine/serine/threonine phosphatase activity	Biological Process|Molecular Function	Potri|019G048600.1	91.96	Artha|AT3G10940	80	Potrs039122g24981.1	98.6	Sasuc|GLEAN_10007374	79.68	NA
Sex.TEMP.B.Fisher	Potra006656:4169	3.994e-48	1.16253e-42	0.09667	Potra006656g25741	Potra006656g25741.1	R3H domain-containing protein 4 isoform X1	C	0.6574	T	0.34255	upstream_gene_variant	nucleic acid binding	Molecular Function	Potri|019G046400.1	97.54	Artha|AT1G03250	65.87	Potrs007131g09842.1	95.6	Sasuc|GLEAN_10007394	89.75	Potra2n14c27922
Sex.TEMP.B.Fisher	Potra006656:4169	3.994e-48	1.16253e-42	0.09667	Potra006656g25741	Potra006656g25741.1	R3H domain-containing protein 4 isoform X1	C	0.6574	T	0.34255	intron_variant	nucleic acid binding	Molecular Function	Potri|019G046400.1	97.54	Artha|AT1G03250	65.87	Potrs007131g09842.1	95.6	Sasuc|GLEAN_10007394	89.75	Potra2n14c27922
Sex.TEMP.B.Fisher	Potra006656:4258	5.45e-22	7.93163e-18	0.01212	Potra006656g25741	Potra006656g25741.1	R3H domain-containing protein 4 isoform X1	G	0.9124	A	0.0876	upstream_gene_variant	nucleic acid binding	Molecular Function	Potri|019G046400.1	97.54	Artha|AT1G03250	65.87	Potrs007131g09842.1	95.6	Sasuc|GLEAN_10007394	89.75	Potra2n14c27922
Sex.TEMP.B.Fisher	Potra006656:4258	5.45e-22	7.93163e-18	0.01212	Potra006656g25741	Potra006656g25741.1	R3H domain-containing protein 4 isoform X1	G	0.9124	A	0.0876	intron_variant	nucleic acid binding	Molecular Function	Potri|019G046400.1	97.54	Artha|AT1G03250	65.87	Potrs007131g09842.1	95.6	Sasuc|GLEAN_10007394	89.75	Potra2n14c27922
Sex.TEMP.B.Fisher	Potra006656:4299	4.39e-16	5.11117e-12	0.1501	Potra006656g25741	Potra006656g25741.1	R3H domain-containing protein 4 isoform X1	G	0.86475	T	0.13524	upstream_gene_variant	nucleic acid binding	Molecular Function	Potri|019G046400.1	97.54	Artha|AT1G03250	65.87	Potrs007131g09842.1	95.6	Sasuc|GLEAN_10007394	89.75	Potra2n14c27922
Sex.TEMP.B.Fisher	Potra006656:4299	4.39e-16	5.11117e-12	0.1501	Potra006656g25741	Potra006656g25741.1	R3H domain-containing protein 4 isoform X1	G	0.86475	T	0.13524	intron_variant	nucleic acid binding	Molecular Function	Potri|019G046400.1	97.54	Artha|AT1G03250	65.87	Potrs007131g09842.1	95.6	Sasuc|GLEAN_10007394	89.75	Potra2n14c27922
Sex.TEMP.B.Fisher	Potra188157:4611	1.341e-08	0.000117969	0	Potra188157g28570	Potra188157g28570.1	phosphoglucan phosphatase LSF2, chloroplastic	G	0.96894	A	0.03104	synonymous_variant	protein dephosphorylation|protein tyrosine/serine/threonine phosphatase activity	Biological Process|Molecular Function	Potri|019G048600.1	94.18	Artha|AT3G10940	66.67	Potrs039122g24981.1	98.6	Sasuc|GLEAN_10007374	83.87	Potra2n19c33960
Sex.TEMP.B.Fisher	Potra188157:4611	1.341e-08	0.000117969	0	Potra188157g28570	Potra188157g28570.1	phosphoglucan phosphatase LSF2, chloroplastic	G	0.96894	A	0.03104	downstream_gene_variant	protein dephosphorylation|protein tyrosine/serine/threonine phosphatase activity	Biological Process|Molecular Function	Potri|019G048600.1	94.18	Artha|AT3G10940	66.67	Potrs039122g24981.1	98.6	Sasuc|GLEAN_10007374	83.87	Potra2n19c33960
Sex.TEMP.B.Fisher	Potra188157:4611	1.341e-08	0.000117969	0	Potra188157g35720	Potra188157g35720.1	phosphoglucan phosphatase LSF2, chloroplastic	G	0.96894	A	0.03104	synonymous_variant	protein dephosphorylation|protein tyrosine/serine/threonine phosphatase activity	Biological Process|Molecular Function	Potri|019G048600.1	91.96	Artha|AT3G10940	80	Potrs039122g24981.1	98.6	Sasuc|GLEAN_10007374	79.68	NA
Sex.TEMP.B.Fisher	Potra188157:4611	1.341e-08	0.000117969	0	Potra188157g35720	Potra188157g35720.1	phosphoglucan phosphatase LSF2, chloroplastic	G	0.96894	A	0.03104	downstream_gene_variant	protein dephosphorylation|protein tyrosine/serine/threonine phosphatase activity	Biological Process|Molecular Function	Potri|019G048600.1	91.96	Artha|AT3G10940	80	Potrs039122g24981.1	98.6	Sasuc|GLEAN_10007374	79.68	NA
Sex.TEMP.B.Fisher	Potra003194:6145	2.393e-19	3.16604e-15	0	Potra003194g20968	Potra003194g20968.1	WEB family protein At3g02930, chloroplastic-like	G	0.92795	A	0.07205	5_prime_UTR_variant	synaptonemal complex|reciprocal meiotic recombination	Cellular Component|Biological Process	Potri|019G047600.1	97.17	Artha|AT5G16730	53.11	Potrs020025g30456.1	97.52	Sasuc|GLEAN_10007363	89.98	Potra2n771s36725.2
Sex.TEMP.B.Fisher	Potra003194:6145	2.393e-19	3.16604e-15	0	Potra003194g20968	Potra003194g20968.1	WEB family protein At3g02930, chloroplastic-like	G	0.92795	A	0.07205	intron_variant	synaptonemal complex|reciprocal meiotic recombination	Cellular Component|Biological Process	Potri|019G047600.1	97.17	Artha|AT5G16730	53.11	Potrs020025g30456.1	97.52	Sasuc|GLEAN_10007363	89.98	Potra2n771s36725.2
Sex.TEMP.B.Fisher	Potra003194:6166	1.362e-15	1.52475e-11	3.151	Potra003194g20968	Potra003194g20968.1	WEB family protein At3g02930, chloroplastic-like	G	0.6497	T	0.3503	5_prime_UTR_variant	synaptonemal complex|reciprocal meiotic recombination	Cellular Component|Biological Process	Potri|019G047600.1	97.17	Artha|AT5G16730	53.11	Potrs020025g30456.1	97.52	Sasuc|GLEAN_10007363	89.98	Potra2n771s36725.2
Sex.TEMP.B.Fisher	Potra003194:6166	1.362e-15	1.52475e-11	3.151	Potra003194g20968	Potra003194g20968.1	WEB family protein At3g02930, chloroplastic-like	G	0.6497	T	0.3503	intron_variant	synaptonemal complex|reciprocal meiotic recombination	Cellular Component|Biological Process	Potri|019G047600.1	97.17	Artha|AT5G16730	53.11	Potrs020025g30456.1	97.52	Sasuc|GLEAN_10007363	89.98	Potra2n771s36725.2
Sex.TEMP.B.Fisher	Potra003246:8903	6.075e-19	7.68802e-15	0.08066	Potra003246g21123	Potra003246g21123.1	uroporphyrinogen decarboxylase	G	0.88915	T	0.110885	upstream_gene_variant	uroporphyrinogen decarboxylase activity|porphyrin-containing compound biosynthetic process	Molecular Function|Biological Process	Potri|019G048900.1	95.78	Artha|AT2G40490	82.62	Potrs011216g16335.1	99.74	Sasuc|GLEAN_10007372	88.83	Potra2n19c33964
Sex.TEMP.B.Fisher	Potra003246:8903	6.075e-19	7.68802e-15	0.08066	Potra003246g21123	Potra003246g21123.1	uroporphyrinogen decarboxylase	G	0.88915	T	0.110885	intron_variant	uroporphyrinogen decarboxylase activity|porphyrin-containing compound biosynthetic process	Molecular Function|Biological Process	Potri|019G048900.1	95.78	Artha|AT2G40490	82.62	Potrs011216g16335.1	99.74	Sasuc|GLEAN_10007372	88.83	Potra2n19c33964
Sex.TEMP.B.Fisher	Potra003246:8933	5.016e-14	4.86667e-10	0.07449	Potra003246g21123	Potra003246g21123.1	uroporphyrinogen decarboxylase	G	0.9213	A	0.0787	upstream_gene_variant	uroporphyrinogen decarboxylase activity|porphyrin-containing compound biosynthetic process	Molecular Function|Biological Process	Potri|019G048900.1	95.78	Artha|AT2G40490	82.62	Potrs011216g16335.1	99.74	Sasuc|GLEAN_10007372	88.83	Potra2n19c33964
Sex.TEMP.B.Fisher	Potra003246:8933	5.016e-14	4.86667e-10	0.07449	Potra003246g21123	Potra003246g21123.1	uroporphyrinogen decarboxylase	G	0.9213	A	0.0787	intron_variant	uroporphyrinogen decarboxylase activity|porphyrin-containing compound biosynthetic process	Molecular Function|Biological Process	Potri|019G048900.1	95.78	Artha|AT2G40490	82.62	Potrs011216g16335.1	99.74	Sasuc|GLEAN_10007372	88.83	Potra2n19c33964
Sex.TEMP.B.Fisher	Potra003194:9216	2.63e-37	2.5517e-32	0	Potra003194g20968	Potra003194g20968.1	WEB family protein At3g02930, chloroplastic-like	T	0.86695	C	0.13305	3_prime_UTR_variant	synaptonemal complex|reciprocal meiotic recombination	Cellular Component|Biological Process	Potri|019G047600.1	97.17	Artha|AT5G16730	53.11	Potrs020025g30456.1	97.52	Sasuc|GLEAN_10007363	89.98	Potra2n771s36725.2
Sex.TEMP.B.Fisher	Potra003194:9216	2.63e-37	2.5517e-32	0	Potra003194g20968	Potra003194g20968.1	WEB family protein At3g02930, chloroplastic-like	T	0.86695	C	0.13305	downstream_gene_variant	synaptonemal complex|reciprocal meiotic recombination	Cellular Component|Biological Process	Potri|019G047600.1	97.17	Artha|AT5G16730	53.11	Potrs020025g30456.1	97.52	Sasuc|GLEAN_10007363	89.98	Potra2n771s36725.2
Sex.TEMP.B.Fisher	Potra003246:9277	2.1e-14	2.10774e-10	0.08365	Potra003246g21123	Potra003246g21123.1	uroporphyrinogen decarboxylase	A	0.91575	G	0.084267	upstream_gene_variant	uroporphyrinogen decarboxylase activity|porphyrin-containing compound biosynthetic process	Molecular Function|Biological Process	Potri|019G048900.1	95.78	Artha|AT2G40490	82.62	Potrs011216g16335.1	99.74	Sasuc|GLEAN_10007372	88.83	Potra2n19c33964
Sex.TEMP.B.Fisher	Potra003246:9277	2.1e-14	2.10774e-10	0.08365	Potra003246g21123	Potra003246g21123.1	uroporphyrinogen decarboxylase	A	0.91575	G	0.084267	intron_variant	uroporphyrinogen decarboxylase activity|porphyrin-containing compound biosynthetic process	Molecular Function|Biological Process	Potri|019G048900.1	95.78	Artha|AT2G40490	82.62	Potrs011216g16335.1	99.74	Sasuc|GLEAN_10007372	88.83	Potra2n19c33964
Sex.TEMP.B.Fisher	Potra003246:9279	2.1e-14	2.10774e-10	0.08365	Potra003246g21123	Potra003246g21123.1	uroporphyrinogen decarboxylase	G	0.91575	A	0.084267	upstream_gene_variant	uroporphyrinogen decarboxylase activity|porphyrin-containing compound biosynthetic process	Molecular Function|Biological Process	Potri|019G048900.1	95.78	Artha|AT2G40490	82.62	Potrs011216g16335.1	99.74	Sasuc|GLEAN_10007372	88.83	Potra2n19c33964
Sex.TEMP.B.Fisher	Potra003246:9279	2.1e-14	2.10774e-10	0.08365	Potra003246g21123	Potra003246g21123.1	uroporphyrinogen decarboxylase	G	0.91575	A	0.084267	intron_variant	uroporphyrinogen decarboxylase activity|porphyrin-containing compound biosynthetic process	Molecular Function|Biological Process	Potri|019G048900.1	95.78	Artha|AT2G40490	82.62	Potrs011216g16335.1	99.74	Sasuc|GLEAN_10007372	88.83	Potra2n19c33964
Sex.TEMP.B.Fisher	Potra004138:9420	3.947e-26	7.13975e-22	0	Potra004138g24610	Potra004138g24610.1	Tudor/PWWP/MBT superfamily protein, putative isoform 1	G	0.90465	A	0.09535	3_prime_UTR_variant			Potri|019G048100.1	97.06	Artha|AT3G03140	37.76	Potrs014043g18002.1	98.72	Sasuc|GLEAN_10007379	86.99	Potra2n19c33976
Sex.TEMP.B.Fisher	Potra004138:9420	3.947e-26	7.13975e-22	0	Potra004138g24610	Potra004138g24610.6	PREDICTED: uncharacterized protein LOC105115909 isoform X3	G	0.90465	A	0.09535	3_prime_UTR_variant			NA	NA	NA	NA	NA	NA	NA	NA	Potra2n19c33976
Sex.TEMP.B.Fisher	Potra004138:9459	3.947e-26	7.13975e-22	0	Potra004138g24610	Potra004138g24610.1	Tudor/PWWP/MBT superfamily protein, putative isoform 1	T	0.90465	C	0.09535	3_prime_UTR_variant			Potri|019G048100.1	97.06	Artha|AT3G03140	37.76	Potrs014043g18002.1	98.72	Sasuc|GLEAN_10007379	86.99	Potra2n19c33976
Sex.TEMP.B.Fisher	Potra004138:9459	3.947e-26	7.13975e-22	0	Potra004138g24610	Potra004138g24610.6	PREDICTED: uncharacterized protein LOC105115909 isoform X3	T	0.90465	C	0.09535	3_prime_UTR_variant			NA	NA	NA	NA	NA	NA	NA	NA	Potra2n19c33976
Sex.TEMP.B.Fisher	Potra004138:9476	3.947e-26	7.13975e-22	0	Potra004138g24610	Potra004138g24610.1	Tudor/PWWP/MBT superfamily protein, putative isoform 1	C	0.90465	A	0.09535	3_prime_UTR_variant			Potri|019G048100.1	97.06	Artha|AT3G03140	37.76	Potrs014043g18002.1	98.72	Sasuc|GLEAN_10007379	86.99	Potra2n19c33976
Sex.TEMP.B.Fisher	Potra004138:9476	3.947e-26	7.13975e-22	0	Potra004138g24610	Potra004138g24610.6	PREDICTED: uncharacterized protein LOC105115909 isoform X3	C	0.90465	A	0.09535	3_prime_UTR_variant			NA	NA	NA	NA	NA	NA	NA	NA	Potra2n19c33976
Sex.TEMP.B.Fisher	Potra004138:9479	3.947e-26	7.13975e-22	0	Potra004138g24610	Potra004138g24610.1	Tudor/PWWP/MBT superfamily protein, putative isoform 1	A	0.90465	C	0.09535	3_prime_UTR_variant			Potri|019G048100.1	97.06	Artha|AT3G03140	37.76	Potrs014043g18002.1	98.72	Sasuc|GLEAN_10007379	86.99	Potra2n19c33976
Sex.TEMP.B.Fisher	Potra004138:9479	3.947e-26	7.13975e-22	0	Potra004138g24610	Potra004138g24610.6	PREDICTED: uncharacterized protein LOC105115909 isoform X3	A	0.90465	C	0.09535	3_prime_UTR_variant			NA	NA	NA	NA	NA	NA	NA	NA	Potra2n19c33976
Sex.TEMP.B.Fisher	Potra004138:9482	3.947e-26	7.13975e-22	0	Potra004138g24610	Potra004138g24610.1	Tudor/PWWP/MBT superfamily protein, putative isoform 1	A	0.90465	G	0.09535	3_prime_UTR_variant			Potri|019G048100.1	97.06	Artha|AT3G03140	37.76	Potrs014043g18002.1	98.72	Sasuc|GLEAN_10007379	86.99	Potra2n19c33976
Sex.TEMP.B.Fisher	Potra004138:9482	3.947e-26	7.13975e-22	0	Potra004138g24610	Potra004138g24610.6	PREDICTED: uncharacterized protein LOC105115909 isoform X3	A	0.90465	G	0.09535	3_prime_UTR_variant			NA	NA	NA	NA	NA	NA	NA	NA	Potra2n19c33976
Sex.TEMP.B.Fisher	Potra004138:9487	3.947e-26	7.13975e-22	0	Potra004138g24610	Potra004138g24610.1	Tudor/PWWP/MBT superfamily protein, putative isoform 1	G	0.90465	T	0.09535	3_prime_UTR_variant			Potri|019G048100.1	97.06	Artha|AT3G03140	37.76	Potrs014043g18002.1	98.72	Sasuc|GLEAN_10007379	86.99	Potra2n19c33976
Sex.TEMP.B.Fisher	Potra004138:9487	3.947e-26	7.13975e-22	0	Potra004138g24610	Potra004138g24610.6	PREDICTED: uncharacterized protein LOC105115909 isoform X3	G	0.90465	T	0.09535	3_prime_UTR_variant			NA	NA	NA	NA	NA	NA	NA	NA	Potra2n19c33976
Sex.TEMP.B.Fisher	Potra004138:9494	3.947e-26	7.13975e-22	0	Potra004138g24610	Potra004138g24610.1	Tudor/PWWP/MBT superfamily protein, putative isoform 1	A	0.90465	G	0.09535	3_prime_UTR_variant			Potri|019G048100.1	97.06	Artha|AT3G03140	37.76	Potrs014043g18002.1	98.72	Sasuc|GLEAN_10007379	86.99	Potra2n19c33976
Sex.TEMP.B.Fisher	Potra004138:9494	3.947e-26	7.13975e-22	0	Potra004138g24610	Potra004138g24610.6	PREDICTED: uncharacterized protein LOC105115909 isoform X3	A	0.90465	G	0.09535	3_prime_UTR_variant			NA	NA	NA	NA	NA	NA	NA	NA	Potra2n19c33976
Sex.TEMP.B.Fisher	Potra004138:9502	3.947e-26	7.13975e-22	0	Potra004138g24610	Potra004138g24610.1	Tudor/PWWP/MBT superfamily protein, putative isoform 1	T	0.90465	C	0.09535	3_prime_UTR_variant			Potri|019G048100.1	97.06	Artha|AT3G03140	37.76	Potrs014043g18002.1	98.72	Sasuc|GLEAN_10007379	86.99	Potra2n19c33976
Sex.TEMP.B.Fisher	Potra004138:9502	3.947e-26	7.13975e-22	0	Potra004138g24610	Potra004138g24610.6	PREDICTED: uncharacterized protein LOC105115909 isoform X3	T	0.90465	C	0.09535	3_prime_UTR_variant			NA	NA	NA	NA	NA	NA	NA	NA	Potra2n19c33976
Sex.TEMP.B.Fisher	Potra004138:9532	8.955e-27	3.25815e-22	0	Potra004138g24610	Potra004138g24610.1	Tudor/PWWP/MBT superfamily protein, putative isoform 1	T	0.90245	G	0.09755	3_prime_UTR_variant			Potri|019G048100.1	97.06	Artha|AT3G03140	37.76	Potrs014043g18002.1	98.72	Sasuc|GLEAN_10007379	86.99	Potra2n19c33976
Sex.TEMP.B.Fisher	Potra004138:9532	8.955e-27	3.25815e-22	0	Potra004138g24610	Potra004138g24610.6	PREDICTED: uncharacterized protein LOC105115909 isoform X3	T	0.90245	G	0.09755	3_prime_UTR_variant			NA	NA	NA	NA	NA	NA	NA	NA	Potra2n19c33976
Sex.TEMP.B.Fisher	Potra004138:9557	5.326e-20	7.38206e-16	0	Potra004138g24610	Potra004138g24610.1	Tudor/PWWP/MBT superfamily protein, putative isoform 1	A	0.9257	G	0.0743	3_prime_UTR_variant			Potri|019G048100.1	97.06	Artha|AT3G03140	37.76	Potrs014043g18002.1	98.72	Sasuc|GLEAN_10007379	86.99	Potra2n19c33976
Sex.TEMP.B.Fisher	Potra004138:9557	5.326e-20	7.38206e-16	0	Potra004138g24610	Potra004138g24610.6	PREDICTED: uncharacterized protein LOC105115909 isoform X3	A	0.9257	G	0.0743	3_prime_UTR_variant			NA	NA	NA	NA	NA	NA	NA	NA	Potra2n19c33976
Sex.TEMP.B.Fisher	Potra004138:13231	1.03e-42	1.49901e-37	0	Potra004138g24610	Potra004138g24610.1	Tudor/PWWP/MBT superfamily protein, putative isoform 1	C	0.8492	T	0.1508	5_prime_UTR_variant			Potri|019G048100.1	97.06	Artha|AT3G03140	37.76	Potrs014043g18002.1	98.72	Sasuc|GLEAN_10007379	86.99	Potra2n19c33976
Sex.TEMP.B.Fisher	Potra004138:13231	1.03e-42	1.49901e-37	0	Potra004138g24610	Potra004138g24610.1	Tudor/PWWP/MBT superfamily protein, putative isoform 1	C	0.8492	T	0.1508	intron_variant			Potri|019G048100.1	97.06	Artha|AT3G03140	37.76	Potrs014043g18002.1	98.72	Sasuc|GLEAN_10007379	86.99	Potra2n19c33976
Sex.TEMP.B.Fisher	Potra004138:13231	1.03e-42	1.49901e-37	0	Potra004138g24610	Potra004138g24610.6	PREDICTED: uncharacterized protein LOC105115909 isoform X3	C	0.8492	T	0.1508	5_prime_UTR_variant			NA	NA	NA	NA	NA	NA	NA	NA	Potra2n19c33976
Sex.TEMP.B.Fisher	Potra004138:13231	1.03e-42	1.49901e-37	0	Potra004138g24610	Potra004138g24610.6	PREDICTED: uncharacterized protein LOC105115909 isoform X3	C	0.8492	T	0.1508	intron_variant			NA	NA	NA	NA	NA	NA	NA	NA	Potra2n19c33976
Sex.TEMP.B.Fisher	Potra004138:13684	4.873e-29	2.36397e-24	0	Potra004138g24610	Potra004138g24610.1	Tudor/PWWP/MBT superfamily protein, putative isoform 1	G	0.8947	A	0.1053	synonymous_variant			Potri|019G048100.1	97.06	Artha|AT3G03140	37.76	Potrs014043g18002.1	98.72	Sasuc|GLEAN_10007379	86.99	Potra2n19c33976
Sex.TEMP.B.Fisher	Potra004138:13684	4.873e-29	2.36397e-24	0	Potra004138g24610	Potra004138g24610.1	Tudor/PWWP/MBT superfamily protein, putative isoform 1	G	0.8947	A	0.1053	5_prime_UTR_variant			Potri|019G048100.1	97.06	Artha|AT3G03140	37.76	Potrs014043g18002.1	98.72	Sasuc|GLEAN_10007379	86.99	Potra2n19c33976
Sex.TEMP.B.Fisher	Potra004138:13684	4.873e-29	2.36397e-24	0	Potra004138g24610	Potra004138g24610.6	PREDICTED: uncharacterized protein LOC105115909 isoform X3	G	0.8947	A	0.1053	synonymous_variant			NA	NA	NA	NA	NA	NA	NA	NA	Potra2n19c33976
Sex.TEMP.B.Fisher	Potra004138:13684	4.873e-29	2.36397e-24	0	Potra004138g24610	Potra004138g24610.6	PREDICTED: uncharacterized protein LOC105115909 isoform X3	G	0.8947	A	0.1053	5_prime_UTR_variant			NA	NA	NA	NA	NA	NA	NA	NA	Potra2n19c33976
Sex.TEMP.B.Fisher	Potra002830:13986	4.173e-07	0.00337397	2.166	Potra002830g20076	Potra002830g20076.1	alpha,alpha-trehalose-phosphate synthase [UDP-forming] 1	G	0.7295	C	0.2705	3_prime_UTR_variant	alpha,alpha-trehalose-phosphate synthase (UDP-forming) activity|trehalose biosynthetic process	Molecular Function|Biological Process	Potri|011G103900.1	93.31	Artha|AT1G78580	80.74	Potrs007610g10437.1	87.84	Sasuc|GLEAN_10006077	95.69	Potra2n11c22942
Sex.TEMP.B.Fisher	Potra002830:13986	4.173e-07	0.00337397	2.166	Potra002830g20076	Potra002830g20076.1	alpha,alpha-trehalose-phosphate synthase [UDP-forming] 1	G	0.7295	C	0.2705	downstream_gene_variant	alpha,alpha-trehalose-phosphate synthase (UDP-forming) activity|trehalose biosynthetic process	Molecular Function|Biological Process	Potri|011G103900.1	93.31	Artha|AT1G78580	80.74	Potrs007610g10437.1	87.84	Sasuc|GLEAN_10006077	95.69	Potra2n11c22942
Sex.TEMP.B.Fisher	Potra001889:16792	4.893e-06	0.037479	0.4873	Potra001889g15034	Potra001889g15034.1	transcription factor MYB39-like	C	0.7373	G	0.26277	5_prime_UTR_variant	DNA binding	Molecular Function	Potri|019G050900.1	89.81	Artha|AT5G16770	51.81	Potrs003672g05517.1	90.74	Sasuc|GLEAN_10001266	47.95	Potra2n158s34763
Sex.TEMP.B.Fisher	Potra001889:16792	4.893e-06	0.037479	0.4873	Potra001889g15034	Potra001889g15034.1	transcription factor MYB39-like	C	0.7373	G	0.26277	intron_variant	DNA binding	Molecular Function	Potri|019G050900.1	89.81	Artha|AT5G16770	51.81	Potrs003672g05517.1	90.74	Sasuc|GLEAN_10001266	47.95	Potra2n158s34763
Sex.TEMP.B.Fisher	Potra001889:16792	4.893e-06	0.037479	0.4873	Potra001889g15034	Potra001889g15034.4	transcription factor MYB41-like	C	0.7373	G	0.26277	5_prime_UTR_variant	DNA binding	Molecular Function	NA	NA	NA	NA	NA	NA	NA	NA	Potra2n158s34763
Sex.TEMP.B.Fisher	Potra001889:16792	4.893e-06	0.037479	0.4873	Potra001889g15034	Potra001889g15034.4	transcription factor MYB41-like	C	0.7373	G	0.26277	intron_variant	DNA binding	Molecular Function	NA	NA	NA	NA	NA	NA	NA	NA	Potra2n158s34763
Sex.TEMP.B.Fisher	Potra003246:21614	8.642e-32	5.03084e-27	0.08717	Potra003246g21124	Potra003246g21124.1	5-amino-6-(5-phospho-D-ribitylamino)uracil phosphatase, chloroplastic-like isoform X2	A	0.80155	G	0.19845	intron_variant	cytoplasm|dephosphorylation|phosphatase activity	Cellular Component|Biological Process|Molecular Function	Potri|T071100.1	98.64	Artha|AT3G10970	70.93	Potrs039585g25153.1	99.18	Sasuc|GLEAN_10007371	88.09	Potra2n19c33965
Sex.TEMP.B.Fisher	Potra003246:21695	4.146e-32	3.01693e-27	0.08636	Potra003246g21124	Potra003246g21124.1	5-amino-6-(5-phospho-D-ribitylamino)uracil phosphatase, chloroplastic-like isoform X2	A	0.8004	G	0.19954	intron_variant	cytoplasm|dephosphorylation|phosphatase activity	Cellular Component|Biological Process|Molecular Function	Potri|T071100.1	98.64	Artha|AT3G10970	70.93	Potrs039585g25153.1	99.18	Sasuc|GLEAN_10007371	88.09	Potra2n19c33965
Sex.TEMP.B.Fisher	Potra003246:21880	7.133e-29	2.96599e-24	0.1076	Potra003246g21124	Potra003246g21124.1	5-amino-6-(5-phospho-D-ribitylamino)uracil phosphatase, chloroplastic-like isoform X2	C	0.79715	T	0.20287	intron_variant	cytoplasm|dephosphorylation|phosphatase activity	Cellular Component|Biological Process|Molecular Function	Potri|T071100.1	98.64	Artha|AT3G10970	70.93	Potrs039585g25153.1	99.18	Sasuc|GLEAN_10007371	88.09	Potra2n19c33965
Sex.TEMP.B.Fisher	Potra003246:21924	4.541e-17	5.50727e-13	0.02958	Potra003246g21124	Potra003246g21124.1	5-amino-6-(5-phospho-D-ribitylamino)uracil phosphatase, chloroplastic-like isoform X2	C	0.9246	T	0.0754	intron_variant	cytoplasm|dephosphorylation|phosphatase activity	Cellular Component|Biological Process|Molecular Function	Potri|T071100.1	98.64	Artha|AT3G10970	70.93	Potrs039585g25153.1	99.18	Sasuc|GLEAN_10007371	88.09	Potra2n19c33965
Sex.TEMP.B.Fisher	Potra001844:37269	1.319e-05	0.09598	0.5458	Potra001844g14804	Potra001844g14804.1	protein ALTERED XYLOGLUCAN 4-like	C	0.58985	T	0.41025	synonymous_variant	Golgi apparatus|integral component of membrane|O-acetyltransferase activity|cell wall organization or biogenesis	Cellular Component|Cellular Component|Molecular Function|Biological Process	Potri|017G073700.1	96.86	Artha|AT3G28150	53.83	Potrs014738g18346.1	98.31	Sasuc|GLEAN_10005320	86.41	Potra2n17c31293
Sex.TEMP.B.Fisher	Potra002334:78381	1.763e-06	0.013869	3.288	Potra002334g17847	Potra002334g17847.1	hypothetical protein POPTR_0010s17280g	C	0.9113	A	0.08869	missense_variant			Potri|010G165500.1	100	Artha|AT1G26750	50.55	Potrs017546g19807.1	100	Sasuc|GLEAN_10013600	91.89	Potra2n10c20968
Sex.TEMP.B.Fisher	Potra002334:78381	1.763e-06	0.013869	3.288	Potra002334g17847	Potra002334g17847.1	hypothetical protein POPTR_0010s17280g	C	0.9113	A	0.08869	upstream_gene_variant			Potri|010G165500.1	100	Artha|AT1G26750	50.55	Potrs017546g19807.1	100	Sasuc|GLEAN_10013600	91.89	Potra2n10c20968
Sex.TEMP.B.Fisher	Potra002334:78381	1.763e-06	0.013869	3.288	Potra002334g17847	Potra002334g17847.1	hypothetical protein POPTR_0010s17280g	C	0.9113	A	0.08869	downstream_gene_variant			Potri|010G165500.1	100	Artha|AT1G26750	50.55	Potrs017546g19807.1	100	Sasuc|GLEAN_10013600	91.89	Potra2n10c20968
Sex.TEMP.B.Fisher	Potra000483:96051	3.67e-15	3.95638e-11	0.01781	Potra000483g02981	Potra000483g02981.1	two-component response regulator ARR17-like	G	0.9368	A	0.0632	5_prime_UTR_variant	phosphorelay signal transduction system	Biological Process	Potri|019G133600.1	96.69	Artha|AT3G56380	63.01	Potrs001144g01954.1	69.53	Sasuc|GLEAN_10002160	92.48	Potra2n19c33859
Sex.TEMP.B.Fisher	Potra000483:96051	3.67e-15	3.95638e-11	0.01781	Potra000483g02981	Potra000483g02981.1	two-component response regulator ARR17-like	G	0.9368	A	0.0632	intron_variant	phosphorelay signal transduction system	Biological Process	Potri|019G133600.1	96.69	Artha|AT3G56380	63.01	Potrs001144g01954.1	69.53	Sasuc|GLEAN_10002160	92.48	Potra2n19c33859
