# Supplementary material for: Genomic and transcriptomic analyses reveal polygenic architecture for ecologically important traits in aspen (Populus tremuloides Michx.)
Source: Ecol Evol. 2023 Sep 28;13(10):e10541. doi: 10.1002/ece3.10541 (PMC10534199; doi:10.1002/ece3.10541)
Supplement: Supplementary file 8 — File S8. [file ECE3-13-e10541-s001.xlsx]

## Sheet: Read Me
Final Differential Expression results for WisAsp
Prepared by JF Riehl
Tab	Description	Notes
DE results ALL	Complete list of 1234 differentially expressed genes
DE Top 30 by adj p-value	Top 30 significantly differentially expressed genes by adjusted p-value
ALL GO Enrichments	GO enrichments performed in gopher (R script behind gene enrichment function on popgenie.org) across all 1234 differentially expressed genes
Cluster GO Enrichments	GO enrichments performed in gopher (R script behind gene enrichment function on popgenie.org) for each cluster of genes generated by soft clustering analysis
EC1_69_DNA-RNA_processing	List of genes in cluster 1 identified by soft clustering analysis	yellow highlighted cells are genes of particular interest
EC2_43_Photosynthesis	List of genes in cluster 2 identified by soft clustering analysis	yellow highlighted cells are genes of particular interest
C3_53_Growth_defense_sugar_meta	List of genes in cluster 3 identified by soft clustering analysis	yellow highlighted cells are genes of particular interest
C4_71_Phenylpropanoid_biosynth	List of genes in cluster 4 identified by soft clustering analysis	yellow highlighted cells are genes of particular interest
EC5_90_Protein_syn_catab	List of genes in cluster 5 identified by soft clustering analysis	yellow highlighted cells are genes of particular interest
C6_64_Enzymes	List of genes in cluster 6 identified by soft clustering analysis	yellow highlighted cells are genes of particular interest
EC7_120_Protein_trans_syn_enzym	List of genes in cluster 7 identified by soft clustering analysis	yellow highlighted cells are genes of particular interest
EC8_36_Tetrapyrrole_biosynth	List of genes in cluster 8 identified by soft clustering analysis	yellow highlighted cells are genes of particular interest
C9_59_Growth	List of genes in cluster 9 identified by soft clustering analysis	yellow highlighted cells are genes of particular interest
C10_54_Growth	List of genes in cluster 10 identified by soft clustering analysis	yellow highlighted cells are genes of particular interest
EC11_130_Secondary_metab_reg	List of genes in cluster 11 identified by soft clustering analysis	yellow highlighted cells are genes of particular interest
EC12_96_RNA-ribo_Protein_synth	List of genes in cluster 12 identified by soft clustering analysis	yellow highlighted cells are genes of particular interest
C13_45_Regulation_biosynthesis	List of genes in cluster 13 identified by soft clustering analysis	yellow highlighted cells are genes of particular interest
Legend for GO Enrichments tabs (see here for more detailed information: http://geneontology.org/docs/ontology-documentation/)
Column label	Description
go.def	Gene ontology definition
go.id	Gene ontology identification number
go.mpat	number of genes annotated to the go.id or parents of the go.id in the entire population
go.mt	number of genes annotated to the go.id in the entire population
go.name	go.id aspect that knowledge is in
go.namespace	abbreviation for go.name
go.npat	number of genes annotated to the go.id or parents of the go.id in the test set
go.nt	number of genes annotated to the go.id in the test set
go.padj	p-value adjusted using a 0.05 FDR
go.pval	unadjsuted p-value
Legend for DE results tabs
Column label	Description
Gene.Potra.v2.2	P. tremula v2.2 gene name
Base.Mean	mean of normalized counts for all samples
log2.Fold.Change	log2 fold change either up or down from zero relative to the low PG group
lfc.SE	standard error for log2.Fold.Change
pvalue	unadjusted Wald statistic p-value
Adjusted.p	Independent hypothesis weighting adjusted Wald statistic p-value (Ignadiatus et al 2006 Nature Methods)
Gene.Potra.v1.1	P. tremula v1.1 gene name
Gene.Description	Gene putative functional description
Annotation.GO.ID	Gene ontology identification (http://geneontology.org/docs/ontology-documentation/)
Annotation.GO.Term	Gene ontology term (http://geneontology.org/docs/ontology-documentation/)
Annotation.GO.Category	Gene ontology domain (http://geneontology.org/docs/ontology-documentation/)
Gene.Potri.v3	P. trichocarpa v3.0 gene name
Percent.ID	Percent similarlity to P. tremula v1.1 homologous gene
Gene.AT	A. thaliana gene name
Percent.ID	Percent similarlity to P. tremula v1.1 homologous gene
Legend for Mfuzz cluster analysis tabs
Column label	Description
Gene.Potra.v2.2	P. tremula v2.2 gene name
MEM.SHIP	Percent membership to the cluster (cut-off of 0.75)
Gene.Potra.v1.1	P. tremula v1.1 gene name
Transcript.Potra.v1.1	P. tremula v1.1 transcript name
Gene.Description	Gene putative functional description
Base.Mean	mean of normalized counts for all samples
log2.Fold.Change	log2 fold change either up or down from zero relative to the low PG group
lfc.SE	standard error for log2.Fold.Change
pvalue	unadjusted Wald statistic p-value
Adjusted.p	Independent hypothesis weighting adjusted Wald statistic p-value (Ignadiatus et al 2006 Nature Methods)
Annotation.GO.ID	Gene ontology identification (http://geneontology.org/docs/ontology-documentation/)
Annotation.GO.Term	Gene ontology term (http://geneontology.org/docs/ontology-documentation/)
Annotation.GO.Category	Gene ontology domain (http://geneontology.org/docs/ontology-documentation/)
Gene.Potri.v3	P. trichocarpa v3.0 gene name
Percent.ID	Percent similarlity to P. tremula v1.1 homologous gene
Gene.AT	A. thaliana gene name
Percent.ID	Percent similarlity to P. tremula v1.1 homologous gene

## Sheet: DE results ALL
Gene.Potra.v2.2	Base.Mean	log2.Fold.Change	lfcSE	pvalue	Adjusted.p	Gene.Potra.v1.1	Gene.Description	Annotation.GO.ID	Annotation.GO.Term	Annotation.GO.Category	Gene.Potri.v3	Percent.ID	Gene.AT	Percent.ID
Potra2c131s34687	1703.31	-0.738131	0.114759	5.46e-12	6.67e-08	Potra196739g29154	photosystem I P700 apoprotein A2 (chloroplast)	GO:0009522|GO:0015979|GO:0016021|GO:0046872	photosystem I|photosynthesis|integral component of membrane|metal ion binding	Cellular Component|Biological Process|Cellular Component|Molecular Function	Potri|016G089700.1	77.22	NA	NA
Potra2c131s34687	1703.31	-0.738131	0.114759	5.46e-12	6.67e-08	Potra000112g30613	photosystem I P700 chlorophyll a apoprotein A1 (chloroplast)	GO:0009522|GO:0015979|GO:0016021|GO:0046872	photosystem I|photosynthesis|integral component of membrane|metal ion binding	Cellular Component|Biological Process|Cellular Component|Molecular Function	Potri|019G028100.1	84.81	NA	NA
Potra2n878s36872	5016.31	-0.775659	0.121967	1.61e-11	8.99e-08	NA	NA	NA	NA	NA	NA	NA	NA	NA
Potra2n18c32670	298.73	-0.270503	0.0490853	1.63e-09	8.48e-06	Potra000813g06475	gamma-glutamyltranspeptidase 3-like isoform X1	GO:0006751|GO:0036374	glutathione catabolic process|glutathione hydrolase activity	Biological Process|Molecular Function	Potri|018G069600.1	96.83	Artha|AT4G29210	63.56
Potra2n18c32670	298.73	-0.270503	0.0490853	1.63e-09	8.48e-06	Potra000813g06475	gamma-glutamyltranspeptidase 3-like isoform X1	GO:0006751|GO:0036374	glutathione catabolic process|glutathione hydrolase activity	Biological Process|Molecular Function	NA	NA	NA	NA
Potra2n18c32670	298.73	-0.270503	0.0490853	1.63e-09	8.48e-06	Potra000813g06475	gamma-glutamyltranspeptidase 3-like isoform X1	GO:0006751|GO:0036374	glutathione catabolic process|glutathione hydrolase activity	Biological Process|Molecular Function	NA	NA	NA	NA
Potra2n18c32670	298.73	-0.270503	0.0490853	1.63e-09	8.48e-06	Potra000813g06475	gamma-glutamyltranspeptidase 3-like isoform X1	GO:0006751|GO:0036374	glutathione catabolic process|glutathione hydrolase activity	Biological Process|Molecular Function	NA	NA	NA	NA
Potra2n13c25620	299.48	0.222799	0.041248	2.81e-09	9.6e-06	Potra002556g19261	ribosomal protein S5	GO:0003723|GO:0003735|GO:0005840|GO:0006412	RNA binding|structural constituent of ribosome|ribosome|translation	Molecular Function|Molecular Function|Cellular Component|Biological Process	Potri|013G076200.1	99.03	Artha|AT1G64880	60.49
Potra2n13c25909	73.3532	-0.490701	0.0913111	3.3e-09	3.73e-05	Potra187792g28538	protein EIN4	GO:0000155|GO:0005515|GO:0007165	phosphorelay sensor kinase activity|protein binding|signal transduction	Molecular Function|Molecular Function|Biological Process	Potri|019G014300.1	97.73	Artha|AT3G04580	68.64
Potra2n13c25909	73.3532	-0.490701	0.0913111	3.3e-09	3.73e-05	Potra002180g16812	protein EIN4	GO:0000155|GO:0005515|GO:0005789|GO:0010105|GO:0038199|GO:0051740	phosphorelay sensor kinase activity|protein binding|endoplasmic reticulum membrane|negative regulation of ethylene-activated signaling pathway|ethylene receptor activity|ethylene binding	Molecular Function|Molecular Function|Cellular Component|Biological Process|Molecular Function|Molecular Function	Potri|013G044100.1	96.85	Artha|AT3G04580	65.95
Potra2n13c25909	73.3532	-0.490701	0.0913111	3.3e-09	3.73e-05	Potra002180g16812	protein EIN4	GO:0000155|GO:0005515|GO:0007165	phosphorelay sensor kinase activity|protein binding|signal transduction	Molecular Function|Molecular Function|Biological Process	NA	NA	NA	NA
Potra2n922s36895	225.426	-5.72e-05	0.00144312	1.45e-08	3.73e-05	NA	NA	NA	NA	NA	NA	NA	NA	NA
Potra2n13c24940	438.96	-0.544487	0.113556	6.63e-08	0.000121772	NA	NA	NA	NA	NA	NA	NA	NA	NA
Potra2n167s34784	579.954	-0.534244	0.114714	1.29e-07	0.000137194	NA	NA	NA	NA	NA	NA	NA	NA	NA
Potra2n6c14679	567.562	-0.268612	0.0578298	1.37e-07	0.000137194	Potra000155g00551	cadmium/zinc-transporting ATPase HMA3-like isoform X1	GO:0000166|GO:0016021|GO:0019829|GO:0030001|GO:0046872	nucleotide binding|integral component of membrane|cation-transporting ATPase activity|metal ion transport|metal ion binding	Molecular Function|Cellular Component|Molecular Function|Biological Process|Molecular Function	Potri|006G076900.1	90.82	Artha|AT4G30110	56.79
Potra2n6c14679	567.562	-0.268612	0.0578298	1.37e-07	0.000137194	Potra000155g00551	cadmium/zinc-transporting ATPase HMA3-like isoform X1	GO:0000166|GO:0006812|GO:0016021|GO:0019829	nucleotide binding|cation transport|integral component of membrane|cation-transporting ATPase activity	Molecular Function|Biological Process|Cellular Component|Molecular Function	NA	NA	NA	NA
Potra2n6c14679	567.562	-0.268612	0.0578298	1.37e-07	0.000137194	Potra000155g00551	cadmium/zinc-transporting ATPase HMA3-like isoform X1	GO:0000166|GO:0006812|GO:0016021|GO:0019829	nucleotide binding|cation transport|integral component of membrane|cation-transporting ATPase activity	Molecular Function|Biological Process|Cellular Component|Molecular Function	NA	NA	NA	NA
Potra2n8c17591	390.735	-0.253437	0.053607	9.33e-08	0.000137194	Potra001386g11808	bromodomain and WD repeat-containing protein 1-like	GO:0005515	protein binding	Molecular Function	Potri|010G142700.1	83.56	Artha|AT5G49430	41.68
Potra2n8c17591	390.735	-0.253437	0.053607	9.33e-08	0.000137194	Potra001386g11808	bromodomain and WD repeat-containing protein 1-like	GO:0005634|GO:0006357|GO:0007010|GO:0008360	nucleus|regulation of transcription by RNA polymerase II|cytoskeleton organization|regulation of cell shape	Cellular Component|Biological Process|Biological Process|Biological Process	NA	NA	NA	NA
Potra2n7c15873	508.359	-0.238744	0.0512563	1.31e-07	0.000137194	NA	NA	NA	NA	NA	NA	NA	NA	NA
Potra2n6c13363	1185.38	0.179041	0.0383603	1.24e-07	0.000137194	Potra001661g13639	peroxisome biogenesis factor 10	GO:0005515|GO:0005779|GO:0008270|GO:0016558	protein binding|integral component of peroxisomal membrane|zinc ion binding|protein import into peroxisome matrix	Molecular Function|Cellular Component|Molecular Function|Biological Process	Potri|006G222000.1	98.02	Artha|AT2G26350	70.3
Potra2n6c13363	1185.38	0.179041	0.0383603	1.24e-07	0.000137194	Potra001661g13639	peroxisome biogenesis factor 10 isoform X1	GO:0005515|GO:0005779|GO:0008270|GO:0016558	protein binding|integral component of peroxisomal membrane|zinc ion binding|protein import into peroxisome matrix	Molecular Function|Cellular Component|Molecular Function|Biological Process	NA	NA	NA	NA
Potra2n6c13363	1185.38	0.179041	0.0383603	1.24e-07	0.000137194	Potra001661g13639	peroxisome biogenesis factor 10 isoform X1	GO:0005515|GO:0005779|GO:0008270|GO:0016558	protein binding|integral component of peroxisomal membrane|zinc ion binding|protein import into peroxisome matrix	Molecular Function|Cellular Component|Molecular Function|Biological Process	NA	NA	NA	NA
Potra2n6c13363	1185.38	0.179041	0.0383603	1.24e-07	0.000137194	Potra001661g13639	peroxisome biogenesis factor 10 isoform X1	GO:0005515|GO:0005779|GO:0008270|GO:0016558	protein binding|integral component of peroxisomal membrane|zinc ion binding|protein import into peroxisome matrix	Molecular Function|Cellular Component|Molecular Function|Biological Process	NA	NA	NA	NA
Potra2n6c13363	1185.38	0.179041	0.0383603	1.24e-07	0.000137194	Potra001661g13639	peroxisome biogenesis factor 10 isoform X1	GO:0005515|GO:0005779|GO:0008270|GO:0016558	protein binding|integral component of peroxisomal membrane|zinc ion binding|protein import into peroxisome matrix	Molecular Function|Cellular Component|Molecular Function|Biological Process	NA	NA	NA	NA
Potra2n6c13363	1185.38	0.179041	0.0383603	1.24e-07	0.000137194	Potra001661g13639	peroxisome biogenesis factor 10 isoform X1	GO:0005515|GO:0005779|GO:0008270|GO:0016558	protein binding|integral component of peroxisomal membrane|zinc ion binding|protein import into peroxisome matrix	Molecular Function|Cellular Component|Molecular Function|Biological Process	NA	NA	NA	NA
Potra2n6c13363	1185.38	0.179041	0.0383603	1.24e-07	0.000137194	Potra001661g13639	peroxisome biogenesis factor 10 isoform X1	GO:0005515|GO:0005779|GO:0008270|GO:0016558	protein binding|integral component of peroxisomal membrane|zinc ion binding|protein import into peroxisome matrix	Molecular Function|Cellular Component|Molecular Function|Biological Process	NA	NA	NA	NA
Potra2n10c21567	16.5319	1.31331	0.263231	2.52e-08	0.000137194	Potra008768g26229	glutamate decarboxylase	GO:0004351|GO:0006536|GO:0030170	glutamate decarboxylase activity|glutamate metabolic process|pyridoxal phosphate binding	Molecular Function|Biological Process|Molecular Function	Potri|010G100500.1	97.67	Artha|AT2G02010	81.86
Potra2n8c18210	638.051	0.230685	0.0512253	2.67e-07	0.00018365	NA	NA	NA	NA	NA	NA	NA	NA	NA
Potra2n11c23530	503.132	0.255002	0.0566955	2.75e-07	0.00018365	Potra000928g07555	ubiquinol oxidase 4, chloroplastic/chromoplastic isoform X1	GO:0009916|GO:0055114	alternative oxidase activity|oxidation-reduction process	Molecular Function|Biological Process	Potri|011G021800.1	98.04	Artha|AT4G22260	78.26
Potra2n11c23530	503.132	0.255002	0.0566955	2.75e-07	0.00018365	Potra000928g07555	ubiquinol oxidase 4, chloroplastic/chromoplastic isoform X1	GO:0009916|GO:0055114	alternative oxidase activity|oxidation-reduction process	Molecular Function|Biological Process	NA	NA	NA	NA
Potra2n11c23530	503.132	0.255002	0.0566955	2.75e-07	0.00018365	Potra000928g07555	ubiquinol oxidase 4, chloroplastic/chromoplastic isoform X1	GO:0009916|GO:0055114	alternative oxidase activity|oxidation-reduction process	Molecular Function|Biological Process	NA	NA	NA	NA
Potra2n11c23530	503.132	0.255002	0.0566955	2.75e-07	0.00018365	Potra000928g07555	ubiquinol oxidase 4, chloroplastic/chromoplastic isoform X2	GO:0009916|GO:0055114	alternative oxidase activity|oxidation-reduction process	Molecular Function|Biological Process	NA	NA	NA	NA
Potra2n11c23530	503.132	0.255002	0.0566955	2.75e-07	0.00018365	Potra000928g07555	ubiquinol oxidase 4, chloroplastic/chromoplastic isoform X1	GO:0009916|GO:0055114	alternative oxidase activity|oxidation-reduction process	Molecular Function|Biological Process	NA	NA	NA	NA
Potra2n11c23530	503.132	0.255002	0.0566955	2.75e-07	0.00018365	Potra000928g07555	ubiquinol oxidase 4, chloroplastic/chromoplastic isoform X1	GO:0009916|GO:0055114	alternative oxidase activity|oxidation-reduction process	Molecular Function|Biological Process	NA	NA	NA	NA
Potra2n11c23530	503.132	0.255002	0.0566955	2.75e-07	0.00018365	Potra000928g07555	ubiquinol oxidase 4, chloroplastic/chromoplastic isoform X1	GO:0009916|GO:0055114	alternative oxidase activity|oxidation-reduction process	Molecular Function|Biological Process	NA	NA	NA	NA
Potra2n11c23530	503.132	0.255002	0.0566955	2.75e-07	0.00018365	Potra000928g07555	ubiquinol oxidase 4, chloroplastic/chromoplastic isoform X1	GO:0009916|GO:0055114	alternative oxidase activity|oxidation-reduction process	Molecular Function|Biological Process	NA	NA	NA	NA
Potra2n2c4372	208.752	-0.268881	0.05886	2.01e-07	0.000195772	NA	NA	NA	NA	NA	NA	NA	NA	NA
Potra2n14c27793	454.566	-1.26133	0.284907	3.66e-07	0.000215754	Potra002021g15847	subtilisin-like protease SBT5.3	GO:0004252|GO:0006508	serine-type endopeptidase activity|proteolysis	Molecular Function|Biological Process	Potri|014G171600.1	93.86	Artha|AT2G04160	64.89
Potra2n14c27793	454.566	-1.26133	0.284907	3.66e-07	0.000215754	Potra002021g15847	subtilisin-like protease SBT5.3	GO:0004252|GO:0006508	serine-type endopeptidase activity|proteolysis	Molecular Function|Biological Process	NA	NA	NA	NA
Potra2n14c27793	454.566	-1.26133	0.284907	3.66e-07	0.000215754	Potra002021g15847	subtilisin-like protease SBT5.3	GO:0004252|GO:0006508	serine-type endopeptidase activity|proteolysis	Molecular Function|Biological Process	NA	NA	NA	NA
Potra2n1c1507	426.46	-0.366366	0.0820207	3.18e-07	0.000236013	Potra000616g04687	phospholipid:diacylglycerol acyltransferase 1-like	GO:0006629|GO:0008374	lipid metabolic process|O-acyltransferase activity	Biological Process|Molecular Function	Potri|001G171000.1	98.21	Artha|AT5G13640	75.3
Potra2n1c1507	426.46	-0.366366	0.0820207	3.18e-07	0.000236013	Potra000616g04687	phospholipid:diacylglycerol acyltransferase 1-like	GO:0006629|GO:0008374	lipid metabolic process|O-acyltransferase activity	Biological Process|Molecular Function	NA	NA	NA	NA
Potra2n1c1507	426.46	-0.366366	0.0820207	3.18e-07	0.000236013	Potra000616g04687	phospholipid:diacylglycerol acyltransferase 1-like	GO:0006629|GO:0008374	lipid metabolic process|O-acyltransferase activity	Biological Process|Molecular Function	NA	NA	NA	NA
Potra2n1c1507	426.46	-0.366366	0.0820207	3.18e-07	0.000236013	Potra000616g04687	phospholipid:diacylglycerol acyltransferase 1-like	GO:0006629|GO:0008374	lipid metabolic process|O-acyltransferase activity	Biological Process|Molecular Function	NA	NA	NA	NA
Potra2n1c1507	426.46	-0.366366	0.0820207	3.18e-07	0.000236013	Potra000616g04687	phospholipid:diacylglycerol acyltransferase 1-like	GO:0006629|GO:0008374	lipid metabolic process|O-acyltransferase activity	Biological Process|Molecular Function	NA	NA	NA	NA
Potra2n2c4058	659.318	-0.19997	0.045541	4.48e-07	0.000275716	Potra000411g02019	sugar transporter ERD6-like 6	GO:0016021|GO:0022857|GO:0055085	integral component of membrane|transmembrane transporter activity|transmembrane transport	Cellular Component|Molecular Function|Biological Process	Potri|002G259900.1	97.37	Artha|AT1G75220	82.81
Potra2n2c4058	659.318	-0.19997	0.045541	4.48e-07	0.000275716	Potra000411g02019	sugar transporter ERD6-like 6	GO:0016021|GO:0022857|GO:0055085	integral component of membrane|transmembrane transporter activity|transmembrane transport	Cellular Component|Molecular Function|Biological Process	NA	NA	NA	NA
Potra2n2c4058	659.318	-0.19997	0.045541	4.48e-07	0.000275716	Potra000411g02019	sugar transporter ERD6-like 6	GO:0016021|GO:0022857|GO:0055085	integral component of membrane|transmembrane transporter activity|transmembrane transport	Cellular Component|Molecular Function|Biological Process	NA	NA	NA	NA
Potra2n2c4058	659.318	-0.19997	0.045541	4.48e-07	0.000275716	Potra000411g02019	sugar transporter ERD6-like 6	GO:0016021|GO:0022857|GO:0055085	integral component of membrane|transmembrane transporter activity|transmembrane transport	Cellular Component|Molecular Function|Biological Process	NA	NA	NA	NA
Potra2n2c4058	659.318	-0.19997	0.045541	4.48e-07	0.000275716	Potra000411g02019	sugar transporter ERD6-like 6	GO:0016021|GO:0022857|GO:0055085	integral component of membrane|transmembrane transporter activity|transmembrane transport	Cellular Component|Molecular Function|Biological Process	NA	NA	NA	NA
Potra2n2c4058	659.318	-0.19997	0.045541	4.48e-07	0.000275716	Potra000411g02019	sugar transporter ERD6-like 6	GO:0016021|GO:0022857|GO:0055085	integral component of membrane|transmembrane transporter activity|transmembrane transport	Cellular Component|Molecular Function|Biological Process	NA	NA	NA	NA
Potra2n2c4058	659.318	-0.19997	0.045541	4.48e-07	0.000275716	Potra000411g02019	sugar transporter ERD6-like 6	GO:0016021|GO:0022857|GO:0055085	integral component of membrane|transmembrane transporter activity|transmembrane transport	Cellular Component|Molecular Function|Biological Process	NA	NA	NA	NA
Potra2n14c26821	70.5983	2.15662	0.45989	1.13e-07	0.000275716	Potra002186g16835	putative expansin-B2	GO:0005576|GO:0019953	extracellular region|sexual reproduction	Cellular Component|Biological Process	Potri|014G066300.1	97.08	Artha|AT1G65680	68.77
Potra2n7c16100	446.764	-0.307373	0.0701411	4.68e-07	0.000297847	NA	NA	NA	NA	NA	NA	NA	NA	NA
Potra2n9c18902	138.98	-0.542853	0.12203	3.45e-07	0.000303629	NA	NA	NA	NA	NA	NA	NA	NA	NA
Potra2n14c26877	6930.42	-0.387839	0.0886311	6.53e-07	0.000303629	Potra000726g05681	cytochrome P450 704C1-like isoform X2	GO:0005506|GO:0016705|GO:0020037|GO:0055114	iron ion binding|oxidoreductase activity, acting on paired donors, with incorporation or reduction of molecular oxygen|heme binding|oxidation-reduction process	Molecular Function|Molecular Function|Molecular Function|Biological Process	Potri|014G072300.1	97.7	Artha|AT2G45510	65
Potra2n14c26877	6930.42	-0.387839	0.0886311	6.53e-07	0.000303629	Potra000726g05682	cytochrome P450 704C1	GO:0005506|GO:0016705|GO:0020037|GO:0055114	iron ion binding|oxidoreductase activity, acting on paired donors, with incorporation or reduction of molecular oxygen|heme binding|oxidation-reduction process	Molecular Function|Molecular Function|Molecular Function|Biological Process	Potri|014G072100.1	95.91	Artha|AT2G45510	51.92
Potra2n14c26877	6930.42	-0.387839	0.0886311	6.53e-07	0.000303629	Potra000726g05683	cytochrome P450 704C1-like	GO:0005506|GO:0016705|GO:0020037|GO:0055114	iron ion binding|oxidoreductase activity, acting on paired donors, with incorporation or reduction of molecular oxygen|heme binding|oxidation-reduction process	Molecular Function|Molecular Function|Molecular Function|Biological Process	Potri|014G072000.1	97.52	Artha|AT2G45510	64.03
Potra2n14c26877	6930.42	-0.387839	0.0886311	6.53e-07	0.000303629	Potra000726g05683	cytochrome P450 704C1-like	GO:0005506|GO:0016705|GO:0020037|GO:0055114	iron ion binding|oxidoreductase activity, acting on paired donors, with incorporation or reduction of molecular oxygen|heme binding|oxidation-reduction process	Molecular Function|Molecular Function|Molecular Function|Biological Process	NA	NA	NA	NA
Potra2n14c26877	6930.42	-0.387839	0.0886311	6.53e-07	0.000303629	Potra000726g05683	cytochrome P450 704C1-like	GO:0005506|GO:0016705|GO:0020037|GO:0055114	iron ion binding|oxidoreductase activity, acting on paired donors, with incorporation or reduction of molecular oxygen|heme binding|oxidation-reduction process	Molecular Function|Molecular Function|Molecular Function|Biological Process	NA	NA	NA	NA
Potra2n14c26877	6930.42	-0.387839	0.0886311	6.53e-07	0.000303629	Potra000726g35476	cytochrome P450 704C1-like	GO:0004197|GO:0005506|GO:0006508|GO:0016705|GO:0020037|GO:0055114	cysteine-type endopeptidase activity|iron ion binding|proteolysis|oxidoreductase activity, acting on paired donors, with incorporation or reduction of molecular oxygen|heme binding|oxidation-reduction process	Molecular Function|Molecular Function|Biological Process|Molecular Function|Molecular Function|Biological Process	Potri|014G072100.1	95.81	Artha|AT2G45510	63.43
Potra2n12c24319	678.266	-0.252974	0.0581679	5.44e-07	0.000303629	Potra174181g27699	ATPase 11, plasma membrane-type	GO:0000166	nucleotide binding	Molecular Function	Potri|012G071600.1	99.03	Artha|AT3G47950	91.26
Potra2n16c29809	874.686	0.191874	0.0449318	7.67e-07	0.0003947	NA	NA	NA	NA	NA	NA	NA	NA	NA
Potra2n11c22995	3286.26	-0.37226	0.0863875	8.76e-07	0.000407873	NA	NA	NA	NA	NA	NA	NA	NA	NA
Potra2n10c20801	19.9992	-0.804628	0.180877	3.39e-07	0.000602022	NA	NA	NA	NA	NA	NA	NA	NA	NA
Potra2n2c4791	57.9443	-0.766254	0.174282	4.41e-07	0.000602022	Potra002028g15880	3-ketoacyl-CoA synthase 1-like	GO:0006633|GO:0016020|GO:0016747	fatty acid biosynthetic process|membrane|transferase activity, transferring acyl groups other than amino-acyl groups	Biological Process|Cellular Component|Molecular Function	Potri|002G178000.1	98.67	Artha|AT1G01120	76.05
Potra2n2c4791	57.9443	-0.766254	0.174282	4.41e-07	0.000602022	Potra002028g15880	3-ketoacyl-CoA synthase 1-like	GO:0006633|GO:0016020|GO:0016747	fatty acid biosynthetic process|membrane|transferase activity, transferring acyl groups other than amino-acyl groups	Biological Process|Cellular Component|Molecular Function	NA	NA	NA	NA
Potra2n13c25723	187.35	-0.695366	0.167003	1.18e-06	0.000615445	Potra002397g18250	probable inactive leucine-rich repeat receptor-like protein kinase At3g03770	GO:0004672|GO:0005515|GO:0005524|GO:0006468	protein kinase activity|protein binding|ATP binding|protein phosphorylation	Molecular Function|Molecular Function|Molecular Function|Biological Process	Potri|013G064300.1	97.83	Artha|AT3G03770	65.82
Potra2n13c25723	187.35	-0.695366	0.167003	1.18e-06	0.000615445	Potra002397g18250	probable inactive leucine-rich repeat receptor-like protein kinase At3g03770	GO:0004672|GO:0005515|GO:0005524|GO:0006468	protein kinase activity|protein binding|ATP binding|protein phosphorylation	Molecular Function|Molecular Function|Molecular Function|Biological Process	NA	NA	NA	NA
Potra2n13c25723	187.35	-0.695366	0.167003	1.18e-06	0.000615445	Potra002397g18250	probable inactive leucine-rich repeat receptor-like protein kinase At3g03770	GO:0004672|GO:0005515|GO:0005524|GO:0006468	protein kinase activity|protein binding|ATP binding|protein phosphorylation	Molecular Function|Molecular Function|Molecular Function|Biological Process	NA	NA	NA	NA
Potra2n13c25723	187.35	-0.695366	0.167003	1.18e-06	0.000615445	Potra002397g18250	probable inactive leucine-rich repeat receptor-like protein kinase At3g03770	GO:0005515	protein binding	Molecular Function	NA	NA	NA	NA
Potra2n13c25723	187.35	-0.695366	0.167003	1.18e-06	0.000615445	Potra002397g18250	probable inactive leucine-rich repeat receptor-like protein kinase At3g03770	GO:0004672|GO:0005515|GO:0005524|GO:0006468	protein kinase activity|protein binding|ATP binding|protein phosphorylation	Molecular Function|Molecular Function|Molecular Function|Biological Process	NA	NA	NA	NA
Potra2n13c25723	187.35	-0.695366	0.167003	1.18e-06	0.000615445	Potra002397g18250	probable inactive leucine-rich repeat receptor-like protein kinase At3g03770	GO:0004672|GO:0005515|GO:0005524|GO:0006468	protein kinase activity|protein binding|ATP binding|protein phosphorylation	Molecular Function|Molecular Function|Molecular Function|Biological Process	NA	NA	NA	NA
Potra2n13c25723	187.35	-0.695366	0.167003	1.18e-06	0.000615445	Potra002397g18250	probable inactive leucine-rich repeat receptor-like protein kinase At3g03770	GO:0004672|GO:0005515|GO:0005524|GO:0006468	protein kinase activity|protein binding|ATP binding|protein phosphorylation	Molecular Function|Molecular Function|Molecular Function|Biological Process	NA	NA	NA	NA
Potra2n13c25723	187.35	-0.695366	0.167003	1.18e-06	0.000615445	Potra002397g18250	probable inactive leucine-rich repeat receptor-like protein kinase At3g03770	GO:0004672|GO:0005515|GO:0005524|GO:0006468	protein kinase activity|protein binding|ATP binding|protein phosphorylation	Molecular Function|Molecular Function|Molecular Function|Biological Process	NA	NA	NA	NA
Potra2n13c25723	187.35	-0.695366	0.167003	1.18e-06	0.000615445	Potra002397g18250	probable inactive leucine-rich repeat receptor-like protein kinase At3g03770	GO:0004672|GO:0005515|GO:0005524|GO:0006468	protein kinase activity|protein binding|ATP binding|protein phosphorylation	Molecular Function|Molecular Function|Molecular Function|Biological Process	NA	NA	NA	NA
Potra2n13c25723	187.35	-0.695366	0.167003	1.18e-06	0.000615445	Potra002397g18250	probable inactive leucine-rich repeat receptor-like protein kinase At3g03770	GO:0004672|GO:0005515|GO:0005524|GO:0006468	protein kinase activity|protein binding|ATP binding|protein phosphorylation	Molecular Function|Molecular Function|Molecular Function|Biological Process	NA	NA	NA	NA
Potra2n13c25723	187.35	-0.695366	0.167003	1.18e-06	0.000615445	Potra002397g18250	probable inactive leucine-rich repeat receptor-like protein kinase At3g03770	GO:0004672|GO:0005515|GO:0005524|GO:0006468	protein kinase activity|protein binding|ATP binding|protein phosphorylation	Molecular Function|Molecular Function|Molecular Function|Biological Process	NA	NA	NA	NA
Potra2n13c25723	187.35	-0.695366	0.167003	1.18e-06	0.000615445	Potra002397g18250	probable inactive leucine-rich repeat receptor-like protein kinase At3g03770	GO:0004672|GO:0005515|GO:0005524|GO:0006468	protein kinase activity|protein binding|ATP binding|protein phosphorylation	Molecular Function|Molecular Function|Molecular Function|Biological Process	NA	NA	NA	NA
Potra2n14c26999	528.016	-0.357912	0.0869394	1.45e-06	0.000646386	Potra001160g10066	probable glycerol-3-phosphate acyltransferase 8	GO:0008152|GO:0016746	metabolic process|transferase activity, transferring acyl groups	Biological Process|Molecular Function	Potri|014G085500.1	98.4	Artha|AT4G00400	81.2
Potra2n14c26999	528.016	-0.357912	0.0869394	1.45e-06	0.000646386	Potra001160g10066	probable glycerol-3-phosphate acyltransferase 8	GO:0008152|GO:0016746	metabolic process|transferase activity, transferring acyl groups	Biological Process|Molecular Function	NA	NA	NA	NA
Potra2n17c30713	202.774	-0.271736	0.0656017	1.36e-06	0.000683454	NA	NA	NA	NA	NA	NA	NA	NA	NA
Potra2n14c27562	374.251	-0.23624	0.0575934	1.55e-06	0.000764369	NA	NA	NA	NA	NA	NA	NA	NA	NA
Potra2n7c15879	111.696	-0.278892	0.0667269	1.14e-06	0.000774416	NA	NA	NA	NA	NA	NA	NA	NA	NA
Potra2n5c11380	32.7378	0.453229	0.104305	5.68e-07	0.000818506	Potra001035g08734	multifunctional methyltransferase subunit TRM112-like protein At1g22270	GO:0008168|GO:0018364|GO:0030488|GO:0070476	methyltransferase activity|peptidyl-glutamine methylation|tRNA methylation|rRNA (guanine-N7)-methylation	Molecular Function|Biological Process|Biological Process|Biological Process	Potri|005G165000.1	100	Artha|AT1G78190	72.58
Potra2n5c11380	32.7378	0.453229	0.104305	5.68e-07	0.000818506	Potra002186g16841	multifunctional methyltransferase subunit TRM112-like protein At1g22270	GO:0008168|GO:0018364|GO:0030488|GO:0070476	methyltransferase activity|peptidyl-glutamine methylation|tRNA methylation|rRNA (guanine-N7)-methylation	Molecular Function|Biological Process|Biological Process|Biological Process	Potri|002G096600.1	98.36	Artha|AT1G78190	76.61
Potra2n10c21655	329.613	-0.20925	0.0519768	2.19e-06	0.000849891	NA	NA	NA	NA	NA	NA	NA	NA	NA
Potra2n18c32707	400.142	0.241148	0.0602463	2.38e-06	0.000849891	Potra001190g10298	vacuolar protein sorting-associated protein 2 homolog 1	GO:0007034	vacuolar transport	Biological Process	Potri|018G065100.1	99.55	Artha|AT2G06530	91.52
Potra2n18c32707	400.142	0.241148	0.0602463	2.38e-06	0.000849891	Potra001190g10298	vacuolar protein sorting-associated protein 2 homolog 1	GO:0007034	vacuolar transport	Biological Process	NA	NA	NA	NA
Potra2n18c32707	400.142	0.241148	0.0602463	2.38e-06	0.000849891	Potra001190g10298	vacuolar protein sorting-associated protein 2 homolog 1	GO:0007034	vacuolar transport	Biological Process	NA	NA	NA	NA
Potra2n6c14940	604.655	0.180135	0.045022	2.58e-06	0.00085384	Potra002846g20118	40S ribosomal protein S2-4	GO:0003723|GO:0003735|GO:0006412|GO:0015935	RNA binding|structural constituent of ribosome|translation|small ribosomal subunit	Molecular Function|Molecular Function|Biological Process|Cellular Component	Potri|006G052400.1	98.52	Artha|AT3G57490	86.96
Potra2n6c14940	604.655	0.180135	0.045022	2.58e-06	0.00085384	Potra002846g20118	40S ribosomal protein S2-4	GO:0003723|GO:0003735|GO:0006412|GO:0015935	RNA binding|structural constituent of ribosome|translation|small ribosomal subunit	Molecular Function|Molecular Function|Biological Process|Cellular Component	NA	NA	NA	NA
Potra2n6c14940	604.655	0.180135	0.045022	2.58e-06	0.00085384	Potra002846g20118	40S ribosomal protein S2-2-like	GO:0003723|GO:0003735|GO:0006412|GO:0015935	RNA binding|structural constituent of ribosome|translation|small ribosomal subunit	Molecular Function|Molecular Function|Biological Process|Cellular Component	NA	NA	NA	NA
Potra2n740s36646	39.7236	-1.02488	0.240504	7.85e-07	0.000892201	Potra003305g21295	G-type lectin S-receptor-like serine/threonine-protein kinase CES101	GO:0004672|GO:0005524|GO:0006468	protein kinase activity|ATP binding|protein phosphorylation	Molecular Function|Molecular Function|Biological Process	Potri|T097800.1	93.02	Artha|AT1G61370	73.26
Potra2n740s36646	39.7236	-1.02488	0.240504	7.85e-07	0.000892201	Potra199766g29435	G-type lectin S-receptor-like serine/threonine-protein kinase CES101	GO:0004674|GO:0005524|GO:0005886|GO:0006468|GO:0016021	protein serine/threonine kinase activity|ATP binding|plasma membrane|protein phosphorylation|integral component of membrane	Molecular Function|Molecular Function|Cellular Component|Biological Process|Cellular Component	Potri|T098100.1	87.07	NA	NA
Potra2n740s36646	39.7236	-1.02488	0.240504	7.85e-07	0.000892201	Potra199766g29435	G-type lectin S-receptor-like serine/threonine-protein kinase CES101	GO:0004674|GO:0005524|GO:0005886|GO:0006468|GO:0016021	protein serine/threonine kinase activity|ATP binding|plasma membrane|protein phosphorylation|integral component of membrane	Molecular Function|Molecular Function|Cellular Component|Biological Process|Cellular Component	NA	NA	NA	NA
Potra2n9c19249	699.611	-0.203969	0.0514494	2.84e-06	0.000892201	Potra002078g16195	probable E3 ubiquitin ligase SUD1 isoform X1	GO:0008270	zinc ion binding	Molecular Function	Potri|009G099400.1	98.65	Artha|AT4G34100	80.38
Potra2n9c19249	699.611	-0.203969	0.0514494	2.84e-06	0.000892201	Potra002078g16195	probable E3 ubiquitin ligase SUD1 isoform X2	GO:0008270	zinc ion binding	Molecular Function	NA	NA	NA	NA
Potra2n9c19249	699.611	-0.203969	0.0514494	2.84e-06	0.000892201	Potra002078g16195	probable E3 ubiquitin ligase SUD1 isoform X1	GO:0008270	zinc ion binding	Molecular Function	NA	NA	NA	NA
Potra2n9c19249	699.611	-0.203969	0.0514494	2.84e-06	0.000892201	Potra002078g16195	probable E3 ubiquitin ligase SUD1 isoform X2	GO:0008270	zinc ion binding	Molecular Function	NA	NA	NA	NA
Potra2n9c19249	699.611	-0.203969	0.0514494	2.84e-06	0.000892201	Potra002078g16195	probable E3 ubiquitin ligase SUD1 isoform X2	GO:0008270	zinc ion binding	Molecular Function	NA	NA	NA	NA
Potra2n19c33956	765.703	-0.205404	0.052117	3.1e-06	0.000979302	Potra003861g23201	ERAD-associated E3 ubiquitin-protein ligase HRD1B-like	GO:0000209|GO:0000836|GO:0016021|GO:0016874|GO:0030433|GO:0030968|GO:0036513|GO:0042787|GO:0044322|GO:0051082|GO:1904264|GO:1990381	protein polyubiquitination|Hrd1p ubiquitin ligase complex|integral component of membrane|ligase activity|ubiquitin-dependent ERAD pathway|endoplasmic reticulum unfolded protein response|Derlin-1 retrotranslocation complex|protein ubiquitination involved in ubiquitin-dependent protein catabolic process|endoplasmic reticulum quality control compartment|unfolded protein binding|ubiquitin protein lig…	Biological Process|Cellular Component|Cellular Component|Molecular Function|Biological Process|Biological Process|Cellular Component|Biological Process|Cellular Component|Molecular Function|Molecular Function|Molecular Function	Potri|019G051500.1	97.33	Artha|AT3G16090	63.15
Potra2n19c33956	765.703	-0.205404	0.052117	3.1e-06	0.000979302	Potra003861g23201	ERAD-associated E3 ubiquitin-protein ligase HRD1B-like	GO:0000209|GO:0000836|GO:0016021|GO:0016874|GO:0030433|GO:0030968|GO:0036513|GO:0042787|GO:0044322|GO:0051082|GO:1904264|GO:1990381	protein polyubiquitination|Hrd1p ubiquitin ligase complex|integral component of membrane|ligase activity|ubiquitin-dependent ERAD pathway|endoplasmic reticulum unfolded protein response|Derlin-1 retrotranslocation complex|protein ubiquitination involved in ubiquitin-dependent protein catabolic process|endoplasmic reticulum quality control compartment|unfolded protein binding|ubiquitin protein lig…	Biological Process|Cellular Component|Cellular Component|Molecular Function|Biological Process|Biological Process|Cellular Component|Biological Process|Cellular Component|Molecular Function|Molecular Function|Molecular Function	NA	NA	NA	NA
Potra2n19c33956	765.703	-0.205404	0.052117	3.1e-06	0.000979302	Potra003861g23201	ERAD-associated E3 ubiquitin-protein ligase HRD1B-like	GO:0000209|GO:0000836|GO:0016021|GO:0030433|GO:0030968|GO:0036513|GO:0042787|GO:0044322|GO:0051082|GO:1904264|GO:1990381	protein polyubiquitination|Hrd1p ubiquitin ligase complex|integral component of membrane|ubiquitin-dependent ERAD pathway|endoplasmic reticulum unfolded protein response|Derlin-1 retrotranslocation complex|protein ubiquitination involved in ubiquitin-dependent protein catabolic process|endoplasmic reticulum quality control compartment|unfolded protein binding|ubiquitin protein ligase activity inv…	Biological Process|Cellular Component|Cellular Component|Biological Process|Biological Process|Cellular Component|Biological Process|Cellular Component|Molecular Function|Molecular Function|Molecular Function	NA	NA	NA	NA
Potra2n19c33956	765.703	-0.205404	0.052117	3.1e-06	0.000979302	Potra003861g23201	ERAD-associated E3 ubiquitin-protein ligase HRD1B-like	GO:0000209|GO:0000836|GO:0016021|GO:0016874|GO:0030433|GO:0030968|GO:0036513|GO:0042787|GO:0044322|GO:0051082|GO:1904264|GO:1990381	protein polyubiquitination|Hrd1p ubiquitin ligase complex|integral component of membrane|ligase activity|ubiquitin-dependent ERAD pathway|endoplasmic reticulum unfolded protein response|Derlin-1 retrotranslocation complex|protein ubiquitination involved in ubiquitin-dependent protein catabolic process|endoplasmic reticulum quality control compartment|unfolded protein binding|ubiquitin protein lig…	Biological Process|Cellular Component|Cellular Component|Molecular Function|Biological Process|Biological Process|Cellular Component|Biological Process|Cellular Component|Molecular Function|Molecular Function|Molecular Function	NA	NA	NA	NA
Potra2n19c33956	765.703	-0.205404	0.052117	3.1e-06	0.000979302	Potra003861g23201	ERAD-associated E3 ubiquitin-protein ligase HRD1B-like	GO:0000209|GO:0000836|GO:0016021|GO:0030433|GO:0030968|GO:0036513|GO:0042787|GO:0044322|GO:0051082|GO:1904264|GO:1990381	protein polyubiquitination|Hrd1p ubiquitin ligase complex|integral component of membrane|ubiquitin-dependent ERAD pathway|endoplasmic reticulum unfolded protein response|Derlin-1 retrotranslocation complex|protein ubiquitination involved in ubiquitin-dependent protein catabolic process|endoplasmic reticulum quality control compartment|unfolded protein binding|ubiquitin protein ligase activity inv…	Biological Process|Cellular Component|Cellular Component|Biological Process|Biological Process|Cellular Component|Biological Process|Cellular Component|Molecular Function|Molecular Function|Molecular Function	NA	NA	NA	NA
Potra2n16c29912	1288.81	0.197473	0.0501917	3.37e-06	0.000997643	Potra001395g11866	ubiquitin-conjugating enzyme E2 variant 1D	GO:0005634|GO:0005737|GO:0006301|GO:0016874|GO:0031625|GO:0061630|GO:0070534	nucleus|cytoplasm|postreplication repair|ligase activity|ubiquitin protein ligase binding|ubiquitin protein ligase activity|protein K63-linked ubiquitination	Cellular Component|Cellular Component|Biological Process|Molecular Function|Molecular Function|Molecular Function|Biological Process	Potri|016G073100.1	98.63	Artha|AT2G36060	91.16
Potra2n16c29912	1288.81	0.197473	0.0501917	3.37e-06	0.000997643	Potra001395g11866	ubiquitin-conjugating enzyme E2 variant 1D	GO:0005634|GO:0005737|GO:0006301|GO:0016020|GO:0016874|GO:0031625|GO:0061630|GO:0070534	nucleus|cytoplasm|postreplication repair|membrane|ligase activity|ubiquitin protein ligase binding|ubiquitin protein ligase activity|protein K63-linked ubiquitination	Cellular Component|Cellular Component|Biological Process|Cellular Component|Molecular Function|Molecular Function|Molecular Function|Biological Process	NA	NA	NA	NA
Potra2n16c29912	1288.81	0.197473	0.0501917	3.37e-06	0.000997643	Potra001395g11866	ubiquitin-conjugating enzyme E2 variant 1D	GO:0005634|GO:0005737|GO:0006301|GO:0016020|GO:0016874|GO:0031625|GO:0061630|GO:0070534	nucleus|cytoplasm|postreplication repair|membrane|ligase activity|ubiquitin protein ligase binding|ubiquitin protein ligase activity|protein K63-linked ubiquitination	Cellular Component|Cellular Component|Biological Process|Cellular Component|Molecular Function|Molecular Function|Molecular Function|Biological Process	NA	NA	NA	NA
Potra2n16c29912	1288.81	0.197473	0.0501917	3.37e-06	0.000997643	Potra001395g11866	ubiquitin-conjugating enzyme E2 variant 1D	GO:0005634|GO:0005737|GO:0006301|GO:0016874|GO:0031625|GO:0061630|GO:0070534	nucleus|cytoplasm|postreplication repair|ligase activity|ubiquitin protein ligase binding|ubiquitin protein ligase activity|protein K63-linked ubiquitination	Cellular Component|Cellular Component|Biological Process|Molecular Function|Molecular Function|Molecular Function|Biological Process	NA	NA	NA	NA
Potra2n16c29912	1288.81	0.197473	0.0501917	3.37e-06	0.000997643	Potra001395g11866	ubiquitin-conjugating enzyme E2 variant 1D	GO:0005634|GO:0005737|GO:0006301|GO:0016874|GO:0031625|GO:0061630|GO:0070534	nucleus|cytoplasm|postreplication repair|ligase activity|ubiquitin protein ligase binding|ubiquitin protein ligase activity|protein K63-linked ubiquitination	Cellular Component|Cellular Component|Biological Process|Molecular Function|Molecular Function|Molecular Function|Biological Process	NA	NA	NA	NA
Potra2n8c17245	23.2061	-0.78505	0.185491	8.94e-07	0.00103393	Potra000131g00438	protein ESKIMO 1-like isoform X1	GO:0050826	response to freezing	Biological Process	Potri|008G069900.1	98.57	Artha|AT3G55990	74.7
Potra2n8c17245	23.2061	-0.78505	0.185491	8.94e-07	0.00103393	Potra000131g00438	protein ESKIMO 1-like isoform X1	GO:0050826	response to freezing	Biological Process	NA	NA	NA	NA
Potra2n8c17245	23.2061	-0.78505	0.185491	8.94e-07	0.00103393	Potra000131g00438	protein ESKIMO 1-like isoform X1	GO:0050826	response to freezing	Biological Process	NA	NA	NA	NA
Potra2n8c17245	23.2061	-0.78505	0.185491	8.94e-07	0.00103393	Potra000131g00438	protein ESKIMO 1-like isoform X1	GO:0050826	response to freezing	Biological Process	NA	NA	NA	NA
Potra2n1c117	659.079	-0.23557	0.0624879	4.46e-06	0.00103393	Potra000820g06536	callose synthase 9	GO:0000148|GO:0003843|GO:0006075	1,3-beta-D-glucan synthase complex|1,3-beta-D-glucan synthase activity|(1->3)-beta-D-glucan biosynthetic process	Cellular Component|Molecular Function|Biological Process	Potri|001G011900.1	98.18	Artha|AT3G07160	78.07
Potra2n1c117	659.079	-0.23557	0.0624879	4.46e-06	0.00103393	Potra000820g06536	callose synthase 9	GO:0000148|GO:0003843|GO:0006075	1,3-beta-D-glucan synthase complex|1,3-beta-D-glucan synthase activity|(1->3)-beta-D-glucan biosynthetic process	Cellular Component|Molecular Function|Biological Process	NA	NA	NA	NA
Potra2n1c117	659.079	-0.23557	0.0624879	4.46e-06	0.00103393	Potra000820g06536	callose synthase 9	GO:0000148|GO:0003843|GO:0006075	1,3-beta-D-glucan synthase complex|1,3-beta-D-glucan synthase activity|(1->3)-beta-D-glucan biosynthetic process	Cellular Component|Molecular Function|Biological Process	NA	NA	NA	NA
Potra2n1c117	659.079	-0.23557	0.0624879	4.46e-06	0.00103393	Potra000820g06536	callose synthase 9	GO:0000148|GO:0003843|GO:0006075	1,3-beta-D-glucan synthase complex|1,3-beta-D-glucan synthase activity|(1->3)-beta-D-glucan biosynthetic process	Cellular Component|Molecular Function|Biological Process	NA	NA	NA	NA
Potra2n1c117	659.079	-0.23557	0.0624879	4.46e-06	0.00103393	Potra000820g06536	callose synthase 9	GO:0000148|GO:0003843|GO:0006075	1,3-beta-D-glucan synthase complex|1,3-beta-D-glucan synthase activity|(1->3)-beta-D-glucan biosynthetic process	Cellular Component|Molecular Function|Biological Process	NA	NA	NA	NA
Potra2n1c117	659.079	-0.23557	0.0624879	4.46e-06	0.00103393	Potra000820g06536	callose synthase 9	GO:0000148|GO:0003843|GO:0006075	1,3-beta-D-glucan synthase complex|1,3-beta-D-glucan synthase activity|(1->3)-beta-D-glucan biosynthetic process	Cellular Component|Molecular Function|Biological Process	NA	NA	NA	NA
Potra2n1c117	659.079	-0.23557	0.0624879	4.46e-06	0.00103393	Potra000820g06536	callose synthase 9	GO:0000148|GO:0003843|GO:0006075	1,3-beta-D-glucan synthase complex|1,3-beta-D-glucan synthase activity|(1->3)-beta-D-glucan biosynthetic process	Cellular Component|Molecular Function|Biological Process	NA	NA	NA	NA
Potra2n1c117	659.079	-0.23557	0.0624879	4.46e-06	0.00103393	Potra000820g06536	callose synthase 9	GO:0000148|GO:0003843|GO:0006075	1,3-beta-D-glucan synthase complex|1,3-beta-D-glucan synthase activity|(1->3)-beta-D-glucan biosynthetic process	Cellular Component|Molecular Function|Biological Process	NA	NA	NA	NA
Potra2n1c117	659.079	-0.23557	0.0624879	4.46e-06	0.00103393	Potra000820g06536	callose synthase 9	GO:0000148|GO:0003843|GO:0006075	1,3-beta-D-glucan synthase complex|1,3-beta-D-glucan synthase activity|(1->3)-beta-D-glucan biosynthetic process	Cellular Component|Molecular Function|Biological Process	NA	NA	NA	NA
Potra2n5c12618	152.339	0.321897	0.0802851	2.38e-06	0.00103393	Potra000765g06045	translationally-controlled tumor protein homolog	GO:0005509|GO:0005737|GO:0008017|GO:0030154	calcium ion binding|cytoplasm|microtubule binding|cell differentiation	Molecular Function|Cellular Component|Molecular Function|Biological Process	Potri|005G024800.1	99.4	Artha|AT3G16640	82.14
Potra2n18c32915	663.512	0.18071	0.0472999	4.99e-06	0.00110946	Potra003478g21789	proteasome subunit beta type-4-like	GO:0004298|GO:0005839|GO:0051603	threonine-type endopeptidase activity|proteasome core complex|proteolysis involved in cellular protein catabolic process	Molecular Function|Cellular Component|Biological Process	Potri|018G037700.1	99.17	Artha|AT1G56450	80.44
Potra2n4c9807	13.4138	-0.769293	0.183526	1.08e-06	0.00152983	Potra000852g06892	probable receptor-like serine/threonine-protein kinase At4g34500	GO:0004672|GO:0005524|GO:0006468	protein kinase activity|ATP binding|protein phosphorylation	Molecular Function|Molecular Function|Biological Process	Potri|004G154000.1	98.18	Artha|AT4G34500	68.44
Potra2n4c9807	13.4138	-0.769293	0.183526	1.08e-06	0.00152983	Potra000852g06892	probable receptor-like serine/threonine-protein kinase At4g34500	GO:0004672|GO:0005524|GO:0006468	protein kinase activity|ATP binding|protein phosphorylation	Molecular Function|Molecular Function|Biological Process	NA	NA	NA	NA
Potra2n4c9807	13.4138	-0.769293	0.183526	1.08e-06	0.00152983	Potra000852g06892	probable receptor-like serine/threonine-protein kinase At4g34500	GO:0005524	ATP binding	Molecular Function	NA	NA	NA	NA
Potra2n10c21225	211.335	-0.298697	0.0777498	4.58e-06	0.00152983	Potra000819g06525	protein PHYLLO, chloroplastic isoform X1	GO:0009063|GO:0009234|GO:0030976|GO:0070204|GO:0070205	cellular amino acid catabolic process|menaquinone biosynthetic process|thiamine pyrophosphate binding|2-succinyl-5-enolpyruvyl-6-hydroxy-3-cyclohexene-1-carboxylic-acid synthase activity|2-succinyl-6-hydroxy-2,4-cyclohexadiene-1-carboxylate synthase activity	Biological Process|Biological Process|Molecular Function|Molecular Function|Molecular Function	Potri|010G135500.1	96.3	Artha|AT1G68890	58.57
Potra2n10c21225	211.335	-0.298697	0.0777498	4.58e-06	0.00152983	Potra000819g06525	protein PHYLLO, chloroplastic isoform X1	GO:0009063|GO:0009234|GO:0030976|GO:0070204|GO:0070205	cellular amino acid catabolic process|menaquinone biosynthetic process|thiamine pyrophosphate binding|2-succinyl-5-enolpyruvyl-6-hydroxy-3-cyclohexene-1-carboxylic-acid synthase activity|2-succinyl-6-hydroxy-2,4-cyclohexadiene-1-carboxylate synthase activity	Biological Process|Biological Process|Molecular Function|Molecular Function|Molecular Function	NA	NA	NA	NA
Potra2n10c21225	211.335	-0.298697	0.0777498	4.58e-06	0.00152983	Potra000819g06525	protein PHYLLO, chloroplastic isoform X1	GO:0009063|GO:0009234|GO:0030976|GO:0070204|GO:0070205	cellular amino acid catabolic process|menaquinone biosynthetic process|thiamine pyrophosphate binding|2-succinyl-5-enolpyruvyl-6-hydroxy-3-cyclohexene-1-carboxylic-acid synthase activity|2-succinyl-6-hydroxy-2,4-cyclohexadiene-1-carboxylate synthase activity	Biological Process|Biological Process|Molecular Function|Molecular Function|Molecular Function	NA	NA	NA	NA
Potra2n10c21225	211.335	-0.298697	0.0777498	4.58e-06	0.00152983	Potra000819g06525	protein PHYLLO, chloroplastic isoform X1	GO:0009063|GO:0009234|GO:0030976|GO:0070204|GO:0070205	cellular amino acid catabolic process|menaquinone biosynthetic process|thiamine pyrophosphate binding|2-succinyl-5-enolpyruvyl-6-hydroxy-3-cyclohexene-1-carboxylic-acid synthase activity|2-succinyl-6-hydroxy-2,4-cyclohexadiene-1-carboxylate synthase activity	Biological Process|Biological Process|Molecular Function|Molecular Function|Molecular Function	NA	NA	NA	NA
Potra2n10c21225	211.335	-0.298697	0.0777498	4.58e-06	0.00152983	Potra000819g06525	protein PHYLLO, chloroplastic isoform X1	GO:0009063|GO:0009234|GO:0030976|GO:0070204	cellular amino acid catabolic process|menaquinone biosynthetic process|thiamine pyrophosphate binding|2-succinyl-5-enolpyruvyl-6-hydroxy-3-cyclohexene-1-carboxylic-acid synthase activity	Biological Process|Biological Process|Molecular Function|Molecular Function	NA	NA	NA	NA
Potra2n1c3619	30.5601	-0.975525	0.239052	1.67e-06	0.00163558	Potra004293g24782	probable galacturonosyltransferase 12	GO:0047262	polygalacturonate 4-alpha-galacturonosyltransferase activity	Molecular Function	Potri|001G416800.1	94.14	Artha|AT5G54690	78.05
Potra2n1c3619	30.5601	-0.975525	0.239052	1.67e-06	0.00163558	Potra004293g24782	probable galacturonosyltransferase 12	GO:0047262	polygalacturonate 4-alpha-galacturonosyltransferase activity	Molecular Function	NA	NA	NA	NA
Potra2n1c3619	30.5601	-0.975525	0.239052	1.67e-06	0.00163558	Potra004293g24782	probable galacturonosyltransferase 12	GO:0047262	polygalacturonate 4-alpha-galacturonosyltransferase activity	Molecular Function	NA	NA	NA	NA
Potra2n1c3619	30.5601	-0.975525	0.239052	1.67e-06	0.00163558	Potra004293g24782	probable galacturonosyltransferase 12	GO:0047262	polygalacturonate 4-alpha-galacturonosyltransferase activity	Molecular Function	NA	NA	NA	NA
Potra2n4c9936	368.745	-0.435224	0.114089	5.05e-06	0.00163558	Potra000379g01665	PROLINE-RICH protein 4				Potri|009G129900.1	84	Artha|AT2G21140	41.73
Potra2n16c30342	9.51753	-0.958468	0.229668	1.21e-06	0.00165226	Potra198047g29283	protein trichome birefringence-like 3	GO:0005794|GO:0016021|GO:0016413|GO:0071554	Golgi apparatus|integral component of membrane|O-acetyltransferase activity|cell wall organization or biogenesis	Cellular Component|Cellular Component|Molecular Function|Biological Process	Potri|016G119100.1	96.01	Artha|AT5G01360	65.97
Potra2n16c30342	9.51753	-0.958468	0.229668	1.21e-06	0.00165226	Potra198047g29283	protein trichome birefringence-like 3	GO:0005794|GO:0016021|GO:0016413|GO:0071554	Golgi apparatus|integral component of membrane|O-acetyltransferase activity|cell wall organization or biogenesis	Cellular Component|Cellular Component|Molecular Function|Biological Process	NA	NA	NA	NA
Potra2n16c30342	9.51753	-0.958468	0.229668	1.21e-06	0.00165226	Potra198047g29283	protein trichome birefringence-like 3	GO:0005794|GO:0016021|GO:0016413|GO:0071554	Golgi apparatus|integral component of membrane|O-acetyltransferase activity|cell wall organization or biogenesis	Cellular Component|Cellular Component|Molecular Function|Biological Process	NA	NA	NA	NA
Potra2n14c26437	342.572	-0.328975	0.0866076	5.44e-06	0.00165226	NA	NA	NA	NA	NA	NA	NA	NA	NA
Potra2n10c22088	319.88	-0.26526	0.0699905	5.24e-06	0.00165226	Potra003703g22489	phospholipid-transporting ATPase 3	GO:0000287|GO:0004012|GO:0005524|GO:0015914|GO:0016021	magnesium ion binding|phospholipid-translocating ATPase activity|ATP binding|phospholipid transport|integral component of membrane	Molecular Function|Molecular Function|Molecular Function|Biological Process|Cellular Component	Potri|010G039900.1	98.44	Artha|AT1G59820	80.79
Potra2n10c22088	319.88	-0.26526	0.0699905	5.24e-06	0.00165226	Potra003703g22489	phospholipid-transporting ATPase 3	GO:0000287|GO:0004012|GO:0005524|GO:0015914|GO:0016021	magnesium ion binding|phospholipid-translocating ATPase activity|ATP binding|phospholipid transport|integral component of membrane	Molecular Function|Molecular Function|Molecular Function|Biological Process|Cellular Component	NA	NA	NA	NA
Potra2n1c2598	14.6685	-0.869598	0.218985	2.64e-06	0.00168877	Potra001245g10685	---NA---				Potri|009G092300.1	75.56	NA	NA
Potra2n6c13160	781.547	-0.60395	0.162413	7.49e-06	0.00168877	Potra002047g15990	BURP domain protein RD22				Potri|006G243700.1	94.01	Artha|AT5G25610	57.52
Potra2n6c13160	781.547	-0.60395	0.162413	7.49e-06	0.00168877	Potra002047g15990	BURP domain protein RD22				NA	NA	NA	NA
Potra2n6c13160	781.547	-0.60395	0.162413	7.49e-06	0.00168877	Potra002047g15990	BURP domain protein RD22				NA	NA	NA	NA
Potra2n11c22494	190.306	-0.353955	0.0938397	6.06e-06	0.00168877	Potra000412g02038	protein MOR1 isoform X1	GO:0005488|GO:0006886	binding|intracellular protein transport	Molecular Function|Biological Process	Potri|001G443200.1	98.77	Artha|AT2G35630	77.23
Potra2n11c22494	190.306	-0.353955	0.0938397	6.06e-06	0.00168877	Potra000412g02038	protein MOR1 isoform X2	GO:0005488|GO:0006886	binding|intracellular protein transport	Molecular Function|Biological Process	NA	NA	NA	NA
Potra2n11c22494	190.306	-0.353955	0.0938397	6.06e-06	0.00168877	Potra000412g02038	MICROTUBULE ORGANIZATION 1 family protein	GO:0005488|GO:0006886	binding|intracellular protein transport	Molecular Function|Biological Process	NA	NA	NA	NA
Potra2n11c22494	190.306	-0.353955	0.0938397	6.06e-06	0.00168877	Potra000412g02038	MICROTUBULE ORGANIZATION 1 family protein	GO:0005488|GO:0006886	binding|intracellular protein transport	Molecular Function|Biological Process	NA	NA	NA	NA
Potra2n11c22494	190.306	-0.353955	0.0938397	6.06e-06	0.00168877	Potra001066g09180	MICROTUBULE ORGANIZATION 1 family protein	GO:0005488|GO:0006886	binding|intracellular protein transport	Molecular Function|Biological Process	Potri|011G153700.1	98.23	Artha|AT2G35630	75.64
Potra2n11c22494	190.306	-0.353955	0.0938397	6.06e-06	0.00168877	Potra001066g09180	MICROTUBULE ORGANIZATION 1 family protein	GO:0005488|GO:0006886	binding|intracellular protein transport	Molecular Function|Biological Process	NA	NA	NA	NA
Potra2n11c22494	190.306	-0.353955	0.0938397	6.06e-06	0.00168877	Potra001066g09180	MICROTUBULE ORGANIZATION 1 family protein	GO:0005488|GO:0006886	binding|intracellular protein transport	Molecular Function|Biological Process	NA	NA	NA	NA
Potra2n11c22494	190.306	-0.353955	0.0938397	6.06e-06	0.00168877	Potra001066g09180	MICROTUBULE ORGANIZATION 1 family protein	GO:0005488|GO:0006886	binding|intracellular protein transport	Molecular Function|Biological Process	NA	NA	NA	NA
Potra2n11c22494	190.306	-0.353955	0.0938397	6.06e-06	0.00168877	Potra001066g09180	MICROTUBULE ORGANIZATION 1 family protein	GO:0005488|GO:0006886	binding|intracellular protein transport	Molecular Function|Biological Process	NA	NA	NA	NA
Potra2n11c22494	190.306	-0.353955	0.0938397	6.06e-06	0.00168877	Potra001066g09180	MICROTUBULE ORGANIZATION 1 family protein	GO:0000776|GO:0000922|GO:0005813|GO:0006886|GO:0007051|GO:0030951|GO:0035371|GO:0046785|GO:0051010|GO:0051298	kinetochore|spindle pole|centrosome|intracellular protein transport|spindle organization|establishment or maintenance of microtubule cytoskeleton polarity|microtubule plus-end|microtubule polymerization|microtubule plus-end binding|centrosome duplication	Cellular Component|Cellular Component|Cellular Component|Biological Process|Biological Process|Biological Process|Cellular Component|Biological Process|Molecular Function|Biological Process	NA	NA	NA	NA
Potra2n11c22494	190.306	-0.353955	0.0938397	6.06e-06	0.00168877	Potra001066g09180	MICROTUBULE ORGANIZATION 1 family protein	GO:0000776|GO:0000922|GO:0005813|GO:0006886|GO:0007051|GO:0030951|GO:0035371|GO:0046785|GO:0051010|GO:0051298	kinetochore|spindle pole|centrosome|intracellular protein transport|spindle organization|establishment or maintenance of microtubule cytoskeleton polarity|microtubule plus-end|microtubule polymerization|microtubule plus-end binding|centrosome duplication	Cellular Component|Cellular Component|Cellular Component|Biological Process|Biological Process|Biological Process|Cellular Component|Biological Process|Molecular Function|Biological Process	NA	NA	NA	NA
Potra2n17c31802	491.47	-0.246518	0.0662138	7.12e-06	0.00168877	Potra000040g00195	homeobox-DDT domain protein RLT2 isoform X1	GO:0006355	regulation of transcription, DNA-templated	Biological Process	Potri|017G016200.1	96.82	Artha|AT5G44180	50.11
Potra2n17c31802	491.47	-0.246518	0.0662138	7.12e-06	0.00168877	Potra000040g00195	homeobox-DDT domain protein RLT2 isoform X2	GO:0006355	regulation of transcription, DNA-templated	Biological Process	NA	NA	NA	NA
Potra2n17c31802	491.47	-0.246518	0.0662138	7.12e-06	0.00168877	Potra000040g00195	homeobox-DDT domain protein RLT2 isoform X2	GO:0006355	regulation of transcription, DNA-templated	Biological Process	NA	NA	NA	NA
Potra2n17c31802	491.47	-0.246518	0.0662138	7.12e-06	0.00168877	Potra000040g00195	homeobox-DDT domain protein RLT2 isoform X2	GO:0006355	regulation of transcription, DNA-templated	Biological Process	NA	NA	NA	NA
Potra2n2c6230	131.013	-0.240903	0.0625846	4.39e-06	0.00168877	Potra001741g14191	putative HVA22-like protein g	GO:0016020	membrane	Cellular Component	Potri|002G023500.1	95.1	Artha|AT5G42560	58.28
Potra2n2c6230	131.013	-0.240903	0.0625846	4.39e-06	0.00168877	Potra001741g14191	putative HVA22-like protein g	GO:0016020	membrane	Cellular Component	NA	NA	NA	NA
Potra2n2c6230	131.013	-0.240903	0.0625846	4.39e-06	0.00168877	Potra001741g14191	putative HVA22-like protein g	GO:0016020	membrane	Cellular Component	NA	NA	NA	NA
Potra2n2c6230	131.013	-0.240903	0.0625846	4.39e-06	0.00168877	Potra001741g14191	putative HVA22-like protein g	GO:0016020	membrane	Cellular Component	NA	NA	NA	NA
Potra2n2c6230	131.013	-0.240903	0.0625846	4.39e-06	0.00168877	Potra001741g14191	putative HVA22-like protein g	GO:0016020	membrane	Cellular Component	NA	NA	NA	NA
Potra2n2c6230	131.013	-0.240903	0.0625846	4.39e-06	0.00168877	Potra001741g14191	putative HVA22-like protein g	GO:0016020	membrane	Cellular Component	NA	NA	NA	NA
Potra2n2c6230	131.013	-0.240903	0.0625846	4.39e-06	0.00168877	Potra001741g14191	putative HVA22-like protein g	GO:0016020	membrane	Cellular Component	NA	NA	NA	NA
Potra2n2c6230	131.013	-0.240903	0.0625846	4.39e-06	0.00168877	Potra001741g14191	putative HVA22-like protein g	GO:0016020	membrane	Cellular Component	NA	NA	NA	NA
Potra2n2c6230	131.013	-0.240903	0.0625846	4.39e-06	0.00168877	Potra001741g14191	putative HVA22-like protein g	GO:0016020	membrane	Cellular Component	NA	NA	NA	NA
Potra2n3c8139	377.385	-0.234948	0.0630668	7.21e-06	0.00168877	Potra003031g20570	ethylene receptor	GO:0000155|GO:0005515|GO:0005789|GO:0010105|GO:0016310|GO:0038199|GO:0051740	phosphorelay sensor kinase activity|protein binding|endoplasmic reticulum membrane|negative regulation of ethylene-activated signaling pathway|phosphorylation|ethylene receptor activity|ethylene binding	Molecular Function|Molecular Function|Cellular Component|Biological Process|Biological Process|Molecular Function|Molecular Function	Potri|003G032300.1	97.83	Artha|AT1G66340	83.83
Potra2n3c8139	377.385	-0.234948	0.0630668	7.21e-06	0.00168877	Potra003031g20570	ethylene receptor	GO:0000155|GO:0005515|GO:0005789|GO:0010105|GO:0016310|GO:0038199|GO:0051740	phosphorelay sensor kinase activity|protein binding|endoplasmic reticulum membrane|negative regulation of ethylene-activated signaling pathway|phosphorylation|ethylene receptor activity|ethylene binding	Molecular Function|Molecular Function|Cellular Component|Biological Process|Biological Process|Molecular Function|Molecular Function	NA	NA	NA	NA
Potra2n3c8139	377.385	-0.234948	0.0630668	7.21e-06	0.00168877	Potra003031g20570	ethylene receptor	GO:0000155|GO:0005515|GO:0005789|GO:0010105|GO:0016310|GO:0038199|GO:0051740	phosphorelay sensor kinase activity|protein binding|endoplasmic reticulum membrane|negative regulation of ethylene-activated signaling pathway|phosphorylation|ethylene receptor activity|ethylene binding	Molecular Function|Molecular Function|Cellular Component|Biological Process|Biological Process|Molecular Function|Molecular Function	NA	NA	NA	NA
Potra2n3c8139	377.385	-0.234948	0.0630668	7.21e-06	0.00168877	Potra003031g20570	ethylene receptor	GO:0000155|GO:0005515|GO:0007165|GO:0016310	phosphorelay sensor kinase activity|protein binding|signal transduction|phosphorylation	Molecular Function|Molecular Function|Biological Process|Biological Process	NA	NA	NA	NA
Potra2n3c8139	377.385	-0.234948	0.0630668	7.21e-06	0.00168877	Potra003549g21991	ethylene receptor	GO:0000155|GO:0005515|GO:0005789|GO:0010105|GO:0016310|GO:0038199|GO:0051740	phosphorelay sensor kinase activity|protein binding|endoplasmic reticulum membrane|negative regulation of ethylene-activated signaling pathway|phosphorylation|ethylene receptor activity|ethylene binding	Molecular Function|Molecular Function|Cellular Component|Biological Process|Biological Process|Molecular Function|Molecular Function	Potri|001G204200.1	97.96	Artha|AT1G66340	83.83
Potra2n3c8139	377.385	-0.234948	0.0630668	7.21e-06	0.00168877	Potra003549g21991	ethylene receptor	GO:0000155|GO:0005515|GO:0005789|GO:0010105|GO:0016310|GO:0038199|GO:0051740	phosphorelay sensor kinase activity|protein binding|endoplasmic reticulum membrane|negative regulation of ethylene-activated signaling pathway|phosphorylation|ethylene receptor activity|ethylene binding	Molecular Function|Molecular Function|Cellular Component|Biological Process|Biological Process|Molecular Function|Molecular Function	NA	NA	NA	NA
Potra2n3c8139	377.385	-0.234948	0.0630668	7.21e-06	0.00168877	Potra003549g21991	ethylene receptor	GO:0000155|GO:0005515|GO:0007165|GO:0016310	phosphorelay sensor kinase activity|protein binding|signal transduction|phosphorylation	Molecular Function|Molecular Function|Biological Process|Biological Process	NA	NA	NA	NA
Potra2n3c8139	377.385	-0.234948	0.0630668	7.21e-06	0.00168877	Potra003549g21991	ethylene receptor	GO:0000155|GO:0005515|GO:0007165|GO:0016310	phosphorelay sensor kinase activity|protein binding|signal transduction|phosphorylation	Molecular Function|Molecular Function|Biological Process|Biological Process	NA	NA	NA	NA
Potra2n13c26251	400.811	-0.230382	0.0615756	6.83e-06	0.00168877	Potra002383g18145	helicase protein MOM1-like isoform X1	GO:0005524	ATP binding	Molecular Function	Potri|013G006000.1	94.39	Artha|AT1G08060	40
Potra2n13c26251	400.811	-0.230382	0.0615756	6.83e-06	0.00168877	Potra002383g18145	helicase protein MOM1-like isoform X1	GO:0005524	ATP binding	Molecular Function	NA	NA	NA	NA
Potra2n13c26251	400.811	-0.230382	0.0615756	6.83e-06	0.00168877	Potra002383g18145	helicase protein MOM1-like isoform X1	GO:0005524	ATP binding	Molecular Function	NA	NA	NA	NA
Potra2n13c26251	400.811	-0.230382	0.0615756	6.83e-06	0.00168877	Potra002383g18145	helicase protein MOM1-like isoform X1	GO:0005524	ATP binding	Molecular Function	NA	NA	NA	NA
Potra2n13c26251	400.811	-0.230382	0.0615756	6.83e-06	0.00168877	Potra002383g18145	helicase protein MOM1-like isoform X1	GO:0005524	ATP binding	Molecular Function	NA	NA	NA	NA
Potra2n2c6405	678.656	-0.188647	0.0515213	7.99e-06	0.00171075	Potra002472g18712	monosaccharide-sensing protein 2-like	GO:0016021|GO:0022857|GO:0055085	integral component of membrane|transmembrane transporter activity|transmembrane transport	Cellular Component|Molecular Function|Biological Process	Potri|002G006200.1	98.68	Artha|AT4G35300	75.65
Potra2n2c6405	678.656	-0.188647	0.0515213	7.99e-06	0.00171075	Potra002472g18712	monosaccharide-sensing protein 2-like	GO:0016021|GO:0022857|GO:0055085	integral component of membrane|transmembrane transporter activity|transmembrane transport	Cellular Component|Molecular Function|Biological Process	NA	NA	NA	NA
Potra2n2c6405	678.656	-0.188647	0.0515213	7.99e-06	0.00171075	Potra002472g18712	monosaccharide-sensing protein 2-like	GO:0016021|GO:0022857|GO:0055085	integral component of membrane|transmembrane transporter activity|transmembrane transport	Cellular Component|Molecular Function|Biological Process	NA	NA	NA	NA
Potra2n2c6405	678.656	-0.188647	0.0515213	7.99e-06	0.00171075	Potra002472g18712	monosaccharide-sensing protein 2-like	GO:0016021|GO:0022857|GO:0055085	integral component of membrane|transmembrane transporter activity|transmembrane transport	Cellular Component|Molecular Function|Biological Process	NA	NA	NA	NA
Potra2n2c6405	678.656	-0.188647	0.0515213	7.99e-06	0.00171075	Potra002472g18712	monosaccharide-sensing protein 2	GO:0016021|GO:0022857|GO:0055085	integral component of membrane|transmembrane transporter activity|transmembrane transport	Cellular Component|Molecular Function|Biological Process	NA	NA	NA	NA
Potra2n2c6405	678.656	-0.188647	0.0515213	7.99e-06	0.00171075	Potra002472g18712	monosaccharide-sensing protein 2	GO:0016021|GO:0022857|GO:0055085	integral component of membrane|transmembrane transporter activity|transmembrane transport	Cellular Component|Molecular Function|Biological Process	NA	NA	NA	NA
Potra2n5c11008	291.799	0.197589	0.0525638	6.68e-06	0.00171075	Potra001057g09059	40S ribosomal protein S12-like	GO:0003735|GO:0005840|GO:0006412	structural constituent of ribosome|ribosome|translation	Molecular Function|Cellular Component|Biological Process	Potri|005G206300.1	97.3	Artha|AT2G32060	75.41
Potra2n5c11008	291.799	0.197589	0.0525638	6.68e-06	0.00171075	Potra001057g09059	40S ribosomal protein S12-like	GO:0003735|GO:0005840|GO:0006412	structural constituent of ribosome|ribosome|translation	Molecular Function|Cellular Component|Biological Process	NA	NA	NA	NA
Potra2n5c11228	217.931	-0.226626	0.0607533	7.23e-06	0.00171201	Potra003000g20502	histone-lysine N-methyltransferase ASHH2	GO:0005515|GO:0005634|GO:0008270|GO:0018024	protein binding|nucleus|zinc ion binding|histone-lysine N-methyltransferase activity	Molecular Function|Cellular Component|Molecular Function|Molecular Function	Potri|005G182100.1	95.72	Artha|AT1G77300	44.55
Potra2n5c11228	217.931	-0.226626	0.0607533	7.23e-06	0.00171201	Potra003000g20502	histone-lysine N-methyltransferase ASHH2	GO:0005515|GO:0005634|GO:0008270|GO:0018024	protein binding|nucleus|zinc ion binding|histone-lysine N-methyltransferase activity	Molecular Function|Cellular Component|Molecular Function|Molecular Function	NA	NA	NA	NA
Potra2n5c11228	217.931	-0.226626	0.0607533	7.23e-06	0.00171201	Potra003000g20502	histone-lysine N-methyltransferase ASHH2	GO:0005515|GO:0005634|GO:0008270|GO:0018024	protein binding|nucleus|zinc ion binding|histone-lysine N-methyltransferase activity	Molecular Function|Cellular Component|Molecular Function|Molecular Function	NA	NA	NA	NA
Potra2n9c18676	139.214	0.193414	0.0503816	4.72e-06	0.00171201	Potra000913g07395	SEC1 family transport protein SLY1-like	GO:0006904	vesicle docking involved in exocytosis	Biological Process	Potri|009G165300.1	98.19	Artha|AT2G17980	79.04
Potra2n9c18676	139.214	0.193414	0.0503816	4.72e-06	0.00171201	Potra000093g00313	SEC1 family transport protein SLY1-like	GO:0006904	vesicle docking involved in exocytosis	Biological Process	Potri|004G204400.1	99.18	Artha|AT2G17980	79.34
Potra2n10c21863	883.193	0.219334	0.0596532	8.89e-06	0.00171201	NA	NA	NA	NA	NA	NA	NA	NA	NA
Potra2n1c3633	425.446	0.197	0.0546009	1.12e-05	0.00173092	Potra000756g05966	trafficking protein particle complex subunit 3	GO:0030008|GO:0048193	TRAPP complex|Golgi vesicle transport	Cellular Component|Biological Process	Potri|001G418400.1	99.46	Artha|AT5G54750	83.42
Potra2n1c3633	425.446	0.197	0.0546009	1.12e-05	0.00173092	Potra000756g05966	trafficking protein particle complex subunit 3	GO:0030008|GO:0048193	TRAPP complex|Golgi vesicle transport	Cellular Component|Biological Process	NA	NA	NA	NA
Potra2n1c3633	425.446	0.197	0.0546009	1.12e-05	0.00173092	Potra000756g05966	trafficking protein particle complex subunit 3-like	GO:0030008|GO:0048193	TRAPP complex|Golgi vesicle transport	Cellular Component|Biological Process	NA	NA	NA	NA
Potra2n14c27915	339.289	-0.213334	0.0585742	9.88e-06	0.00189608	Potra200458g29511	DUF21 domain-containing protein At1g47330	GO:0008168|GO:0016021|GO:0032259	methyltransferase activity|integral component of membrane|methylation	Molecular Function|Cellular Component|Biological Process	Potri|014G196900.1	98.64	Artha|AT1G47330	68.52
Potra2n14c27915	339.289	-0.213334	0.0585742	9.88e-06	0.00189608	Potra200458g29511	DUF21 domain-containing protein At1g47330	GO:0008168|GO:0016021|GO:0032259	methyltransferase activity|integral component of membrane|methylation	Molecular Function|Cellular Component|Biological Process	NA	NA	NA	NA
Potra2n14c27915	339.289	-0.213334	0.0585742	9.88e-06	0.00189608	Potra200458g29511	DUF21 domain-containing protein At1g47330	GO:0008168|GO:0016021|GO:0032259	methyltransferase activity|integral component of membrane|methylation	Molecular Function|Cellular Component|Biological Process	NA	NA	NA	NA
Potra2n14c27915	339.289	-0.213334	0.0585742	9.88e-06	0.00189608	Potra200458g29511	DUF21 domain-containing protein At1g47330	GO:0008168|GO:0016021|GO:0032259	methyltransferase activity|integral component of membrane|methylation	Molecular Function|Cellular Component|Biological Process	NA	NA	NA	NA
Potra2n14c27915	339.289	-0.213334	0.0585742	9.88e-06	0.00189608	Potra200458g29511	DUF21 domain-containing protein At1g47330	GO:0008168|GO:0016021|GO:0032259	methyltransferase activity|integral component of membrane|methylation	Molecular Function|Cellular Component|Biological Process	NA	NA	NA	NA
Potra2n14c27915	339.289	-0.213334	0.0585742	9.88e-06	0.00189608	Potra200458g29511	DUF21 domain-containing protein At1g47330	GO:0008168|GO:0016021|GO:0032259	methyltransferase activity|integral component of membrane|methylation	Molecular Function|Cellular Component|Biological Process	NA	NA	NA	NA
Potra2n14c27915	339.289	-0.213334	0.0585742	9.88e-06	0.00189608	Potra200458g29511	DUF21 domain-containing protein At1g47330	GO:0016021	integral component of membrane	Cellular Component	NA	NA	NA	NA
Potra2n14c27915	339.289	-0.213334	0.0585742	9.88e-06	0.00189608	Potra200458g29511	DUF21 domain-containing protein At1g47330	GO:0003824	catalytic activity	Molecular Function	NA	NA	NA	NA
Potra2n10c21409	2425.63	0.164643	0.044929	1.04e-05	0.00189608	Potra197846g29264	ATP synthase CF1 beta subunit (chloroplast)	GO:0005524|GO:0009507|GO:0015986|GO:0045261|GO:0046933|GO:0099132	ATP binding|chloroplast|ATP synthesis coupled proton transport|proton-transporting ATP synthase complex, catalytic core F(1)|proton-transporting ATP synthase activity, rotational mechanism|ATP hydrolysis coupled cation transmembrane transport	Molecular Function|Cellular Component|Biological Process|Cellular Component|Molecular Function|Biological Process	Potri|010G116600.1	86.49	Artha|AT5G08680	86.49
Potra2n10c21409	2425.63	0.164643	0.044929	1.04e-05	0.00189608	Potra196739g29150	ATP synthase CF1 beta subunit (chloroplast)	GO:0005524|GO:0015986|GO:0045261|GO:0046933	ATP binding|ATP synthesis coupled proton transport|proton-transporting ATP synthase complex, catalytic core F(1)|proton-transporting ATP synthase activity, rotational mechanism	Molecular Function|Biological Process|Cellular Component|Molecular Function	Potri|010G116600.1	68.87	Artha|AT5G08680	69.11
Potra2n10c21409	2425.63	0.164643	0.044929	1.04e-05	0.00189608	Potra000744g05868	ATP synthase subunit beta, mitochondrial	GO:0000275|GO:0005524|GO:0015986|GO:0046933	mitochondrial proton-transporting ATP synthase complex, catalytic core F(1)|ATP binding|ATP synthesis coupled proton transport|proton-transporting ATP synthase activity, rotational mechanism	Cellular Component|Molecular Function|Biological Process|Molecular Function	Potri|010G116600.1	99.82	Artha|AT5G08680	83.46
Potra2n10c21409	2425.63	0.164643	0.044929	1.04e-05	0.00189608	Potra000744g05868	ATP synthase subunit beta, mitochondrial	GO:0000275|GO:0005524|GO:0015986|GO:0046933	mitochondrial proton-transporting ATP synthase complex, catalytic core F(1)|ATP binding|ATP synthesis coupled proton transport|proton-transporting ATP synthase activity, rotational mechanism	Cellular Component|Molecular Function|Biological Process|Molecular Function	NA	NA	NA	NA
Potra2n10c21409	2425.63	0.164643	0.044929	1.04e-05	0.00189608	Potra000744g05868	ATP synthase subunit beta, mitochondrial	GO:0000275|GO:0005524|GO:0015986|GO:0046933	mitochondrial proton-transporting ATP synthase complex, catalytic core F(1)|ATP binding|ATP synthesis coupled proton transport|proton-transporting ATP synthase activity, rotational mechanism	Cellular Component|Molecular Function|Biological Process|Molecular Function	NA	NA	NA	NA
Potra2n10c21409	2425.63	0.164643	0.044929	1.04e-05	0.00189608	Potra003946g23698	ATP synthase subunit beta, mitochondrial	GO:0000275|GO:0005524|GO:0015986|GO:0046933	mitochondrial proton-transporting ATP synthase complex, catalytic core F(1)|ATP binding|ATP synthesis coupled proton transport|proton-transporting ATP synthase activity, rotational mechanism	Cellular Component|Molecular Function|Biological Process|Molecular Function	Potri|008G126600.1	99.64	Artha|AT5G08680	85.07
Potra2n10c21409	2425.63	0.164643	0.044929	1.04e-05	0.00189608	Potra003946g23698	ATP synthase subunit beta, mitochondrial	GO:0000275|GO:0005524|GO:0015986|GO:0046933	mitochondrial proton-transporting ATP synthase complex, catalytic core F(1)|ATP binding|ATP synthesis coupled proton transport|proton-transporting ATP synthase activity, rotational mechanism	Cellular Component|Molecular Function|Biological Process|Molecular Function	NA	NA	NA	NA
Potra2n10c21409	2425.63	0.164643	0.044929	1.04e-05	0.00189608	Potra003946g23698	ATP synthase subunit beta, mitochondrial	GO:0000275|GO:0005524|GO:0015986|GO:0046933	mitochondrial proton-transporting ATP synthase complex, catalytic core F(1)|ATP binding|ATP synthesis coupled proton transport|proton-transporting ATP synthase activity, rotational mechanism	Cellular Component|Molecular Function|Biological Process|Molecular Function	NA	NA	NA	NA
Potra2n14c27494	303.667	-0.27494	0.0745476	8.4e-06	0.00193779	NA	NA	NA	NA	NA	NA	NA	NA	NA
Potra2n12c24587	173.937	-6.29e-05	0.00144311	6.39e-06	0.00193779	Potra001162g10088	probable protein S-acyltransferase 7	GO:0005886|GO:0016021|GO:0016491|GO:0019706|GO:0055114	plasma membrane|integral component of membrane|oxidoreductase activity|protein-cysteine S-palmitoyltransferase activity|oxidation-reduction process	Cellular Component|Cellular Component|Molecular Function|Molecular Function|Biological Process	Potri|017G063800.1	100	Artha|AT3G26935	77.53
Potra2n12c24587	173.937	-6.29e-05	0.00144311	6.39e-06	0.00193779	Potra000731g05762	probable protein S-acyltransferase 7	GO:0005886|GO:0016021|GO:0019706	plasma membrane|integral component of membrane|protein-cysteine S-palmitoyltransferase activity	Cellular Component|Cellular Component|Molecular Function	Potri|012G103300.1	97.39	Artha|AT3G26935	62.19
Potra2n12c24587	173.937	-6.29e-05	0.00144311	6.39e-06	0.00193779	Potra000731g05762	probable protein S-acyltransferase 7	GO:0005886|GO:0016021|GO:0019706	plasma membrane|integral component of membrane|protein-cysteine S-palmitoyltransferase activity	Cellular Component|Cellular Component|Molecular Function	NA	NA	NA	NA
Potra2n8c17836	1112.58	-0.511256	0.142135	1.17e-05	0.00197509	Potra194467g28957	phosphoglucomutase, putative	GO:0005975|GO:0016868	carbohydrate metabolic process|intramolecular transferase activity, phosphotransferases	Biological Process|Molecular Function	Potri|008G131400.1	98.41	Artha|AT1G70820	78.96
Potra2n8c17836	1112.58	-0.511256	0.142135	1.17e-05	0.00197509	Potra194467g28957	phosphomannomutase/phosphoglucomutase isoform X1	GO:0005975|GO:0016868	carbohydrate metabolic process|intramolecular transferase activity, phosphotransferases	Biological Process|Molecular Function	NA	NA	NA	NA
Potra2n8c17836	1112.58	-0.511256	0.142135	1.17e-05	0.00197509	Potra194467g28957	Alpha-D-phosphohexomutase superfamily	GO:0005975|GO:0016868	carbohydrate metabolic process|intramolecular transferase activity, phosphotransferases	Biological Process|Molecular Function	NA	NA	NA	NA
Potra2n8c17836	1112.58	-0.511256	0.142135	1.17e-05	0.00197509	Potra194467g28957	Alpha-D-phosphohexomutase superfamily	GO:0005975|GO:0016868	carbohydrate metabolic process|intramolecular transferase activity, phosphotransferases	Biological Process|Molecular Function	NA	NA	NA	NA
Potra2n8c17836	1112.58	-0.511256	0.142135	1.17e-05	0.00197509	Potra194467g28957	Alpha-D-phosphohexomutase superfamily	GO:0005975|GO:0016868	carbohydrate metabolic process|intramolecular transferase activity, phosphotransferases	Biological Process|Molecular Function	NA	NA	NA	NA
Potra2n8c17836	1112.58	-0.511256	0.142135	1.17e-05	0.00197509	Potra194467g28957	Alpha-D-phosphohexomutase superfamily	GO:0005975|GO:0016868	carbohydrate metabolic process|intramolecular transferase activity, phosphotransferases	Biological Process|Molecular Function	NA	NA	NA	NA
Potra2n8c17836	1112.58	-0.511256	0.142135	1.17e-05	0.00197509	Potra194467g28957	Alpha-D-phosphohexomutase superfamily	GO:0005975|GO:0016868	carbohydrate metabolic process|intramolecular transferase activity, phosphotransferases	Biological Process|Molecular Function	NA	NA	NA	NA
Potra2n8c17836	1112.58	-0.511256	0.142135	1.17e-05	0.00197509	Potra005572g25430	phosphoglucomutase, putative	GO:0005975|GO:0016868	carbohydrate metabolic process|intramolecular transferase activity, phosphotransferases	Biological Process|Molecular Function	Potri|008G131400.1	93.26	Artha|AT1G70820	64.21
Potra2n19c33900	385.202	0.178112	0.0493147	1.11e-05	0.00213788	Potra173456g27649	superoxide dismutase [Mn], mitochondrial	GO:0004784|GO:0006801|GO:0046872|GO:0055114	superoxide dismutase activity|superoxide metabolic process|metal ion binding|oxidation-reduction process	Molecular Function|Biological Process|Molecular Function|Biological Process	Potri|019G057300.1	97.82	Artha|AT3G10920	76.62
Potra2n19c33900	385.202	0.178112	0.0493147	1.11e-05	0.00213788	Potra173456g27649	superoxide dismutase [Mn], mitochondrial	GO:0004784|GO:0006801|GO:0046872|GO:0055114	superoxide dismutase activity|superoxide metabolic process|metal ion binding|oxidation-reduction process	Molecular Function|Biological Process|Molecular Function|Biological Process	NA	NA	NA	NA
Potra2n5c12404	91.3917	-5.02e-05	0.00144297	3.95e-06	0.00216416	Potra003841g23076	serine/threonine-protein kinase Nek1-like isoform X1	GO:0004672|GO:0005524|GO:0006468	protein kinase activity|ATP binding|protein phosphorylation	Molecular Function|Molecular Function|Biological Process	Potri|005G051600.1	98.39	Artha|AT1G54510	64.64
Potra2n5c12404	91.3917	-5.02e-05	0.00144297	3.95e-06	0.00216416	Potra003841g23076	serine/threonine-protein kinase Nek1-like isoform X1	GO:0004672|GO:0005524|GO:0006468	protein kinase activity|ATP binding|protein phosphorylation	Molecular Function|Molecular Function|Biological Process	NA	NA	NA	NA
Potra2n5c12404	91.3917	-5.02e-05	0.00144297	3.95e-06	0.00216416	Potra003841g23076	serine/threonine-protein kinase Nek1-like isoform X1	GO:0004672|GO:0005524|GO:0006468	protein kinase activity|ATP binding|protein phosphorylation	Molecular Function|Molecular Function|Biological Process	NA	NA	NA	NA
Potra2n5c12404	91.3917	-5.02e-05	0.00144297	3.95e-06	0.00216416	Potra003841g23076	serine/threonine-protein kinase Nek1-like isoform X1	GO:0004672|GO:0005524|GO:0006468	protein kinase activity|ATP binding|protein phosphorylation	Molecular Function|Molecular Function|Biological Process	NA	NA	NA	NA
Potra2n5c12404	91.3917	-5.02e-05	0.00144297	3.95e-06	0.00216416	Potra003841g23076	serine/threonine-protein kinase Nek1-like isoform X1	GO:0004672|GO:0005524|GO:0006468	protein kinase activity|ATP binding|protein phosphorylation	Molecular Function|Molecular Function|Biological Process	NA	NA	NA	NA
Potra2n7c15699	1103.69	0.156624	0.0438838	1.32e-05	0.00216416	Potra001101g09606	peptidyl-prolyl cis-trans isomerase FKBP12	GO:0000413|GO:0003755|GO:0005528|GO:0005829|GO:0061077	protein peptidyl-prolyl isomerization|peptidyl-prolyl cis-trans isomerase activity|FK506 binding|cytosol|chaperone-mediated protein folding	Biological Process|Molecular Function|Molecular Function|Cellular Component|Biological Process	Potri|007G113100.1	94.12	Artha|AT5G64350	78.82
Potra2n7c15699	1103.69	0.156624	0.0438838	1.32e-05	0.00216416	Potra001101g09606	peptidyl-prolyl cis-trans isomerase FKBP12	GO:0000413|GO:0003755|GO:0005528|GO:0005829|GO:0061077	protein peptidyl-prolyl isomerization|peptidyl-prolyl cis-trans isomerase activity|FK506 binding|cytosol|chaperone-mediated protein folding	Biological Process|Molecular Function|Molecular Function|Cellular Component|Biological Process	NA	NA	NA	NA
Potra2n14c27771	870.382	0.278486	0.0775048	1.24e-05	0.00216416	NA	NA	NA	NA	NA	NA	NA	NA	NA
Potra2n1c733	223.44	-0.30067	0.0841168	1.26e-05	0.00216668	NA	NA	NA	NA	NA	NA	NA	NA	NA
Potra2n5c12658	635.144	-0.227654	0.0640207	1.37e-05	0.00221674	Potra006798g25807	PHD finger family protein	GO:0046872	metal ion binding	Molecular Function	Potri|005G021000.1	96.22	Artha|AT3G05670	47.11
Potra2n5c12658	635.144	-0.227654	0.0640207	1.37e-05	0.00221674	Potra006798g25807	PHD finger family protein	GO:0046872	metal ion binding	Molecular Function	NA	NA	NA	NA
Potra2n5c12658	635.144	-0.227654	0.0640207	1.37e-05	0.00221674	Potra006798g25807	PHD finger family protein	GO:0046872	metal ion binding	Molecular Function	NA	NA	NA	NA
Potra2n5c12658	635.144	-0.227654	0.0640207	1.37e-05	0.00221674	Potra006798g25807	PHD finger family protein	GO:0046872	metal ion binding	Molecular Function	NA	NA	NA	NA
Potra2n18c32790	564.597	-0.175586	0.0492905	1.31e-05	0.00221674	NA	NA	NA	NA	NA	NA	NA	NA	NA
Potra2n3c6551	142.393	-4.63e-05	0.00144292	8.96e-06	0.00221674	Potra002332g17827	callose synthase 3	GO:0000148|GO:0003843|GO:0006075	1,3-beta-D-glucan synthase complex|1,3-beta-D-glucan synthase activity|(1->3)-beta-D-glucan biosynthetic process	Cellular Component|Molecular Function|Biological Process	Potri|001G012200.1	99.19	Artha|AT5G13000	87.81
Potra2n3c6551	142.393	-4.63e-05	0.00144292	8.96e-06	0.00221674	Potra002332g17827	callose synthase 3	GO:0000148|GO:0003843|GO:0006075	1,3-beta-D-glucan synthase complex|1,3-beta-D-glucan synthase activity|(1->3)-beta-D-glucan biosynthetic process	Cellular Component|Molecular Function|Biological Process	NA	NA	NA	NA
Potra2n3c6551	142.393	-4.63e-05	0.00144292	8.96e-06	0.00221674	Potra002332g17827	callose synthase 3	GO:0000148|GO:0003843|GO:0006075	1,3-beta-D-glucan synthase complex|1,3-beta-D-glucan synthase activity|(1->3)-beta-D-glucan biosynthetic process	Cellular Component|Molecular Function|Biological Process	NA	NA	NA	NA
Potra2n3c6551	142.393	-4.63e-05	0.00144292	8.96e-06	0.00221674	Potra002332g17827	callose synthase 3	GO:0003843	1,3-beta-D-glucan synthase activity	Molecular Function	NA	NA	NA	NA
Potra2n3c6551	142.393	-4.63e-05	0.00144292	8.96e-06	0.00221674	Potra002455g18596	callose synthase 3	GO:0000148|GO:0003843|GO:0006075	1,3-beta-D-glucan synthase complex|1,3-beta-D-glucan synthase activity|(1->3)-beta-D-glucan biosynthetic process	Cellular Component|Molecular Function|Biological Process	Potri|003G214200.1	98.31	Artha|AT5G13000	85.81
Potra2n1c34	280.994	-0.25893	0.0717681	1.15e-05	0.00229583	Potra002463g18663	calpain-type cysteine protease DEK1	GO:0004198|GO:0005622|GO:0006508	calcium-dependent cysteine-type endopeptidase activity|intracellular|proteolysis	Molecular Function|Cellular Component|Biological Process	Potri|003G221100.1	98.89	Artha|AT1G55350	80.72
Potra2n1c34	280.994	-0.25893	0.0717681	1.15e-05	0.00229583	Potra002463g18663	calpain-type cysteine protease DEK1	GO:0004198|GO:0005622|GO:0006508	calcium-dependent cysteine-type endopeptidase activity|intracellular|proteolysis	Molecular Function|Cellular Component|Biological Process	NA	NA	NA	NA
Potra2n1c34	280.994	-0.25893	0.0717681	1.15e-05	0.00229583	Potra002463g18663	calpain-type cysteine protease DEK1	GO:0004198|GO:0005622|GO:0006508	calcium-dependent cysteine-type endopeptidase activity|intracellular|proteolysis	Molecular Function|Cellular Component|Biological Process	NA	NA	NA	NA
Potra2n8c16781	1477.81	0.19288	0.0549234	1.67e-05	0.00232504	Potra001745g14219	dnaJ protein homolog	GO:0005524|GO:0006457|GO:0009408|GO:0031072|GO:0051082	ATP binding|protein folding|response to heat|heat shock protein binding|unfolded protein binding	Molecular Function|Biological Process|Biological Process|Molecular Function|Molecular Function	Potri|008G018800.1	99.05	Artha|AT5G22060	79.43
Potra2n8c16781	1477.81	0.19288	0.0549234	1.67e-05	0.00232504	Potra001745g14219	dnaJ protein homolog	GO:0005524|GO:0006457|GO:0009408|GO:0031072|GO:0051082	ATP binding|protein folding|response to heat|heat shock protein binding|unfolded protein binding	Molecular Function|Biological Process|Biological Process|Molecular Function|Molecular Function	NA	NA	NA	NA
Potra2n8c16781	1477.81	0.19288	0.0549234	1.67e-05	0.00232504	Potra001745g14219	dnaJ protein homolog	GO:0006457|GO:0031072|GO:0051082	protein folding|heat shock protein binding|unfolded protein binding	Biological Process|Molecular Function|Molecular Function	NA	NA	NA	NA
Potra2n8c16781	1477.81	0.19288	0.0549234	1.67e-05	0.00232504	Potra001745g14219	dnaJ protein homolog	GO:0006457|GO:0031072|GO:0051082	protein folding|heat shock protein binding|unfolded protein binding	Biological Process|Molecular Function|Molecular Function	NA	NA	NA	NA
Potra2n8c16781	1477.81	0.19288	0.0549234	1.67e-05	0.00232504	Potra001745g14219	dnaJ protein homolog	GO:0006457|GO:0031072|GO:0051082	protein folding|heat shock protein binding|unfolded protein binding	Biological Process|Molecular Function|Molecular Function	NA	NA	NA	NA
Potra2n4c8584	61.3042	1.73681	0.453434	4.76e-06	0.00232504	Potra162483g27017	glucose-6-phosphate/phosphate translocator 2, chloroplastic	GO:0016021|GO:0022857|GO:0055085	integral component of membrane|transmembrane transporter activity|transmembrane transport	Cellular Component|Molecular Function|Biological Process	Potri|004G019900.1	98.52	Artha|AT1G61800	81.68
Potra2n4c8584	61.3042	1.73681	0.453434	4.76e-06	0.00232504	Potra162483g27017	glucose-6-phosphate/phosphate translocator 2, chloroplastic	GO:0016021|GO:0022857|GO:0055085	integral component of membrane|transmembrane transporter activity|transmembrane transport	Cellular Component|Molecular Function|Biological Process	NA	NA	NA	NA
Potra2n11c23584	872.603	-0.323339	0.0918205	1.53e-05	0.00240613	NA	NA	NA	NA	NA	NA	NA	NA	NA
Potra2n2c4344	284.408	0.171201	0.048729	1.6e-05	0.00248705	Potra001397g11884	transcription factor bHLH128-like	GO:0046983	protein dimerization activity	Molecular Function	Potri|002G231700.1	98.55	Artha|AT1G05805	49.2
Potra2n2c4344	284.408	0.171201	0.048729	1.6e-05	0.00248705	Potra001397g11884	transcription factor bHLH128-like	GO:0046983	protein dimerization activity	Molecular Function	NA	NA	NA	NA
Potra2n5c10571	58.3535	-3.12e-05	0.0014428	5.48e-06	0.00255765	Potra002306g17595	patched family protein	GO:0005319|GO:0016021	lipid transporter activity|integral component of membrane	Molecular Function|Cellular Component	Potri|005G251800.1	99	Artha|AT4G38350	68.85
Potra2n5c10571	58.3535	-3.12e-05	0.0014428	5.48e-06	0.00255765	Potra002306g17595	patched family protein	GO:0005319|GO:0016021	lipid transporter activity|integral component of membrane	Molecular Function|Cellular Component	NA	NA	NA	NA
Potra2n5c10571	58.3535	-3.12e-05	0.0014428	5.48e-06	0.00255765	Potra002306g17595	patched family protein	GO:0005319|GO:0016021	lipid transporter activity|integral component of membrane	Molecular Function|Cellular Component	NA	NA	NA	NA
Potra2n5c10571	58.3535	-3.12e-05	0.0014428	5.48e-06	0.00255765	Potra002306g17595	patched family protein	GO:0005319|GO:0016021	lipid transporter activity|integral component of membrane	Molecular Function|Cellular Component	NA	NA	NA	NA
Potra2n5c10571	58.3535	-3.12e-05	0.0014428	5.48e-06	0.00255765	Potra002306g17595	patched family protein	GO:0005319|GO:0016021	lipid transporter activity|integral component of membrane	Molecular Function|Cellular Component	NA	NA	NA	NA
Potra2n5c10571	58.3535	-3.12e-05	0.0014428	5.48e-06	0.00255765	Potra002306g17595	patched family protein	GO:0005319|GO:0016021	lipid transporter activity|integral component of membrane	Molecular Function|Cellular Component	NA	NA	NA	NA
Potra2n5c10571	58.3535	-3.12e-05	0.0014428	5.48e-06	0.00255765	Potra002306g17595	patched family protein	GO:0005319|GO:0016021	lipid transporter activity|integral component of membrane	Molecular Function|Cellular Component	NA	NA	NA	NA
Potra2n5c10571	58.3535	-3.12e-05	0.0014428	5.48e-06	0.00255765	Potra002306g17595	patched family protein	GO:0005319|GO:0016021	lipid transporter activity|integral component of membrane	Molecular Function|Cellular Component	NA	NA	NA	NA
Potra2n4c8712	12.1067	-0.911381	0.234135	3.76e-06	0.00259512	Potra001932g15316	tyrosine decarboxylase 1-like	GO:0006520|GO:0016831|GO:0030170	cellular amino acid metabolic process|carboxy-lyase activity|pyridoxal phosphate binding	Biological Process|Molecular Function|Molecular Function	Potri|004G036200.1	94.58	Artha|AT2G20340	55.77
Potra2n8c17246	105.492	-0.470399	0.131687	1.29e-05	0.00259512	Potra000131g00439	protein ESKIMO 1	GO:0050826	response to freezing	Biological Process	Potri|008G070000.1	97.09	Artha|AT3G55990	66.49
Potra2n8c17246	105.492	-0.470399	0.131687	1.29e-05	0.00259512	Potra000131g00439	protein ESKIMO 1-like	GO:0050826	response to freezing	Biological Process	NA	NA	NA	NA
Potra2n8c17246	105.492	-0.470399	0.131687	1.29e-05	0.00259512	Potra000131g00439	protein ESKIMO 1	GO:0050826	response to freezing	Biological Process	NA	NA	NA	NA
Potra2n8c17246	105.492	-0.470399	0.131687	1.29e-05	0.00259512	Potra000131g00439	protein ESKIMO 1-like	GO:0050826	response to freezing	Biological Process	NA	NA	NA	NA
Potra2n8c17246	105.492	-0.470399	0.131687	1.29e-05	0.00259512	Potra000131g00441	protein trichome birefringence-like 30	GO:0050826	response to freezing	Biological Process	Potri|008G070200.1	95.34	Artha|AT3G55990	52.99
Potra2n1c1737	682.702	-0.340489	0.0998798	2.27e-05	0.00259512	Potra002681g19739	beta-galactosidase 1 family protein	GO:0004553|GO:0005975|GO:0030246	hydrolase activity, hydrolyzing O-glycosyl compounds|carbohydrate metabolic process|carbohydrate binding	Molecular Function|Biological Process|Molecular Function	Potri|001G200400.1	95.1	Artha|AT3G13750	77.7
Potra2n8c17113	58.7955	-0.260792	0.0692942	6.21e-06	0.00259512	NA	NA	NA	NA	NA	NA	NA	NA	NA
Potra2n17c31446	309.747	-0.251487	0.0709262	1.4e-05	0.00259512	Potra004852g25196	RNA recognition motif-containing protein isoform 1	GO:0003676|GO:0046872	nucleic acid binding|metal ion binding	Molecular Function|Molecular Function	Potri|017G058300.1	98.32	Artha|AT3G23900	55.57
Potra2n17c31446	309.747	-0.251487	0.0709262	1.4e-05	0.00259512	Potra004852g25196	RNA recognition motif-containing protein isoform 1	GO:0003676|GO:0046872	nucleic acid binding|metal ion binding	Molecular Function|Molecular Function	NA	NA	NA	NA
Potra2n17c31446	309.747	-0.251487	0.0709262	1.4e-05	0.00259512	Potra004852g25196	RNA recognition motif-containing protein isoform 1	GO:0003676|GO:0046872	nucleic acid binding|metal ion binding	Molecular Function|Molecular Function	NA	NA	NA	NA
Potra2n17c31446	309.747	-0.251487	0.0709262	1.4e-05	0.00259512	Potra004852g25196	RNA recognition motif-containing protein isoform 1	GO:0003676|GO:0046872	nucleic acid binding|metal ion binding	Molecular Function|Molecular Function	NA	NA	NA	NA
Potra2n3c8213	160.551	-0.217389	0.0595459	9.72e-06	0.00259512	Potra002742g19886	potassium transporter 7	GO:0015079|GO:0016020|GO:0071805	potassium ion transmembrane transporter activity|membrane|potassium ion transmembrane transport	Molecular Function|Cellular Component|Biological Process	Potri|003G023900.1	98.83	Artha|AT5G09400	78.86
Potra2n3c8213	160.551	-0.217389	0.0595459	9.72e-06	0.00259512	Potra002742g19886	potassium transporter 7	GO:0015079|GO:0016020|GO:0071805	potassium ion transmembrane transporter activity|membrane|potassium ion transmembrane transport	Molecular Function|Cellular Component|Biological Process	NA	NA	NA	NA
Potra2n3c8213	160.551	-0.217389	0.0595459	9.72e-06	0.00259512	Potra002742g19886	potassium transporter 7	GO:0015079|GO:0016020|GO:0071805	potassium ion transmembrane transporter activity|membrane|potassium ion transmembrane transport	Molecular Function|Cellular Component|Biological Process	NA	NA	NA	NA
Potra2n3c8213	160.551	-0.217389	0.0595459	9.72e-06	0.00259512	Potra002742g19886	potassium transporter 7	GO:0015079|GO:0016020|GO:0071805	potassium ion transmembrane transporter activity|membrane|potassium ion transmembrane transport	Molecular Function|Cellular Component|Biological Process	NA	NA	NA	NA
Potra2n7c16323	455.855	-6.41e-05	0.0014431	1.87e-05	0.00259512	Potra000264g01004	hypothetical protein POPTR_0007s11940g	GO:0016021	integral component of membrane	Cellular Component	Potri|007G035000.1	96.66	Artha|AT3G50380	35.24
Potra2n7c16323	455.855	-6.41e-05	0.0014431	1.87e-05	0.00259512	Potra000264g01005.2	NA	NA	NA	NA	NA	NA	NA	NA
Potra2n9c18856	799.035	0.112609	0.0324324	2.01e-05	0.00259512	NA	NA	NA	NA	NA	NA	NA	NA	NA
Potra2n16c29869	466.043	0.16309	0.0468136	1.8e-05	0.00259512	Potra001233g10605	60S ribosomal protein L27a-3	GO:0002181|GO:0003723|GO:0003735	cytoplasmic translation|RNA binding|structural constituent of ribosome	Biological Process|Molecular Function|Molecular Function	Potri|016G069000.1	69.18	Artha|AT1G12960	79
Potra2n14c26742	772.283	0.16336	0.0473476	2e-05	0.00259512	Potra001638g13462	40S ribosomal protein S11	GO:0003735|GO:0005840|GO:0006412	structural constituent of ribosome|ribosome|translation	Molecular Function|Cellular Component|Biological Process	Potri|014G053300.1	73.74	Artha|AT5G23740	66.16
Potra2n14c26742	772.283	0.16336	0.0473476	2e-05	0.00259512	Potra001638g13462	40S ribosomal protein S11	GO:0003735|GO:0005840|GO:0006412	structural constituent of ribosome|ribosome|translation	Molecular Function|Cellular Component|Biological Process	NA	NA	NA	NA
Potra2n14c26742	772.283	0.16336	0.0473476	2e-05	0.00259512	Potra001638g13462	40S ribosomal protein S11	GO:0003735|GO:0005840|GO:0006412	structural constituent of ribosome|ribosome|translation	Molecular Function|Cellular Component|Biological Process	NA	NA	NA	NA
Potra2n14c26742	772.283	0.16336	0.0473476	2e-05	0.00259512	Potra001638g13462	40S ribosomal protein S11	GO:0003735|GO:0005840|GO:0006412	structural constituent of ribosome|ribosome|translation	Molecular Function|Cellular Component|Biological Process	NA	NA	NA	NA
Potra2n14c26742	772.283	0.16336	0.0473476	2e-05	0.00259512	Potra001638g13462	40S ribosomal protein S11	GO:0003735|GO:0005840|GO:0006412	structural constituent of ribosome|ribosome|translation	Molecular Function|Cellular Component|Biological Process	NA	NA	NA	NA
Potra2n14c26742	772.283	0.16336	0.0473476	2e-05	0.00259512	Potra001638g13462	40S ribosomal protein S11	GO:0003735|GO:0005840|GO:0006412	structural constituent of ribosome|ribosome|translation	Molecular Function|Cellular Component|Biological Process	NA	NA	NA	NA
Potra2n14c26742	772.283	0.16336	0.0473476	2e-05	0.00259512	Potra001638g13462	40S ribosomal protein S11	GO:0003735|GO:0005840|GO:0006412	structural constituent of ribosome|ribosome|translation	Molecular Function|Cellular Component|Biological Process	NA	NA	NA	NA
Potra2n14c26742	772.283	0.16336	0.0473476	2e-05	0.00259512	Potra001638g13462	40S ribosomal protein S11	GO:0003735|GO:0005840|GO:0006412	structural constituent of ribosome|ribosome|translation	Molecular Function|Cellular Component|Biological Process	NA	NA	NA	NA
Potra2n14c26742	772.283	0.16336	0.0473476	2e-05	0.00259512	Potra001638g13462	40S ribosomal protein S11	GO:0003735|GO:0005840|GO:0006412	structural constituent of ribosome|ribosome|translation	Molecular Function|Cellular Component|Biological Process	NA	NA	NA	NA
Potra2n11c23067	526.653	0.168744	0.05025	2.88e-05	0.00259512	NA	NA	NA	NA	NA	NA	NA	NA	NA
Potra2n9c19099	559.909	0.193533	0.0561193	2e-05	0.00259512	NA	NA	NA	NA	NA	NA	NA	NA	NA
Potra2n19c33903	757.696	0.201157	0.0577852	1.84e-05	0.00259512	NA	NA	NA	NA	NA	NA	NA	NA	NA
Potra2n15c28098	2258.96	0.210281	0.0601661	1.98e-05	0.00259512	Potra001447g12179	enolase	GO:0000015|GO:0000287|GO:0004634|GO:0006096	phosphopyruvate hydratase complex|magnesium ion binding|phosphopyruvate hydratase activity|glycolytic process	Cellular Component|Molecular Function|Molecular Function|Biological Process	Potri|015G131100.1	99.33	Artha|AT2G36530	88.54
Potra2n15c28098	2258.96	0.210281	0.0601661	1.98e-05	0.00259512	Potra001447g12179	enolase	GO:0000015|GO:0000287|GO:0004634|GO:0006096	phosphopyruvate hydratase complex|magnesium ion binding|phosphopyruvate hydratase activity|glycolytic process	Cellular Component|Molecular Function|Molecular Function|Biological Process	NA	NA	NA	NA
Potra2n15c28098	2258.96	0.210281	0.0601661	1.98e-05	0.00259512	Potra001447g12179	enolase	GO:0000015|GO:0000287|GO:0004634|GO:0006096	phosphopyruvate hydratase complex|magnesium ion binding|phosphopyruvate hydratase activity|glycolytic process	Cellular Component|Molecular Function|Molecular Function|Biological Process	NA	NA	NA	NA
Potra2n15c28098	2258.96	0.210281	0.0601661	1.98e-05	0.00259512	Potra001447g12179	enolase	GO:0000015|GO:0000287|GO:0004634|GO:0006096	phosphopyruvate hydratase complex|magnesium ion binding|phosphopyruvate hydratase activity|glycolytic process	Cellular Component|Molecular Function|Molecular Function|Biological Process	NA	NA	NA	NA
Potra2n15c28098	2258.96	0.210281	0.0601661	1.98e-05	0.00259512	Potra001447g12179	enolase	GO:0000015|GO:0000287|GO:0004634|GO:0006096	phosphopyruvate hydratase complex|magnesium ion binding|phosphopyruvate hydratase activity|glycolytic process	Cellular Component|Molecular Function|Molecular Function|Biological Process	NA	NA	NA	NA
Potra2n15c28098	2258.96	0.210281	0.0601661	1.98e-05	0.00259512	Potra001447g12179	enolase	GO:0000015|GO:0000287|GO:0004634|GO:0006096	phosphopyruvate hydratase complex|magnesium ion binding|phosphopyruvate hydratase activity|glycolytic process	Cellular Component|Molecular Function|Molecular Function|Biological Process	NA	NA	NA	NA
Potra2n15c28098	2258.96	0.210281	0.0601661	1.98e-05	0.00259512	Potra001447g12179	enolase	GO:0000015|GO:0000287|GO:0004634|GO:0006096	phosphopyruvate hydratase complex|magnesium ion binding|phosphopyruvate hydratase activity|glycolytic process	Cellular Component|Molecular Function|Molecular Function|Biological Process	NA	NA	NA	NA
Potra2n6c13779	119.388	0.24013	0.0664988	1.11e-05	0.00259512	Potra000682g05281	putative GDP-L-fucose synthase 2	GO:0009226|GO:0016491|GO:0050662	nucleotide-sugar biosynthetic process|oxidoreductase activity|coenzyme binding	Biological Process|Molecular Function|Molecular Function	Potri|006G179100.1	98.76	Artha|AT1G17890	84.39
Potra2n1c3004	274.668	-0.172018	0.0490509	1.68e-05	0.00261339	Potra000381g01690	probable methyltransferase PMT9	GO:0008168	methyltransferase activity	Molecular Function	Potri|001G342300.1	98.85	Artha|AT5G14430	75.71
Potra2n1c3004	274.668	-0.172018	0.0490509	1.68e-05	0.00261339	Potra000381g01690	probable methyltransferase PMT9	GO:0008168	methyltransferase activity	Molecular Function	NA	NA	NA	NA
Potra2n1c3004	274.668	-0.172018	0.0490509	1.68e-05	0.00261339	Potra000381g01690	probable methyltransferase PMT9	GO:0008168	methyltransferase activity	Molecular Function	NA	NA	NA	NA
Potra2n1c3004	274.668	-0.172018	0.0490509	1.68e-05	0.00261339	Potra000381g01690	probable methyltransferase PMT9	GO:0008168	methyltransferase activity	Molecular Function	NA	NA	NA	NA
Potra2n1c3004	274.668	-0.172018	0.0490509	1.68e-05	0.00261339	Potra000381g01690	probable methyltransferase PMT9	GO:0008168	methyltransferase activity	Molecular Function	NA	NA	NA	NA
Potra2n2c5171	171.27	0.271965	0.0773187	1.58e-05	0.00261339	Potra001971g15543	putative dual specificity protein phosphatase DSP8	GO:0004725|GO:0006470|GO:0008138	protein tyrosine phosphatase activity|protein dephosphorylation|protein tyrosine/serine/threonine phosphatase activity	Molecular Function|Biological Process|Molecular Function	Potri|002G136700.1	98.12	Artha|AT2G35680	53.78
Potra2n2c5171	171.27	0.271965	0.0773187	1.58e-05	0.00261339	Potra001971g15543	putative dual specificity protein phosphatase DSP8	GO:0004725|GO:0006470|GO:0008138	protein tyrosine phosphatase activity|protein dephosphorylation|protein tyrosine/serine/threonine phosphatase activity	Molecular Function|Biological Process|Molecular Function	NA	NA	NA	NA
Potra2n2c6364	200.896	0.188312	0.0523064	1.18e-05	0.00263231	Potra180305g28088	small nuclear ribonucleoprotein SmD3b-like	GO:0000387|GO:0005681	spliceosomal snRNP assembly|spliceosomal complex	Biological Process|Cellular Component	Potri|002G010200.1	96.58	Artha|AT1G20580	92.86
Potra2n2c6364	200.896	0.188312	0.0523064	1.18e-05	0.00263231	Potra002306g35109	small nuclear ribonucleoprotein SmD3b-like	GO:0000387|GO:0005681	spliceosomal snRNP assembly|spliceosomal complex	Biological Process|Cellular Component	Potri|005G251100.1	100	Artha|AT1G20580	85.61
Potra2n4c9641	637.283	-0.163575	0.0478563	2.23e-05	0.00265781	Potra000548g03925	cleft lip and palate transmembrane protein 1 homolog	GO:0016021	integral component of membrane	Cellular Component	Potri|004G134500.1	99.16	Artha|AT5G08500	77.7
Potra2n4c9641	637.283	-0.163575	0.0478563	2.23e-05	0.00265781	Potra000548g03925	cleft lip and palate transmembrane protein 1 homolog	GO:0016021	integral component of membrane	Cellular Component	NA	NA	NA	NA
Potra2n1c625	604.456	0.205408	0.0600415	2.22e-05	0.0026897	Potra002475g18734	PREDICTED: uncharacterized protein LOC105127203 isoform X1				Potri|001G077400.1	89.01	NA	NA
Potra2n1c625	604.456	0.205408	0.0600415	2.22e-05	0.0026897	Potra002475g18734	PREDICTED: uncharacterized protein LOC105127203 isoform X3	GO:0016021	integral component of membrane	Cellular Component	NA	NA	NA	NA
Potra2n1c625	604.456	0.205408	0.0600415	2.22e-05	0.0026897	Potra002475g18734	PREDICTED: uncharacterized protein LOC105127203 isoform X3	GO:0016021	integral component of membrane	Cellular Component	NA	NA	NA	NA
Potra2n1c625	604.456	0.205408	0.0600415	2.22e-05	0.0026897	Potra002475g18734	PREDICTED: uncharacterized protein LOC105127203 isoform X1	GO:0016021	integral component of membrane	Cellular Component	NA	NA	NA	NA
Potra2n12c23793	145.304	-0.402603	0.113793	1.44e-05	0.00269584	Potra003693g22464	molybdate-anion transporter-like	GO:0015098|GO:0015689|GO:0016021	molybdate ion transmembrane transporter activity|molybdate ion transport|integral component of membrane	Molecular Function|Biological Process|Cellular Component	Potri|012G020500.1	90.8	Artha|AT4G27720	79.04
Potra2n12c23793	145.304	-0.402603	0.113793	1.44e-05	0.00269584	Potra003693g22464	molybdate-anion transporter-like	GO:0015098|GO:0015689|GO:0016021	molybdate ion transmembrane transporter activity|molybdate ion transport|integral component of membrane	Molecular Function|Biological Process|Cellular Component	NA	NA	NA	NA
Potra2n12c23793	145.304	-0.402603	0.113793	1.44e-05	0.00269584	Potra003693g22464	molybdate-anion transporter-like	GO:0015098|GO:0015689|GO:0016021	molybdate ion transmembrane transporter activity|molybdate ion transport|integral component of membrane	Molecular Function|Biological Process|Cellular Component	NA	NA	NA	NA
Potra2n12c23793	145.304	-0.402603	0.113793	1.44e-05	0.00269584	Potra003693g22464	molybdate-anion transporter-like	GO:0015098|GO:0015689|GO:0016021	molybdate ion transmembrane transporter activity|molybdate ion transport|integral component of membrane	Molecular Function|Biological Process|Cellular Component	NA	NA	NA	NA
Potra2n1c1015	1407.35	-0.255231	0.0756565	2.45e-05	0.00269584	Potra004030g24347	primary amine oxidase-like	GO:0005507|GO:0008131|GO:0009308|GO:0048038|GO:0055114	copper ion binding|primary amine oxidase activity|amine metabolic process|quinone binding|oxidation-reduction process	Molecular Function|Molecular Function|Biological Process|Molecular Function|Biological Process	Potri|001G118300.1	100	Artha|AT4G12280	84.44
Potra2n1c1015	1407.35	-0.255231	0.0756565	2.45e-05	0.00269584	Potra004030g24346	primary amine oxidase-like	GO:0005507|GO:0008131|GO:0009308|GO:0048038|GO:0055114	copper ion binding|primary amine oxidase activity|amine metabolic process|quinone binding|oxidation-reduction process	Molecular Function|Molecular Function|Biological Process|Molecular Function|Biological Process	Potri|001G118300.1	98.78	Artha|AT4G12290	69.73
Potra2n1c1015	1407.35	-0.255231	0.0756565	2.45e-05	0.00269584	Potra004030g24346	primary amine oxidase-like	GO:0005507|GO:0008131|GO:0009308|GO:0048038|GO:0055114	copper ion binding|primary amine oxidase activity|amine metabolic process|quinone binding|oxidation-reduction process	Molecular Function|Molecular Function|Biological Process|Molecular Function|Biological Process	NA	NA	NA	NA
Potra2n8c18312	650.332	0.118987	0.0349173	2.43e-05	0.00269584	Potra001734g14117	T-complex protein 1 subunit epsilon	GO:0005524|GO:0006457|GO:0051082	ATP binding|protein folding|unfolded protein binding	Molecular Function|Biological Process|Molecular Function	Potri|008G182300.1	99.81	Artha|AT1G24510	89.72
Potra2n8c18312	650.332	0.118987	0.0349173	2.43e-05	0.00269584	Potra001734g14117	T-complex protein 1 subunit epsilon	GO:0005524|GO:0006457|GO:0051082	ATP binding|protein folding|unfolded protein binding	Molecular Function|Biological Process|Molecular Function	NA	NA	NA	NA
Potra2n8c18312	650.332	0.118987	0.0349173	2.43e-05	0.00269584	Potra001734g14117	T-complex protein 1 subunit epsilon	GO:0005524|GO:0006457|GO:0051082	ATP binding|protein folding|unfolded protein binding	Molecular Function|Biological Process|Molecular Function	NA	NA	NA	NA
Potra2n9c19625	755.353	0.168586	0.0495811	2.39e-05	0.00269584	Potra000588g04420	40S ribosomal protein S8	GO:0003735|GO:0005840|GO:0006412	structural constituent of ribosome|ribosome|translation	Molecular Function|Cellular Component|Biological Process	Potri|009G056900.1	97.47	Artha|AT5G59240	84.34
Potra2n9c19625	755.353	0.168586	0.0495811	2.39e-05	0.00269584	Potra000588g04420	40S ribosomal protein S8-like	GO:0003735|GO:0005840|GO:0006412	structural constituent of ribosome|ribosome|translation	Molecular Function|Cellular Component|Biological Process	NA	NA	NA	NA
Potra2n9c19625	755.353	0.168586	0.0495811	2.39e-05	0.00269584	Potra000588g04420	40S ribosomal protein S8-like	GO:0003735|GO:0005840|GO:0006412	structural constituent of ribosome|ribosome|translation	Molecular Function|Cellular Component|Biological Process	NA	NA	NA	NA
Potra2n234s35054	7252.74	0.169139	0.0492474	2.47e-05	0.00269584	Potra150652g26672	glyceraldehyde-3-phosphate dehydrogenase family protein	GO:0016620|GO:0055114	oxidoreductase activity, acting on the aldehyde or oxo group of donors, NAD or NADP as acceptor|oxidation-reduction process	Molecular Function|Biological Process	Potri|012G094100.1	98.51	Artha|AT1G13440	79.37
Potra2n234s35054	7252.74	0.169139	0.0492474	2.47e-05	0.00269584	Potra150652g26672	glyceraldehyde-3-phosphate dehydrogenase family protein	GO:0016620|GO:0055114	oxidoreductase activity, acting on the aldehyde or oxo group of donors, NAD or NADP as acceptor|oxidation-reduction process	Molecular Function|Biological Process	NA	NA	NA	NA
Potra2n234s35054	7252.74	0.169139	0.0492474	2.47e-05	0.00269584	Potra150652g26672	glyceraldehyde-3-phosphate dehydrogenase	GO:0016620|GO:0055114	oxidoreductase activity, acting on the aldehyde or oxo group of donors, NAD or NADP as acceptor|oxidation-reduction process	Molecular Function|Biological Process	NA	NA	NA	NA
Potra2n234s35054	7252.74	0.169139	0.0492474	2.47e-05	0.00269584	Potra150652g26672	glyceraldehyde-3-phosphate dehydrogenase	GO:0016620|GO:0055114	oxidoreductase activity, acting on the aldehyde or oxo group of donors, NAD or NADP as acceptor|oxidation-reduction process	Molecular Function|Biological Process	NA	NA	NA	NA
Potra2n234s35054	7252.74	0.169139	0.0492474	2.47e-05	0.00269584	Potra150652g26672	glyceraldehyde-3-phosphate dehydrogenase	GO:0016620|GO:0055114	oxidoreductase activity, acting on the aldehyde or oxo group of donors, NAD or NADP as acceptor|oxidation-reduction process	Molecular Function|Biological Process	NA	NA	NA	NA
Potra2n19c34336	2931.89	0.171575	0.0503408	2.34e-05	0.00269584	Potra002488g18802	Actin-related protein	GO:0005524	ATP binding	Molecular Function	Potri|006G139900.1	98.49	Artha|AT5G09810	70.18
Potra2n19c34336	2931.89	0.171575	0.0503408	2.34e-05	0.00269584	Potra002536g19107	actin-7	GO:0004386|GO:0005524	helicase activity|ATP binding	Molecular Function|Molecular Function	Potri|001G309500.1	100	Artha|AT5G09810	98.8
Potra2n3c7179	100.153	0.401181	0.112855	1.38e-05	0.00269584	Potra003121g20791	2-keto-3-deoxy-L-rhamnonate aldolase	GO:0003824	catalytic activity	Molecular Function	Potri|003G145700.1	96.24	Artha|AT4G10750	71.88
Potra2n4c9288	186.879	-0.24963	0.0705525	1.48e-05	0.00270134	Potra000477g02911	DNA ligase 6 isoform X1	GO:0003677|GO:0003910|GO:0005524|GO:0006310|GO:0051103|GO:0071897	DNA binding|DNA ligase (ATP) activity|ATP binding|DNA recombination|DNA ligation involved in DNA repair|DNA biosynthetic process	Molecular Function|Molecular Function|Molecular Function|Biological Process|Biological Process|Biological Process	Potri|004G094200.1	97.71	Artha|AT1G66730	61.98
Potra2n4c9288	186.879	-0.24963	0.0705525	1.48e-05	0.00270134	Potra000477g02911	DNA ligase 6 isoform X1	GO:0003677|GO:0003910|GO:0005524|GO:0006281|GO:0006310|GO:0071897	DNA binding|DNA ligase (ATP) activity|ATP binding|DNA repair|DNA recombination|DNA biosynthetic process	Molecular Function|Molecular Function|Molecular Function|Biological Process|Biological Process|Biological Process	NA	NA	NA	NA
Potra2n3c6949	1026.15	-0.205905	0.0607448	2.54e-05	0.00270134	Potra000353g01326	histidine kinase 3	GO:0000155|GO:0000160|GO:0016310	phosphorelay sensor kinase activity|phosphorelay signal transduction system|phosphorylation	Molecular Function|Biological Process|Biological Process	Potri|003G171000.1	97.38	Artha|AT1G27320	68.58
Potra2n3c6949	1026.15	-0.205905	0.0607448	2.54e-05	0.00270134	Potra000353g01326	histidine kinase 3	GO:0000155|GO:0000160|GO:0016310	phosphorelay sensor kinase activity|phosphorelay signal transduction system|phosphorylation	Molecular Function|Biological Process|Biological Process	NA	NA	NA	NA
Potra2n3c6949	1026.15	-0.205905	0.0607448	2.54e-05	0.00270134	Potra000353g01326	histidine kinase 3	GO:0000155|GO:0000160|GO:0016310	phosphorelay sensor kinase activity|phosphorelay signal transduction system|phosphorylation	Molecular Function|Biological Process|Biological Process	NA	NA	NA	NA
Potra2n3c6949	1026.15	-0.205905	0.0607448	2.54e-05	0.00270134	Potra000353g01326	histidine kinase 3	GO:0000155|GO:0000160|GO:0016310	phosphorelay sensor kinase activity|phosphorelay signal transduction system|phosphorylation	Molecular Function|Biological Process|Biological Process	NA	NA	NA	NA
Potra2n3c6949	1026.15	-0.205905	0.0607448	2.54e-05	0.00270134	Potra000353g01326	histidine kinase 3	GO:0000155|GO:0000160|GO:0016310	phosphorelay sensor kinase activity|phosphorelay signal transduction system|phosphorylation	Molecular Function|Biological Process|Biological Process	NA	NA	NA	NA
Potra2n4c9508	1295.6	0.346475	0.101418	2.54e-05	0.00270134	Potra004401g24885	UDP-arabinopyranose mutase 1	GO:0016866|GO:0071669	intramolecular transferase activity|plant-type cell wall organization or biogenesis	Molecular Function|Biological Process	Potri|004G117800.1	99.45	Artha|AT3G02230	89.24
Potra2n4c9508	1295.6	0.346475	0.101418	2.54e-05	0.00270134	Potra004401g24885	UDP-arabinopyranose mutase 1	GO:0005794|GO:0005829|GO:0033356|GO:0052691	Golgi apparatus|cytosol|UDP-L-arabinose metabolic process|UDP-arabinopyranose mutase activity	Cellular Component|Cellular Component|Biological Process|Molecular Function	NA	NA	NA	NA
Potra2n4c9508	1295.6	0.346475	0.101418	2.54e-05	0.00270134	Potra000683g05293	UDP-arabinopyranose mutase 1	GO:0016866|GO:0071669	intramolecular transferase activity|plant-type cell wall organization or biogenesis	Molecular Function|Biological Process	Potri|017G099100.1	98.36	Artha|AT5G15650	87.78
Potra2n15c28576	201.349	0.240091	0.0692632	1.88e-05	0.00273856	NA	NA	NA	NA	NA	NA	NA	NA	NA
Potra2n9c19480	378.722	-0.208614	0.0604412	2e-05	0.00274169	Potra000701g05462	SURP and G-patch domain-containing protein 1-like protein	GO:0003723|GO:0006396	RNA binding|RNA processing	Molecular Function|Biological Process	Potri|009G064600.1	97.46	Artha|AT3G52120	59.13
Potra2n9c19480	378.722	-0.208614	0.0604412	2e-05	0.00274169	Potra000701g05462	SURP and G-patch domain-containing protein 1-like protein isoform X1	GO:0003723|GO:0006396	RNA binding|RNA processing	Molecular Function|Biological Process	NA	NA	NA	NA
Potra2n10c21437	467.834	-0.336527	0.0995841	2.52e-05	0.00274552	Potra000033g00170	multicopper oxidase LPR1-like	GO:0005507|GO:0016491|GO:0055114	copper ion binding|oxidoreductase activity|oxidation-reduction process	Molecular Function|Molecular Function|Biological Process	Potri|010G114200.1	95.46	Artha|AT1G71040	68.82
Potra2n10c21437	467.834	-0.336527	0.0995841	2.52e-05	0.00274552	Potra000033g00170	multicopper oxidase LPR1-like	GO:0005507|GO:0016491|GO:0055114	copper ion binding|oxidoreductase activity|oxidation-reduction process	Molecular Function|Molecular Function|Biological Process	NA	NA	NA	NA
Potra2n6c14380	159.27	-6.43e-05	0.00144315	1.43e-05	0.00274552	Potra001078g09319	stress response protein nst1	GO:0016021	integral component of membrane	Cellular Component	Potri|006G107500.1	97.86	Artha|AT3G51650	53.97
Potra2n16c30273	43.3297	-0.779227	0.210493	7.64e-06	0.00282346	Potra003765g22752	laccase family protein	GO:0005507|GO:0046274|GO:0048046|GO:0052716|GO:0055114	copper ion binding|lignin catabolic process|apoplast|hydroquinone:oxygen oxidoreductase activity|oxidation-reduction process	Molecular Function|Biological Process|Cellular Component|Molecular Function|Biological Process	Potri|016G112100.1	96.17	Artha|AT2G38080	79.65
Potra2n5c12814	345.434	-0.54463	0.158893	2.14e-05	0.00282346	Potra000188g00766	pectin acetylesterase 12	GO:0016787	hydrolase activity	Molecular Function	Potri|005G001500.1	92.86	Artha|AT3G05910	69.18
Potra2n5c12814	345.434	-0.54463	0.158893	2.14e-05	0.00282346	Potra000188g00766	pectin acetylesterase 12	GO:0016787	hydrolase activity	Molecular Function	NA	NA	NA	NA
Potra2n5c12814	345.434	-0.54463	0.158893	2.14e-05	0.00282346	Potra000188g00766	pectin acetylesterase 12	GO:0016787	hydrolase activity	Molecular Function	NA	NA	NA	NA
Potra2n5c12814	345.434	-0.54463	0.158893	2.14e-05	0.00282346	Potra000188g00766	pectin acetylesterase 12	GO:0016787	hydrolase activity	Molecular Function	NA	NA	NA	NA
Potra2n5c12814	345.434	-0.54463	0.158893	2.14e-05	0.00282346	Potra000188g00766	pectin acetylesterase 12	GO:0016787	hydrolase activity	Molecular Function	NA	NA	NA	NA
Potra2n4c10084	210.182	0.179478	0.0523153	2.21e-05	0.00284705	NA	NA	NA	NA	NA	NA	NA	NA	NA
Potra2n5c11617	7.39497	-1.66257	0.423358	3.11e-06	0.00288539	Potra000461g02683	transducin family protein	GO:0005515	protein binding	Molecular Function	Potri|007G041000.1	96.3	Artha|AT3G50590	72.4
Potra2n5c11617	7.39497	-1.66257	0.423358	3.11e-06	0.00288539	Potra000461g02683	transducin family protein	GO:0005515	protein binding	Molecular Function	NA	NA	NA	NA
Potra2n5c11617	7.39497	-1.66257	0.423358	3.11e-06	0.00288539	Potra000461g02683	transducin family protein	GO:0005515	protein binding	Molecular Function	NA	NA	NA	NA
Potra2n5c11617	7.39497	-1.66257	0.423358	3.11e-06	0.00288539	Potra000461g02683	transducin family protein	GO:0005515	protein binding	Molecular Function	NA	NA	NA	NA
Potra2n5c11617	7.39497	-1.66257	0.423358	3.11e-06	0.00288539	Potra000461g02683	transducin family protein	GO:0000045|GO:0000421|GO:0005198|GO:0006886|GO:0016192|GO:0030126	autophagosome assembly|autophagosome membrane|structural molecule activity|intracellular protein transport|vesicle-mediated transport|COPI vesicle coat	Biological Process|Cellular Component|Molecular Function|Biological Process|Biological Process|Cellular Component	NA	NA	NA	NA
Potra2n5c11617	7.39497	-1.66257	0.423358	3.11e-06	0.00288539	Potra003617g22183	transducin family protein	GO:0005198|GO:0005515|GO:0006886|GO:0016192|GO:0030126	structural molecule activity|protein binding|intracellular protein transport|vesicle-mediated transport|COPI vesicle coat	Molecular Function|Molecular Function|Biological Process|Biological Process|Cellular Component	Potri|007G041000.1	91.18	Artha|AT3G50590	72.51
Potra2n5c11617	7.39497	-1.66257	0.423358	3.11e-06	0.00288539	Potra003617g22183	transducin family protein	GO:0005198|GO:0005515|GO:0006886|GO:0016192|GO:0030126	structural molecule activity|protein binding|intracellular protein transport|vesicle-mediated transport|COPI vesicle coat	Molecular Function|Molecular Function|Biological Process|Biological Process|Cellular Component	NA	NA	NA	NA
Potra2n5c11617	7.39497	-1.66257	0.423358	3.11e-06	0.00288539	Potra003617g22183	transducin family protein	GO:0005198|GO:0005515|GO:0006886|GO:0016192|GO:0030126	structural molecule activity|protein binding|intracellular protein transport|vesicle-mediated transport|COPI vesicle coat	Molecular Function|Molecular Function|Biological Process|Biological Process|Cellular Component	NA	NA	NA	NA
Potra2n5c11617	7.39497	-1.66257	0.423358	3.11e-06	0.00288539	Potra003617g22183	transducin family protein	GO:0005515	protein binding	Molecular Function	NA	NA	NA	NA
Potra2n5c11617	7.39497	-1.66257	0.423358	3.11e-06	0.00288539	Potra003617g22183	transducin family protein	GO:0005515	protein binding	Molecular Function	NA	NA	NA	NA
Potra2n12c24199	684.399	-0.343829	0.105282	3.8e-05	0.00304088	Potra004014g24229	putative phospholipid-transporting ATPase 9	GO:0000287|GO:0004012|GO:0005524|GO:0015914|GO:0016021	magnesium ion binding|phospholipid-translocating ATPase activity|ATP binding|phospholipid transport|integral component of membrane	Molecular Function|Molecular Function|Molecular Function|Biological Process|Cellular Component	Potri|012G058000.1	97.57	Artha|AT1G68710	71.43
Potra2n12c24199	684.399	-0.343829	0.105282	3.8e-05	0.00304088	Potra004014g24229	putative phospholipid-transporting ATPase 9	GO:0000287|GO:0004012|GO:0005524|GO:0015914|GO:0016021	magnesium ion binding|phospholipid-translocating ATPase activity|ATP binding|phospholipid transport|integral component of membrane	Molecular Function|Molecular Function|Molecular Function|Biological Process|Cellular Component	NA	NA	NA	NA
Potra2n12c24199	684.399	-0.343829	0.105282	3.8e-05	0.00304088	Potra004014g24229	putative phospholipid-transporting ATPase 9	GO:0000287|GO:0004012|GO:0005524|GO:0015914|GO:0016021	magnesium ion binding|phospholipid-translocating ATPase activity|ATP binding|phospholipid transport|integral component of membrane	Molecular Function|Molecular Function|Molecular Function|Biological Process|Cellular Component	NA	NA	NA	NA
Potra2n12c24199	684.399	-0.343829	0.105282	3.8e-05	0.00304088	Potra004014g24229	putative phospholipid-transporting ATPase 9	GO:0000287|GO:0004012|GO:0005524|GO:0015914|GO:0016021	magnesium ion binding|phospholipid-translocating ATPase activity|ATP binding|phospholipid transport|integral component of membrane	Molecular Function|Molecular Function|Molecular Function|Biological Process|Cellular Component	NA	NA	NA	NA
Potra2n12c24199	684.399	-0.343829	0.105282	3.8e-05	0.00304088	Potra004014g24229	putative phospholipid-transporting ATPase 9	GO:0000287|GO:0004012|GO:0005524|GO:0015914|GO:0016021	magnesium ion binding|phospholipid-translocating ATPase activity|ATP binding|phospholipid transport|integral component of membrane	Molecular Function|Molecular Function|Molecular Function|Biological Process|Cellular Component	NA	NA	NA	NA
Potra2n12c24199	684.399	-0.343829	0.105282	3.8e-05	0.00304088	Potra004014g24229	putative phospholipid-transporting ATPase 9	GO:0000287|GO:0004012|GO:0005524|GO:0015914|GO:0016021	magnesium ion binding|phospholipid-translocating ATPase activity|ATP binding|phospholipid transport|integral component of membrane	Molecular Function|Molecular Function|Molecular Function|Biological Process|Cellular Component	NA	NA	NA	NA
Potra2n12c24199	684.399	-0.343829	0.105282	3.8e-05	0.00304088	Potra004014g24229	putative phospholipid-transporting ATPase 9	GO:0000287|GO:0004012|GO:0005524|GO:0015914|GO:0016021	magnesium ion binding|phospholipid-translocating ATPase activity|ATP binding|phospholipid transport|integral component of membrane	Molecular Function|Molecular Function|Molecular Function|Biological Process|Cellular Component	NA	NA	NA	NA
Potra2n12c24199	684.399	-0.343829	0.105282	3.8e-05	0.00304088	Potra004014g24229	putative phospholipid-transporting ATPase 9	GO:0000287|GO:0004012|GO:0005524|GO:0015914|GO:0016021	magnesium ion binding|phospholipid-translocating ATPase activity|ATP binding|phospholipid transport|integral component of membrane	Molecular Function|Molecular Function|Molecular Function|Biological Process|Cellular Component	NA	NA	NA	NA
Potra2n12c24199	684.399	-0.343829	0.105282	3.8e-05	0.00304088	Potra004014g24229	putative phospholipid-transporting ATPase 9	GO:0000287|GO:0004012|GO:0005524|GO:0015914|GO:0016021	magnesium ion binding|phospholipid-translocating ATPase activity|ATP binding|phospholipid transport|integral component of membrane	Molecular Function|Molecular Function|Molecular Function|Biological Process|Cellular Component	NA	NA	NA	NA
Potra2n12c24199	684.399	-0.343829	0.105282	3.8e-05	0.00304088	Potra004014g24229	putative phospholipid-transporting ATPase 9	GO:0000287|GO:0004012|GO:0005524|GO:0015914|GO:0016021	magnesium ion binding|phospholipid-translocating ATPase activity|ATP binding|phospholipid transport|integral component of membrane	Molecular Function|Molecular Function|Molecular Function|Biological Process|Cellular Component	NA	NA	NA	NA
Potra2n12c24199	684.399	-0.343829	0.105282	3.8e-05	0.00304088	Potra004014g24229	putative phospholipid-transporting ATPase 9	GO:0000287|GO:0004012|GO:0005524|GO:0015914|GO:0016021	magnesium ion binding|phospholipid-translocating ATPase activity|ATP binding|phospholipid transport|integral component of membrane	Molecular Function|Molecular Function|Molecular Function|Biological Process|Cellular Component	NA	NA	NA	NA
Potra2n12c24199	684.399	-0.343829	0.105282	3.8e-05	0.00304088	Potra004014g24229	putative phospholipid-transporting ATPase 9	GO:0000287|GO:0004012|GO:0005524|GO:0015914|GO:0016021	magnesium ion binding|phospholipid-translocating ATPase activity|ATP binding|phospholipid transport|integral component of membrane	Molecular Function|Molecular Function|Molecular Function|Biological Process|Cellular Component	NA	NA	NA	NA
Potra2n12c24199	684.399	-0.343829	0.105282	3.8e-05	0.00304088	Potra004014g24229	putative phospholipid-transporting ATPase 9	GO:0000287|GO:0004012|GO:0005524|GO:0015914|GO:0016021	magnesium ion binding|phospholipid-translocating ATPase activity|ATP binding|phospholipid transport|integral component of membrane	Molecular Function|Molecular Function|Molecular Function|Biological Process|Cellular Component	NA	NA	NA	NA
Potra2n12c24199	684.399	-0.343829	0.105282	3.8e-05	0.00304088	Potra004014g24229	putative phospholipid-transporting ATPase 9	GO:0000287|GO:0004012|GO:0005524|GO:0015914|GO:0016021	magnesium ion binding|phospholipid-translocating ATPase activity|ATP binding|phospholipid transport|integral component of membrane	Molecular Function|Molecular Function|Molecular Function|Biological Process|Cellular Component	NA	NA	NA	NA
Potra2n12c24199	684.399	-0.343829	0.105282	3.8e-05	0.00304088	Potra004014g24229	putative phospholipid-transporting ATPase 9	GO:0000287|GO:0004012|GO:0005524|GO:0015914|GO:0016021	magnesium ion binding|phospholipid-translocating ATPase activity|ATP binding|phospholipid transport|integral component of membrane	Molecular Function|Molecular Function|Molecular Function|Biological Process|Cellular Component	NA	NA	NA	NA
Potra2n12c24199	684.399	-0.343829	0.105282	3.8e-05	0.00304088	Potra004014g24229	putative phospholipid-transporting ATPase 9	GO:0000287|GO:0004012|GO:0005524|GO:0015914|GO:0016021	magnesium ion binding|phospholipid-translocating ATPase activity|ATP binding|phospholipid transport|integral component of membrane	Molecular Function|Molecular Function|Molecular Function|Biological Process|Cellular Component	NA	NA	NA	NA
Potra2n12c24199	684.399	-0.343829	0.105282	3.8e-05	0.00304088	Potra004014g24229	putative phospholipid-transporting ATPase 9	GO:0000287|GO:0004012|GO:0005524|GO:0015914|GO:0016021	magnesium ion binding|phospholipid-translocating ATPase activity|ATP binding|phospholipid transport|integral component of membrane	Molecular Function|Molecular Function|Molecular Function|Biological Process|Cellular Component	NA	NA	NA	NA
Potra2n15c28391	951.315	-0.292469	0.0887298	3.4e-05	0.00304088	NA	NA	NA	NA	NA	NA	NA	NA	NA
Potra2n5c11638	23.6142	0.449697	0.121094	7.66e-06	0.00304088	Potra002206g16985	pentatricopeptide repeat-containing protein At3g50420	GO:0005515	protein binding	Molecular Function	Potri|005G131800.1	97.05	Artha|AT3G50420	56.81
Potra2n4c8815	321.898	-0.256135	0.0765109	2.83e-05	0.0030731	Potra002202g16957	putative leucine-rich repeat receptor-like serine/threonine-protein kinase At2g14440 isoform X1	GO:0005515	protein binding	Molecular Function	Potri|004G047300.1	98.15	Artha|AT1G28340	74.08
Potra2n4c8815	321.898	-0.256135	0.0765109	2.83e-05	0.0030731	Potra002202g16957	putative leucine-rich repeat receptor-like serine/threonine-protein kinase At2g14440 isoform X1	GO:0005515	protein binding	Molecular Function	NA	NA	NA	NA
Potra2n4c8815	321.898	-0.256135	0.0765109	2.83e-05	0.0030731	Potra002202g16957	putative leucine-rich repeat receptor-like serine/threonine-protein kinase At2g14440 isoform X1	GO:0005515	protein binding	Molecular Function	NA	NA	NA	NA
Potra2n4c8815	321.898	-0.256135	0.0765109	2.83e-05	0.0030731	Potra002202g16957	putative leucine-rich repeat receptor-like serine/threonine-protein kinase At2g14440 isoform X1	GO:0016021|GO:0016301|GO:0016310	integral component of membrane|kinase activity|phosphorylation	Cellular Component|Molecular Function|Biological Process	NA	NA	NA	NA
Potra2n4c8815	321.898	-0.256135	0.0765109	2.83e-05	0.0030731	Potra002202g16957	putative leucine-rich repeat receptor-like serine/threonine-protein kinase At2g14440 isoform X1	GO:0016021|GO:0016301|GO:0016310	integral component of membrane|kinase activity|phosphorylation	Cellular Component|Molecular Function|Biological Process	NA	NA	NA	NA
Potra2n4c8815	321.898	-0.256135	0.0765109	2.83e-05	0.0030731	Potra002202g16957	putative leucine-rich repeat receptor-like serine/threonine-protein kinase At2g14440 isoform X1	GO:0016021|GO:0016301|GO:0016310	integral component of membrane|kinase activity|phosphorylation	Cellular Component|Molecular Function|Biological Process	NA	NA	NA	NA
Potra2n1c47	154.73	-0.356717	0.102421	1.76e-05	0.00315076	NA	NA	NA	NA	NA	NA	NA	NA	NA
Potra2n9c19622	574.187	-0.179034	0.0554104	4.19e-05	0.00324973	Potra000588g04422	RNA polymerase sigma factor sigD, chloroplastic	GO:0003677|GO:0003700|GO:0006352|GO:0006355|GO:0016987	DNA binding|DNA binding transcription factor activity|DNA-templated transcription, initiation|regulation of transcription, DNA-templated|bacterial sigma factor activity	Molecular Function|Molecular Function|Biological Process|Biological Process|Molecular Function	Potri|009G057200.1	96.93	Artha|AT5G13730	56.86
Potra2n9c19622	574.187	-0.179034	0.0554104	4.19e-05	0.00324973	Potra000588g04422	RNA polymerase sigma factor sigD, chloroplastic	GO:0003677|GO:0003700|GO:0006352|GO:0006355|GO:0016987	DNA binding|DNA binding transcription factor activity|DNA-templated transcription, initiation|regulation of transcription, DNA-templated|bacterial sigma factor activity	Molecular Function|Molecular Function|Biological Process|Biological Process|Molecular Function	NA	NA	NA	NA
Potra2n9c19622	574.187	-0.179034	0.0554104	4.19e-05	0.00324973	Potra000588g04422	RNA polymerase sigma factor sigD, chloroplastic	GO:0003677|GO:0003700|GO:0006352|GO:0006355|GO:0016987	DNA binding|DNA binding transcription factor activity|DNA-templated transcription, initiation|regulation of transcription, DNA-templated|bacterial sigma factor activity	Molecular Function|Molecular Function|Biological Process|Biological Process|Molecular Function	NA	NA	NA	NA
Potra2n9c19622	574.187	-0.179034	0.0554104	4.19e-05	0.00324973	Potra000588g04422	RNA polymerase sigma factor sigD, chloroplastic	GO:0003677|GO:0003700|GO:0006352|GO:0006355|GO:0016987	DNA binding|DNA binding transcription factor activity|DNA-templated transcription, initiation|regulation of transcription, DNA-templated|bacterial sigma factor activity	Molecular Function|Molecular Function|Biological Process|Biological Process|Molecular Function	NA	NA	NA	NA
Potra2n9c19622	574.187	-0.179034	0.0554104	4.19e-05	0.00324973	Potra000588g04422	RNA polymerase sigma factor sigD, chloroplastic	GO:0003677|GO:0003700|GO:0006352|GO:0006355|GO:0016987	DNA binding|DNA binding transcription factor activity|DNA-templated transcription, initiation|regulation of transcription, DNA-templated|bacterial sigma factor activity	Molecular Function|Molecular Function|Biological Process|Biological Process|Molecular Function	NA	NA	NA	NA
Potra2n9c19622	574.187	-0.179034	0.0554104	4.19e-05	0.00324973	Potra000588g04422	RNA polymerase sigma factor sigD, chloroplastic	GO:0003677|GO:0003700|GO:0006352|GO:0006355|GO:0016987	DNA binding|DNA binding transcription factor activity|DNA-templated transcription, initiation|regulation of transcription, DNA-templated|bacterial sigma factor activity	Molecular Function|Molecular Function|Biological Process|Biological Process|Molecular Function	NA	NA	NA	NA
Potra2n9c19622	574.187	-0.179034	0.0554104	4.19e-05	0.00324973	Potra000588g04422	RNA polymerase sigma factor sigD, chloroplastic	GO:0003677|GO:0003700|GO:0006352|GO:0006355|GO:0016987	DNA binding|DNA binding transcription factor activity|DNA-templated transcription, initiation|regulation of transcription, DNA-templated|bacterial sigma factor activity	Molecular Function|Molecular Function|Biological Process|Biological Process|Molecular Function	NA	NA	NA	NA
Potra2n3c8094	182.454	0.251255	0.0742025	2.5e-05	0.00324973	NA	NA	NA	NA	NA	NA	NA	NA	NA
Potra2n1c40	497.682	0.161869	0.0501745	4.3e-05	0.00331275	Potra002463g18658	mitochondrial dicarboxylate/tricarboxylate transporter DTC	GO:0005743|GO:0006839|GO:0015367|GO:0015742|GO:0016021|GO:0055085	mitochondrial inner membrane|mitochondrial transport|oxoglutarate:malate antiporter activity|alpha-ketoglutarate transport|integral component of membrane|transmembrane transport	Cellular Component|Biological Process|Molecular Function|Biological Process|Cellular Component|Biological Process	Potri|001G004500.1	97.99	Artha|AT5G19760	84.33
Potra2n1c40	497.682	0.161869	0.0501745	4.3e-05	0.00331275	Potra002463g18658	mitochondrial dicarboxylate/tricarboxylate transporter DTC	GO:0005743|GO:0006839|GO:0015367|GO:0015742|GO:0016021	mitochondrial inner membrane|mitochondrial transport|oxoglutarate:malate antiporter activity|alpha-ketoglutarate transport|integral component of membrane	Cellular Component|Biological Process|Molecular Function|Biological Process|Cellular Component	NA	NA	NA	NA
Potra2n18c32485	1110.09	0.22911	0.069628	3.58e-05	0.00331296	Potra183304g28290	fructose-bisphosphate aldolase 6, cytosolic	GO:0004332|GO:0006096	fructose-bisphosphate aldolase activity|glycolytic process	Molecular Function|Biological Process	Potri|018G090100.1	99.16	Artha|AT2G36460	87.15
Potra2n18c32485	1110.09	0.22911	0.069628	3.58e-05	0.00331296	Potra183304g28290	fructose-1 family protein	GO:0004332|GO:0006096	fructose-bisphosphate aldolase activity|glycolytic process	Molecular Function|Biological Process	NA	NA	NA	NA
Potra2n18c32485	1110.09	0.22911	0.069628	3.58e-05	0.00331296	Potra183304g28290	fructose-1 family protein	GO:0004332|GO:0006096	fructose-bisphosphate aldolase activity|glycolytic process	Molecular Function|Biological Process	NA	NA	NA	NA
Potra2n1c651	577.318	0.136144	0.0412943	3.53e-05	0.00337084	NA	NA	NA	NA	NA	NA	NA	NA	NA
Potra2n14c26739	495.253	0.204852	0.0635421	4.59e-05	0.00345868	Potra001638g13465	senescence-associated family protein				Potri|014G052900.1	97.87	Artha|AT2G44670	60
Potra2n7c16476	33.1468	-0.557057	0.15256	9.63e-06	0.00352084	Potra002699g19788	3-epi-6-deoxocathasterone 23-monooxygenase	GO:0005506|GO:0016705|GO:0020037|GO:0055114	iron ion binding|oxidoreductase activity, acting on paired donors, with incorporation or reduction of molecular oxygen|heme binding|oxidation-reduction process	Molecular Function|Molecular Function|Molecular Function|Biological Process	Potri|007G018400.1	97.59	Artha|AT4G36380	65.94
Potra2n7c16476	33.1468	-0.557057	0.15256	9.63e-06	0.00352084	Potra002699g19788	3-epi-6-deoxocathasterone 23-monooxygenase	GO:0005506|GO:0016705|GO:0020037|GO:0055114	iron ion binding|oxidoreductase activity, acting on paired donors, with incorporation or reduction of molecular oxygen|heme binding|oxidation-reduction process	Molecular Function|Molecular Function|Molecular Function|Biological Process	NA	NA	NA	NA
Potra2n7c16476	33.1468	-0.557057	0.15256	9.63e-06	0.00352084	Potra002699g19788	3-epi-6-deoxocathasterone 23-monooxygenase	GO:0005506|GO:0016705|GO:0020037|GO:0055114	iron ion binding|oxidoreductase activity, acting on paired donors, with incorporation or reduction of molecular oxygen|heme binding|oxidation-reduction process	Molecular Function|Molecular Function|Molecular Function|Biological Process	NA	NA	NA	NA
Potra2n7c16476	33.1468	-0.557057	0.15256	9.63e-06	0.00352084	Potra002699g19788	3-epi-6-deoxocathasterone 23-monooxygenase	GO:0005506|GO:0016705|GO:0020037|GO:0055114	iron ion binding|oxidoreductase activity, acting on paired donors, with incorporation or reduction of molecular oxygen|heme binding|oxidation-reduction process	Molecular Function|Molecular Function|Molecular Function|Biological Process	NA	NA	NA	NA
Potra2n7c16476	33.1468	-0.557057	0.15256	9.63e-06	0.00352084	Potra002699g19788	3-epi-6-deoxocathasterone 23-monooxygenase	GO:0005506|GO:0016705|GO:0020037|GO:0055114	iron ion binding|oxidoreductase activity, acting on paired donors, with incorporation or reduction of molecular oxygen|heme binding|oxidation-reduction process	Molecular Function|Molecular Function|Molecular Function|Biological Process	NA	NA	NA	NA
Potra2n7c16476	33.1468	-0.557057	0.15256	9.63e-06	0.00352084	Potra002699g19788	3-epi-6-deoxocathasterone 23-monooxygenase	GO:0005506|GO:0016705|GO:0020037|GO:0055114	iron ion binding|oxidoreductase activity, acting on paired donors, with incorporation or reduction of molecular oxygen|heme binding|oxidation-reduction process	Molecular Function|Molecular Function|Molecular Function|Biological Process	NA	NA	NA	NA
Potra2n7c16476	33.1468	-0.557057	0.15256	9.63e-06	0.00352084	Potra002699g19788	3-epi-6-deoxocathasterone 23-monooxygenase	GO:0005506|GO:0016705|GO:0020037|GO:0055114	iron ion binding|oxidoreductase activity, acting on paired donors, with incorporation or reduction of molecular oxygen|heme binding|oxidation-reduction process	Molecular Function|Molecular Function|Molecular Function|Biological Process	NA	NA	NA	NA
Potra2n9c19944	772.801	0.184757	0.0565753	3.79e-05	0.0035311	NA	NA	NA	NA	NA	NA	NA	NA	NA
Potra2n2c6084	146.854	-0.220261	0.0638249	2e-05	0.00356424	NA	NA	NA	NA	NA	NA	NA	NA	NA
Potra2n6c14300	503.665	-0.210559	0.0661844	4.92e-05	0.00356821	Potra004029g24343	protein ROS1 isoform X3				Potri|006G116100.1	94.94	NA	NA
Potra2n6c14300	503.665	-0.210559	0.0661844	4.92e-05	0.00356821	Potra004029g24344	protein ROS1-like	GO:0003824|GO:0006284	catalytic activity|base-excision repair	Molecular Function|Biological Process	Potri|006G116000.1	96.35	Artha|AT2G36490	68.2
Potra2n6c14300	503.665	-0.210559	0.0661844	4.92e-05	0.00356821	Potra004029g24344	protein ROS1-like	GO:0003824|GO:0006284	catalytic activity|base-excision repair	Molecular Function|Biological Process	NA	NA	NA	NA
Potra2n6c14300	503.665	-0.210559	0.0661844	4.92e-05	0.00356821	Potra004029g24344	protein ROS1-like	GO:0003824|GO:0006284	catalytic activity|base-excision repair	Molecular Function|Biological Process	NA	NA	NA	NA
Potra2n6c14300	503.665	-0.210559	0.0661844	4.92e-05	0.00356821	Potra004029g24344	protein ROS1-like	GO:0003824|GO:0006284	catalytic activity|base-excision repair	Molecular Function|Biological Process	NA	NA	NA	NA
Potra2n6c14300	503.665	-0.210559	0.0661844	4.92e-05	0.00356821	Potra004029g24344	protein ROS1-like isoform X1	GO:0003824|GO:0006284	catalytic activity|base-excision repair	Molecular Function|Biological Process	NA	NA	NA	NA
Potra2n6c14300	503.665	-0.210559	0.0661844	4.92e-05	0.00356821	Potra004029g24344	protein ROS1-like isoform X1	GO:0003824|GO:0006284|GO:0051539	catalytic activity|base-excision repair|4 iron, 4 sulfur cluster binding	Molecular Function|Biological Process|Molecular Function	NA	NA	NA	NA
Potra2n10c21869	749.949	0.292056	0.0892594	3.89e-05	0.00356821	Potra000545g03862	28 kDa ribonucleoprotein, chloroplastic	GO:0003676	nucleic acid binding	Molecular Function	Potri|010G065600.1	97.16	Artha|AT1G60000	75.95
Potra2n2c4340	546.772	-0.173032	0.0546513	4.02e-05	0.00365145	Potra000983g08127	signal peptide peptidase-like 3 isoform X2	GO:0004190|GO:0016021	aspartic-type endopeptidase activity|integral component of membrane	Molecular Function|Cellular Component	Potri|002G232200.1	98.77	Artha|AT1G05820	69.2
Potra2n2c4340	546.772	-0.173032	0.0546513	4.02e-05	0.00365145	Potra001397g11880	signal peptide peptidase-like 3 isoform X1	GO:0004190|GO:0016021	aspartic-type endopeptidase activity|integral component of membrane	Molecular Function|Cellular Component	Potri|002G232200.1	95.93	Artha|AT2G43070	51.88
Potra2n2c4340	546.772	-0.173032	0.0546513	4.02e-05	0.00365145	Potra001397g11880	signal peptide peptidase-like 3 isoform X1	GO:0004190|GO:0016021	aspartic-type endopeptidase activity|integral component of membrane	Molecular Function|Cellular Component	NA	NA	NA	NA
Potra2n2c4340	546.772	-0.173032	0.0546513	4.02e-05	0.00365145	Potra001397g11880	signal peptide peptidase-like 3 isoform X1	GO:0004190|GO:0016021	aspartic-type endopeptidase activity|integral component of membrane	Molecular Function|Cellular Component	NA	NA	NA	NA
Potra2n2c4340	546.772	-0.173032	0.0546513	4.02e-05	0.00365145	Potra001397g11880	signal peptide peptidase-like 3 isoform X2	GO:0004190|GO:0016021	aspartic-type endopeptidase activity|integral component of membrane	Molecular Function|Cellular Component	NA	NA	NA	NA
Potra2n2c4340	546.772	-0.173032	0.0546513	4.02e-05	0.00365145	Potra001397g11880	signal peptide peptidase-like 3 isoform X1	GO:0004190|GO:0016021	aspartic-type endopeptidase activity|integral component of membrane	Molecular Function|Cellular Component	NA	NA	NA	NA
Potra2n11c22888	512.793	0.163647	0.0502598	3.82e-05	0.00365191	Potra002518g19015	14-3-3-like protein GF14 iota	GO:0019904	protein domain specific binding	Molecular Function	Potri|008G095000.1	99.23	Artha|AT1G26480	84.23
Potra2n11c22888	512.793	0.163647	0.0502598	3.82e-05	0.00365191	Potra002518g19015	14-3-3-like protein GF14 iota	GO:0019904	protein domain specific binding	Molecular Function	NA	NA	NA	NA
Potra2n11c22888	512.793	0.163647	0.0502598	3.82e-05	0.00365191	Potra001842g14791	14-3-3-like protein D isoform X2	GO:0019904	protein domain specific binding	Molecular Function	Potri|011G110900.1	99.23	Artha|AT2G42590	78.33
Potra2n11c22888	512.793	0.163647	0.0502598	3.82e-05	0.00365191	Potra001842g14791	14-3-3-like protein D isoform X2	GO:0019904	protein domain specific binding	Molecular Function	NA	NA	NA	NA
Potra2n11c22888	512.793	0.163647	0.0502598	3.82e-05	0.00365191	Potra001842g14791	14-3-3-like protein D isoform X2	GO:0019904	protein domain specific binding	Molecular Function	NA	NA	NA	NA
Potra2n11c22888	512.793	0.163647	0.0502598	3.82e-05	0.00365191	Potra001842g14791	14-3-3-like protein D isoform X1	GO:0019904	protein domain specific binding	Molecular Function	NA	NA	NA	NA
Potra2n7c16028	215.77	-0.296259	0.087587	2.56e-05	0.00368676	Potra004004g24115	hypothetical protein POPTR_0007s07880g	GO:0045454	cell redox homeostasis	Biological Process	Potri|007G070400.1	96.32	Artha|AT3G19780	44.42
Potra2n7c16028	215.77	-0.296259	0.087587	2.56e-05	0.00368676	Potra004004g24115	hypothetical protein POPTR_0007s07880g	GO:0045454	cell redox homeostasis	Biological Process	NA	NA	NA	NA
Potra2n7c16028	215.77	-0.296259	0.087587	2.56e-05	0.00368676	Potra004004g24115	hypothetical protein POPTR_0007s07880g	GO:0045454	cell redox homeostasis	Biological Process	NA	NA	NA	NA
Potra2n7c16028	215.77	-0.296259	0.087587	2.56e-05	0.00368676	Potra004004g24115	hypothetical protein POPTR_0007s07880g	GO:0045454	cell redox homeostasis	Biological Process	NA	NA	NA	NA
Potra2n7c16028	215.77	-0.296259	0.087587	2.56e-05	0.00368676	Potra004004g24115	hypothetical protein POPTR_0007s07880g	GO:0045454	cell redox homeostasis	Biological Process	NA	NA	NA	NA
Potra2n7c16028	215.77	-0.296259	0.087587	2.56e-05	0.00368676	Potra004004g24115	hypothetical protein POPTR_0007s07880g	GO:0045454	cell redox homeostasis	Biological Process	NA	NA	NA	NA
Potra2n7c16028	215.77	-0.296259	0.087587	2.56e-05	0.00368676	Potra004004g24115	hypothetical protein POPTR_0007s07880g	GO:0045454	cell redox homeostasis	Biological Process	NA	NA	NA	NA
Potra2n7c16028	215.77	-0.296259	0.087587	2.56e-05	0.00368676	Potra004004g24115	hypothetical protein POPTR_0007s07880g	GO:0045454	cell redox homeostasis	Biological Process	NA	NA	NA	NA
Potra2n7c16028	215.77	-0.296259	0.087587	2.56e-05	0.00368676	Potra004004g24115	hypothetical protein POPTR_0007s07880g	GO:0045454	cell redox homeostasis	Biological Process	NA	NA	NA	NA
Potra2n7c16028	215.77	-0.296259	0.087587	2.56e-05	0.00368676	Potra004004g24115	hypothetical protein POPTR_0007s07880g	GO:0045454	cell redox homeostasis	Biological Process	NA	NA	NA	NA
Potra2n7c16028	215.77	-0.296259	0.087587	2.56e-05	0.00368676	Potra004004g24115	hypothetical protein POPTR_0007s07880g	GO:0045454	cell redox homeostasis	Biological Process	NA	NA	NA	NA
Potra2n7c16028	215.77	-0.296259	0.087587	2.56e-05	0.00368676	Potra004004g24115	hypothetical protein POPTR_0007s07880g	GO:0045454	cell redox homeostasis	Biological Process	NA	NA	NA	NA
Potra2n18c32189	286.783	-0.262376	0.0793429	3.28e-05	0.00368676	Potra003790g22870	synaptotagmin-5-like	GO:0008289	lipid binding	Molecular Function	Potri|018G124000.1	96.99	Artha|AT1G05500	71.2
Potra2n15c28924	1192.17	0.170431	0.0528253	4.34e-05	0.00368676	NA	NA	NA	NA	NA	NA	NA	NA	NA
Potra2n6c13710	4.7301	2.41318	0.62841	4.36e-06	0.00368676	NA	NA	NA	NA	NA	NA	NA	NA	NA
Potra2n1c545	995.332	0.158423	0.049296	4.56e-05	0.00369425	Potra000586g04398	cytochrome b-c1 complex subunit Rieske-4, mitochondrial-like	GO:0008121|GO:0016020|GO:0051537|GO:0055114	ubiquinol-cytochrome-c reductase activity|membrane|2 iron, 2 sulfur cluster binding|oxidation-reduction process	Molecular Function|Cellular Component|Molecular Function|Biological Process	Potri|001G067900.1	98.91	Artha|AT5G13430	76.36
Potra2n11c23122	499.849	0.179115	0.0573474	6.09e-05	0.00369425	Potra001185g10274	eukaryotic translation initiation factor 4E-1	GO:0003743|GO:0005737|GO:0006413	translation initiation factor activity|cytoplasm|translational initiation	Molecular Function|Cellular Component|Biological Process	Potri|011G077200.1	96.86	Artha|AT4G18040	75.13
Potra2n11c23122	499.849	0.179115	0.0573474	6.09e-05	0.00369425	Potra001185g10274	eukaryotic translation initiation factor 4E-1	GO:0003743|GO:0005737|GO:0006413	translation initiation factor activity|cytoplasm|translational initiation	Molecular Function|Cellular Component|Biological Process	NA	NA	NA	NA
Potra2n9c18839	873.112	0.184047	0.0577894	4.34e-05	0.00371748	NA	NA	NA	NA	NA	NA	NA	NA	NA
Potra2n2c6358	108.681	-0.306837	0.0910105	2.66e-05	0.0038172	NA	NA	NA	NA	NA	NA	NA	NA	NA
Potra2n10c20568	373.274	-5.96e-05	0.00144302	3.67e-05	0.0038172	Potra000997g08294	zf-C3H1 domain-containing protein	GO:0005515	protein binding	Molecular Function	Potri|008G052500.1	80.4	Artha|AT2G39580	41.91
Potra2n10c20568	373.274	-5.96e-05	0.00144302	3.67e-05	0.0038172	Potra000997g08294	zf-C3H1 domain-containing protein	GO:0005515	protein binding	Molecular Function	NA	NA	NA	NA
Potra2n10c20568	373.274	-5.96e-05	0.00144302	3.67e-05	0.0038172	Potra000997g08294	PREDICTED: uncharacterized protein LOC105127511 isoform X1				NA	NA	NA	NA
Potra2n18c32667	640.098	0.138943	0.0441249	5.7e-05	0.0038172	Potra000813g06472	vacuolar protein sorting-associated protein 32 homolog 2	GO:0007034	vacuolar transport	Biological Process	Potri|018G069900.1	74.21	Artha|AT4G29160	73.47
Potra2n9c18652	1201.61	-0.194359	0.0609933	4.77e-05	0.00382511	Potra001034g08717	glutamate receptor 3.2	GO:0004970|GO:0016020	ionotropic glutamate receptor activity|membrane	Molecular Function|Cellular Component	Potri|009G168300.1	91.27	Artha|AT4G35290	62.49
Potra2n9c18652	1201.61	-0.194359	0.0609933	4.77e-05	0.00382511	Potra001034g08717	glutamate receptor 3.2	GO:0004970|GO:0016020	ionotropic glutamate receptor activity|membrane	Molecular Function|Cellular Component	NA	NA	NA	NA
Potra2n9c18652	1201.61	-0.194359	0.0609933	4.77e-05	0.00382511	Potra001034g08717	glutamate receptor 3.2	GO:0004970|GO:0016020	ionotropic glutamate receptor activity|membrane	Molecular Function|Cellular Component	NA	NA	NA	NA
Potra2n4c9358	454.792	-0.165597	0.0529788	6.02e-05	0.00396527	Potra001716g13962	HEAT repeat-containing protein 5B isoform X1	GO:0005488	binding	Molecular Function	Potri|004G101200.1	98.34	Artha|AT1G67140	53.16
Potra2n4c9358	454.792	-0.165597	0.0529788	6.02e-05	0.00396527	Potra001716g13963	HEAT repeat-containing protein 5B isoform X2	GO:0005488	binding	Molecular Function	Potri|004G101300.1	99.32	Artha|AT1G67140	74.55
Potra2n3c7545	127.297	0.330785	0.0986107	2.81e-05	0.00410307	Potra000941g07703	F-box protein At5g07670-like	GO:0005515	protein binding	Molecular Function	Potri|003G107900.1	93.49	Artha|AT5G07670	59.38
Potra2n1c1993	676.055	0.273629	0.0860639	5.17e-05	0.00424202	Potra002924g20328	citrate synthase, mitochondrial	GO:0004108|GO:0006099	citrate (Si)-synthase activity|tricarboxylic acid cycle	Molecular Function|Biological Process	Potri|001G230500.1	98.96	Artha|AT2G44350	82.92
Potra2n1c1993	676.055	0.273629	0.0860639	5.17e-05	0.00424202	Potra002924g20328	citrate synthase, mitochondrial	GO:0004108|GO:0006099	citrate (Si)-synthase activity|tricarboxylic acid cycle	Molecular Function|Biological Process	NA	NA	NA	NA
Potra2n1c1993	676.055	0.273629	0.0860639	5.17e-05	0.00424202	Potra002924g20328	citrate synthase, mitochondrial	GO:0004108|GO:0006099	citrate (Si)-synthase activity|tricarboxylic acid cycle	Molecular Function|Biological Process	NA	NA	NA	NA
Potra2n1c1993	676.055	0.273629	0.0860639	5.17e-05	0.00424202	Potra002924g20328	citrate synthase, mitochondrial	GO:0004108|GO:0006099	citrate (Si)-synthase activity|tricarboxylic acid cycle	Molecular Function|Biological Process	NA	NA	NA	NA
Potra2n1c1993	676.055	0.273629	0.0860639	5.17e-05	0.00424202	Potra002924g20328	citrate synthase, mitochondrial	GO:0004108|GO:0006099	citrate (Si)-synthase activity|tricarboxylic acid cycle	Molecular Function|Biological Process	NA	NA	NA	NA
Potra2n1c1993	676.055	0.273629	0.0860639	5.17e-05	0.00424202	Potra002924g20328	citrate synthase, mitochondrial	GO:0004108|GO:0006099	citrate (Si)-synthase activity|tricarboxylic acid cycle	Molecular Function|Biological Process	NA	NA	NA	NA
Potra2n1c1993	676.055	0.273629	0.0860639	5.17e-05	0.00424202	Potra002924g20328	citrate synthase, mitochondrial	GO:0004108|GO:0006099	citrate (Si)-synthase activity|tricarboxylic acid cycle	Molecular Function|Biological Process	NA	NA	NA	NA
Potra2n1c1192	589.834	-0.395695	0.127979	6.61e-05	0.00426721	Potra000972g08030	ABC transporter B family member 2	GO:0005524|GO:0016021|GO:0042626|GO:0055085	ATP binding|integral component of membrane|ATPase activity, coupled to transmembrane movement of substances|transmembrane transport	Molecular Function|Cellular Component|Molecular Function|Biological Process	Potri|001G139600.1	93.22	Artha|AT4G25960	77.43
Potra2n1c1192	589.834	-0.395695	0.127979	6.61e-05	0.00426721	Potra000972g08030	ABC transporter B family member 2-like	GO:0005524|GO:0016021|GO:0042626|GO:0055085	ATP binding|integral component of membrane|ATPase activity, coupled to transmembrane movement of substances|transmembrane transport	Molecular Function|Cellular Component|Molecular Function|Biological Process	NA	NA	NA	NA
Potra2n1c1192	589.834	-0.395695	0.127979	6.61e-05	0.00426721	Potra000972g08030	ABC transporter B family member 2-like	GO:0005524|GO:0016021|GO:0042626|GO:0055085	ATP binding|integral component of membrane|ATPase activity, coupled to transmembrane movement of substances|transmembrane transport	Molecular Function|Cellular Component|Molecular Function|Biological Process	NA	NA	NA	NA
Potra2n1c1192	589.834	-0.395695	0.127979	6.61e-05	0.00426721	Potra000972g08030	ABC transporter B family member 2-like	GO:0005524|GO:0016021|GO:0042626|GO:0055085	ATP binding|integral component of membrane|ATPase activity, coupled to transmembrane movement of substances|transmembrane transport	Molecular Function|Cellular Component|Molecular Function|Biological Process	NA	NA	NA	NA
Potra2n1c1192	589.834	-0.395695	0.127979	6.61e-05	0.00426721	Potra000972g08030	ABC transporter B family member 2-like	GO:0005524|GO:0016021|GO:0042626|GO:0055085	ATP binding|integral component of membrane|ATPase activity, coupled to transmembrane movement of substances|transmembrane transport	Molecular Function|Cellular Component|Molecular Function|Biological Process	NA	NA	NA	NA
Potra2n15c28316	14.2058	-0.727099	0.200167	1.01e-05	0.00438638	Potra002010g15761	glucuronoxylan 4-O-methyltransferase 1	GO:0045492	xylan biosynthetic process	Biological Process	Potri|015G096900.1	95.7	Artha|AT4G24910	47.63
Potra2n15c28316	14.2058	-0.727099	0.200167	1.01e-05	0.00438638	Potra002010g15761	glucuronoxylan 4-O-methyltransferase 1	GO:0045492	xylan biosynthetic process	Biological Process	NA	NA	NA	NA
Potra2n1c3163	1478.11	-0.31224	0.100178	6.33e-05	0.00441319	NA	NA	NA	NA	NA	NA	NA	NA	NA
Potra2n5c11110	83.1165	-0.246188	0.0694739	1.44e-05	0.00441319	NA	NA	NA	NA	NA	NA	NA	NA	NA
Potra2n4c9121	308.726	-0.214564	0.0667428	4.51e-05	0.00441319	NA	NA	NA	NA	NA	NA	NA	NA	NA
Potra2n13c24942	762.884	0.218566	0.0693278	5.51e-05	0.00441319	Potra003805g22919	60S ribosomal protein L10	GO:0003735|GO:0005840|GO:0006412	structural constituent of ribosome|ribosome|translation	Molecular Function|Cellular Component|Biological Process	Potri|013G159600.1	86.63	Artha|AT1G26910	80.75
Potra2n13c24942	762.884	0.218566	0.0693278	5.51e-05	0.00441319	Potra003805g22919	60S ribosomal protein L10	GO:0003735|GO:0005840|GO:0006412	structural constituent of ribosome|ribosome|translation	Molecular Function|Cellular Component|Biological Process	NA	NA	NA	NA
Potra2n13c24942	762.884	0.218566	0.0693278	5.51e-05	0.00441319	Potra003805g22919	60S ribosomal protein L10	GO:0003735|GO:0005840|GO:0006412	structural constituent of ribosome|ribosome|translation	Molecular Function|Cellular Component|Biological Process	NA	NA	NA	NA
Potra2n13c24942	762.884	0.218566	0.0693278	5.51e-05	0.00441319	Potra003805g22919	60S ribosomal protein L10	GO:0003735|GO:0005840|GO:0006412	structural constituent of ribosome|ribosome|translation	Molecular Function|Cellular Component|Biological Process	NA	NA	NA	NA
Potra2n13c24942	762.884	0.218566	0.0693278	5.51e-05	0.00441319	Potra003805g22919	60S ribosomal protein L10	GO:0003735|GO:0005840|GO:0006412	structural constituent of ribosome|ribosome|translation	Molecular Function|Cellular Component|Biological Process	NA	NA	NA	NA
Potra2n13c24942	762.884	0.218566	0.0693278	5.51e-05	0.00441319	Potra003805g22919	60S ribosomal protein L10	GO:0003735|GO:0005840|GO:0006412	structural constituent of ribosome|ribosome|translation	Molecular Function|Cellular Component|Biological Process	NA	NA	NA	NA
Potra2n13c24942	762.884	0.218566	0.0693278	5.51e-05	0.00441319	Potra003805g22919	60S ribosomal protein L10	GO:0003735|GO:0005840|GO:0006412	structural constituent of ribosome|ribosome|translation	Molecular Function|Cellular Component|Biological Process	NA	NA	NA	NA
Potra2n13c24942	762.884	0.218566	0.0693278	5.51e-05	0.00441319	Potra003805g22919	60S ribosomal protein L10	GO:0003735|GO:0005840|GO:0006412	structural constituent of ribosome|ribosome|translation	Molecular Function|Cellular Component|Biological Process	NA	NA	NA	NA
Potra2n6c13314	220.222	0.124822	0.0396011	5.58e-05	0.00445833	Potra167403g27273	translation machinery-associated protein 22	GO:0003743|GO:0006413	translation initiation factor activity|translational initiation	Molecular Function|Biological Process	Potri|006G228100.1	97.81	Artha|AT5G11900	81.77
Potra2n8c18262	33.397	-0.413192	0.117182	1.53e-05	0.00452712	Potra003747g22670	receptor protein kinase-like protein ZAR1	GO:0004672|GO:0005515|GO:0005524|GO:0006468	protein kinase activity|protein binding|ATP binding|protein phosphorylation	Molecular Function|Molecular Function|Molecular Function|Biological Process	Potri|008G176900.1	98.04	Artha|AT1G67510	71.23
Potra2n8c18262	33.397	-0.413192	0.117182	1.53e-05	0.00452712	Potra003747g22670	probable inactive leucine-rich repeat receptor-like protein kinase At1g66830	GO:0004672|GO:0005515|GO:0005524|GO:0006468	protein kinase activity|protein binding|ATP binding|protein phosphorylation	Molecular Function|Molecular Function|Molecular Function|Biological Process	NA	NA	NA	NA
Potra2n255s35130	133.554	-0.244561	0.0739699	3.34e-05	0.00452712	NA	NA	NA	NA	NA	NA	NA	NA	NA
Potra2n5c11095	817.263	-0.237251	0.076026	6.03e-05	0.00452712	NA	NA	NA	NA	NA	NA	NA	NA	NA
Potra2n18c32781	546.882	-0.212905	0.0682918	6.07e-05	0.00452712	Potra001953g15431	PREDICTED: uncharacterized protein LOC105116085 isoform X1	GO:0016021	integral component of membrane	Cellular Component	Potri|018G058300.1	98.14	Artha|AT5G11700	72.67
Potra2n18c32781	546.882	-0.212905	0.0682918	6.07e-05	0.00452712	Potra001953g15431	PREDICTED: uncharacterized protein LOC105116085 isoform X1	GO:0016021	integral component of membrane	Cellular Component	NA	NA	NA	NA
Potra2n18c32781	546.882	-0.212905	0.0682918	6.07e-05	0.00452712	Potra001953g15431	PREDICTED: uncharacterized protein LOC105116085 isoform X1	GO:0016021	integral component of membrane	Cellular Component	NA	NA	NA	NA
Potra2n18c32781	546.882	-0.212905	0.0682918	6.07e-05	0.00452712	Potra001953g15431	PREDICTED: uncharacterized protein LOC105116085 isoform X1	GO:0016021	integral component of membrane	Cellular Component	NA	NA	NA	NA
Potra2n15c28741	166.127	-0.195283	0.0596965	3.57e-05	0.00452712	NA	NA	NA	NA	NA	NA	NA	NA	NA
Potra2n10c20927	300.047	-6.73e-05	0.0014431	4.64e-05	0.00452712	Potra185889g28395	delta(24)-sterol reductase	GO:0016614|GO:0050660|GO:0055114	oxidoreductase activity, acting on CH-OH group of donors|flavin adenine dinucleotide binding|oxidation-reduction process	Molecular Function|Molecular Function|Biological Process	Potri|008G084800.1	99.82	Artha|AT3G19820	83.66
Potra2n10c20927	300.047	-6.73e-05	0.0014431	4.64e-05	0.00452712	Potra185889g28395	delta(24)-sterol reductase	GO:0016614|GO:0050660|GO:0055114	oxidoreductase activity, acting on CH-OH group of donors|flavin adenine dinucleotide binding|oxidation-reduction process	Molecular Function|Molecular Function|Biological Process	NA	NA	NA	NA
Potra2n10c20927	300.047	-6.73e-05	0.0014431	4.64e-05	0.00452712	Potra185889g28395	delta(24)-sterol reductase	GO:0016614|GO:0050660|GO:0055114	oxidoreductase activity, acting on CH-OH group of donors|flavin adenine dinucleotide binding|oxidation-reduction process	Molecular Function|Molecular Function|Biological Process	NA	NA	NA	NA
Potra2n10c20927	300.047	-6.73e-05	0.0014431	4.64e-05	0.00452712	Potra000302g01093	delta(24)-sterol reductase	GO:0016614|GO:0050660|GO:0055114	oxidoreductase activity, acting on CH-OH group of donors|flavin adenine dinucleotide binding|oxidation-reduction process	Molecular Function|Molecular Function|Biological Process	Potri|010G170000.1	98.05	Artha|AT3G19820	84.55
Potra2n10c20927	300.047	-6.73e-05	0.0014431	4.64e-05	0.00452712	Potra000302g01093	delta(24)-sterol reductase	GO:0016614|GO:0050660|GO:0055114	oxidoreductase activity, acting on CH-OH group of donors|flavin adenine dinucleotide binding|oxidation-reduction process	Molecular Function|Molecular Function|Biological Process	NA	NA	NA	NA
Potra2n10c20927	300.047	-6.73e-05	0.0014431	4.64e-05	0.00452712	Potra000302g01093	delta(24)-sterol reductase	GO:0016614|GO:0050660|GO:0055114	oxidoreductase activity, acting on CH-OH group of donors|flavin adenine dinucleotide binding|oxidation-reduction process	Molecular Function|Molecular Function|Biological Process	NA	NA	NA	NA
Potra2n10c20927	300.047	-6.73e-05	0.0014431	4.64e-05	0.00452712	Potra000302g01093	delta(24)-sterol reductase	GO:0016614|GO:0050660|GO:0055114	oxidoreductase activity, acting on CH-OH group of donors|flavin adenine dinucleotide binding|oxidation-reduction process	Molecular Function|Molecular Function|Biological Process	NA	NA	NA	NA
Potra2n10c20927	300.047	-6.73e-05	0.0014431	4.64e-05	0.00452712	Potra000302g01093	delta(24)-sterol reductase	GO:0016614|GO:0050660|GO:0055114	oxidoreductase activity, acting on CH-OH group of donors|flavin adenine dinucleotide binding|oxidation-reduction process	Molecular Function|Molecular Function|Biological Process	NA	NA	NA	NA
Potra2n10c20927	300.047	-6.73e-05	0.0014431	4.64e-05	0.00452712	Potra000302g01093	delta(24)-sterol reductase	GO:0016614|GO:0050660|GO:0055114	oxidoreductase activity, acting on CH-OH group of donors|flavin adenine dinucleotide binding|oxidation-reduction process	Molecular Function|Molecular Function|Biological Process	NA	NA	NA	NA
Potra2n10c20927	300.047	-6.73e-05	0.0014431	4.64e-05	0.00452712	Potra000302g01093	delta(24)-sterol reductase	GO:0016614|GO:0050660|GO:0055114	oxidoreductase activity, acting on CH-OH group of donors|flavin adenine dinucleotide binding|oxidation-reduction process	Molecular Function|Molecular Function|Biological Process	NA	NA	NA	NA
Potra2n10c20927	300.047	-6.73e-05	0.0014431	4.64e-05	0.00452712	Potra000302g01093	delta(24)-sterol reductase	GO:0016614|GO:0050660|GO:0055114	oxidoreductase activity, acting on CH-OH group of donors|flavin adenine dinucleotide binding|oxidation-reduction process	Molecular Function|Molecular Function|Biological Process	NA	NA	NA	NA
Potra2n2c5245	458.857	0.139959	0.0445144	5.67e-05	0.00452712	NA	NA	NA	NA	NA	NA	NA	NA	NA
Potra2n9c20096	462.409	0.161288	0.0511374	5.96e-05	0.00452712	Potra002872g20198	succinate dehydrogenase subunit 6, mitochondrial	GO:0005749	mitochondrial respiratory chain complex II, succinate dehydrogenase complex (ubiquinone)	Cellular Component	Potri|009G001100.1	95.97	Artha|AT1G08480	70.8
Potra2n1c2287	22.8509	1.234	0.350399	1.56e-05	0.00452712	Potra001972g15556	DUF642 domain-containing protein				Potri|001G263900.1	94.2	Artha|AT3G08030	69.27
Potra2n1c2287	22.8509	1.234	0.350399	1.56e-05	0.00452712	Potra001972g15556	DUF642 domain-containing protein				NA	NA	NA	NA
Potra2n1c2287	22.8509	1.234	0.350399	1.56e-05	0.00452712	Potra001972g15556	DUF642 domain-containing protein				NA	NA	NA	NA
Potra2n8c18435	1670.1	-0.111569	0.0369468	7.31e-05	0.00476969	Potra003521g21886	chromatin structure-remodeling complex protein SYD isoform X1	GO:0005524	ATP binding	Molecular Function	Potri|008G195900.1	91.85	Artha|AT2G28290	84.42
Potra2n8c18435	1670.1	-0.111569	0.0369468	7.31e-05	0.00476969	Potra003521g21886	chromatin structure-remodeling complex protein SYD isoform X1	GO:0005524	ATP binding	Molecular Function	NA	NA	NA	NA
Potra2n8c18435	1670.1	-0.111569	0.0369468	7.31e-05	0.00476969	Potra003521g21886	chromatin structure-remodeling complex protein SYD isoform X1	GO:0005524	ATP binding	Molecular Function	NA	NA	NA	NA
Potra2n2c4242	85.3005	0.429753	0.122717	1.68e-05	0.00477422	NA	NA	NA	NA	NA	NA	NA	NA	NA
Potra2n1c3772	107.375	-0.360128	0.110737	4e-05	0.00479736	Potra001066g09188	glucan endo-1,3-beta-glucosidase 11	GO:0004553|GO:0005975	hydrolase activity, hydrolyzing O-glycosyl compounds|carbohydrate metabolic process	Molecular Function|Biological Process	Potri|011G152400.1	97.08	Artha|AT1G32860	60.85
Potra2n1c3772	107.375	-0.360128	0.110737	4e-05	0.00479736	Potra001066g09188	glucan endo-1,3-beta-glucosidase 11	GO:0004553|GO:0005975	hydrolase activity, hydrolyzing O-glycosyl compounds|carbohydrate metabolic process	Molecular Function|Biological Process	NA	NA	NA	NA
Potra2n1c3772	107.375	-0.360128	0.110737	4e-05	0.00479736	Potra001066g09188	glucan endo-1,3-beta-glucosidase 11	GO:0004553|GO:0005975	hydrolase activity, hydrolyzing O-glycosyl compounds|carbohydrate metabolic process	Molecular Function|Biological Process	NA	NA	NA	NA
Potra2n1c3772	107.375	-0.360128	0.110737	4e-05	0.00479736	Potra000238g00945	glucan endo-1,3-beta-glucosidase 11	GO:0004553|GO:0005975	hydrolase activity, hydrolyzing O-glycosyl compounds|carbohydrate metabolic process	Molecular Function|Biological Process	Potri|001G449100.1	94.44	Artha|AT1G32860	66.76
Potra2n1c3772	107.375	-0.360128	0.110737	4e-05	0.00479736	Potra000238g00945	glucan endo-1,3-beta-glucosidase 11	GO:0004553|GO:0005975	hydrolase activity, hydrolyzing O-glycosyl compounds|carbohydrate metabolic process	Molecular Function|Biological Process	NA	NA	NA	NA
Potra2n1c3772	107.375	-0.360128	0.110737	4e-05	0.00479736	Potra000238g00945	glucan endo-1,3-beta-glucosidase 11	GO:0004553|GO:0005975	hydrolase activity, hydrolyzing O-glycosyl compounds|carbohydrate metabolic process	Molecular Function|Biological Process	NA	NA	NA	NA
Potra2n1c3772	107.375	-0.360128	0.110737	4e-05	0.00479736	Potra000238g00945	glucan endo-1,3-beta-glucosidase 11	GO:0004553|GO:0005975	hydrolase activity, hydrolyzing O-glycosyl compounds|carbohydrate metabolic process	Molecular Function|Biological Process	NA	NA	NA	NA
Potra2n1c3772	107.375	-0.360128	0.110737	4e-05	0.00479736	Potra000238g00945	glucan endo-1,3-beta-glucosidase 11	GO:0004553|GO:0005975	hydrolase activity, hydrolyzing O-glycosyl compounds|carbohydrate metabolic process	Molecular Function|Biological Process	NA	NA	NA	NA
Potra2n1c3772	107.375	-0.360128	0.110737	4e-05	0.00479736	Potra000238g00945	glucan endo-1,3-beta-glucosidase 11	GO:0004553|GO:0005975	hydrolase activity, hydrolyzing O-glycosyl compounds|carbohydrate metabolic process	Molecular Function|Biological Process	NA	NA	NA	NA
Potra2n1c3772	107.375	-0.360128	0.110737	4e-05	0.00479736	Potra000238g00945	PREDICTED: uncharacterized protein LOC105113070	GO:0016021	integral component of membrane	Cellular Component	NA	NA	NA	NA
Potra2n6c13953	407.12	0.125725	0.0425152	9.46e-05	0.00480177	Potra000448g02509	vacuolar protein sorting-associated protein 32 homolog 2	GO:0007034	vacuolar transport	Biological Process	Potri|006G154000.1	98.24	Artha|AT2G19830	68.72
Potra2n1c52	139.492	-6.58e-05	0.00144309	4.42e-05	0.00483119	Potra003632g22231	Calcium ion binding	GO:0005509|GO:0005794|GO:0006004|GO:0016021|GO:0016757|GO:0042175	calcium ion binding|Golgi apparatus|fucose metabolic process|integral component of membrane|transferase activity, transferring glycosyl groups|nuclear outer membrane-endoplasmic reticulum membrane network	Molecular Function|Cellular Component|Biological Process|Cellular Component|Molecular Function|Cellular Component	Potri|001G005500.1	98.39	Artha|AT4G08810	75.18
Potra2n1c52	139.492	-6.58e-05	0.00144309	4.42e-05	0.00483119	Potra003632g22231	Calcium ion binding	GO:0005509|GO:0005794|GO:0006004|GO:0016021|GO:0016757|GO:0042175	calcium ion binding|Golgi apparatus|fucose metabolic process|integral component of membrane|transferase activity, transferring glycosyl groups|nuclear outer membrane-endoplasmic reticulum membrane network	Molecular Function|Cellular Component|Biological Process|Cellular Component|Molecular Function|Cellular Component	NA	NA	NA	NA
Potra2n1c52	139.492	-6.58e-05	0.00144309	4.42e-05	0.00483119	Potra003632g22231	Calcium ion binding	GO:0005509|GO:0005794|GO:0006004|GO:0016021|GO:0016757|GO:0042175	calcium ion binding|Golgi apparatus|fucose metabolic process|integral component of membrane|transferase activity, transferring glycosyl groups|nuclear outer membrane-endoplasmic reticulum membrane network	Molecular Function|Cellular Component|Biological Process|Cellular Component|Molecular Function|Cellular Component	NA	NA	NA	NA
Potra2n1c3007	310.353	0.159192	0.0506129	5.6e-05	0.00497203	Potra000381g01692	60S ribosomal protein L27-3-like	GO:0003735|GO:0005840|GO:0006412	structural constituent of ribosome|ribosome|translation	Molecular Function|Cellular Component|Biological Process	Potri|001G342500.1	99.22	Artha|AT4G15000	82.68
Potra2n4c10426	670.856	-0.106214	0.0346284	7.25e-05	0.00515347	Potra001757g14302	cullin-associated NEDD8-dissociated protein 1	GO:0005488	binding	Molecular Function	Potri|004G229300.1	96.4	Artha|AT2G02560	78.9
Potra2n4c10426	670.856	-0.106214	0.0346284	7.25e-05	0.00515347	Potra001757g14302	cullin-associated NEDD8-dissociated protein 1	GO:0005488	binding	Molecular Function	NA	NA	NA	NA
Potra2n4c10426	670.856	-0.106214	0.0346284	7.25e-05	0.00515347	Potra001757g14302	cullin-associated NEDD8-dissociated protein 1	GO:0005488	binding	Molecular Function	NA	NA	NA	NA
Potra2n4c10426	670.856	-0.106214	0.0346284	7.25e-05	0.00515347	Potra001757g14302	cullin-associated NEDD8-dissociated protein 1	GO:0005488	binding	Molecular Function	NA	NA	NA	NA
Potra2n4c10426	670.856	-0.106214	0.0346284	7.25e-05	0.00515347	Potra001757g14302	cullin-associated NEDD8-dissociated protein 1	GO:0005488	binding	Molecular Function	NA	NA	NA	NA
Potra2n4c10426	670.856	-0.106214	0.0346284	7.25e-05	0.00515347	Potra001757g14302	cullin-associated NEDD8-dissociated protein 1	GO:0005488	binding	Molecular Function	NA	NA	NA	NA
Potra2n2c5700	299.879	-0.151384	0.0487824	6.77e-05	0.0051634	Potra000674g05229	histone-lysine N-methyltransferase ASHH2	GO:0005515|GO:0005634|GO:0008270|GO:0018024	protein binding|nucleus|zinc ion binding|histone-lysine N-methyltransferase activity	Molecular Function|Cellular Component|Molecular Function|Molecular Function	Potri|002G079100.1	96.97	Artha|AT1G77300	44.68
Potra2n2c5700	299.879	-0.151384	0.0487824	6.77e-05	0.0051634	Potra000674g05229	histone-lysine N-methyltransferase ASHH2	GO:0005515|GO:0005634|GO:0008270|GO:0018024	protein binding|nucleus|zinc ion binding|histone-lysine N-methyltransferase activity	Molecular Function|Cellular Component|Molecular Function|Molecular Function	NA	NA	NA	NA
Potra2n2c5700	299.879	-0.151384	0.0487824	6.77e-05	0.0051634	Potra000674g05229	histone-lysine N-methyltransferase ASHH2	GO:0005515|GO:0005634|GO:0008270|GO:0018024	protein binding|nucleus|zinc ion binding|histone-lysine N-methyltransferase activity	Molecular Function|Cellular Component|Molecular Function|Molecular Function	NA	NA	NA	NA
Potra2n2c5700	299.879	-0.151384	0.0487824	6.77e-05	0.0051634	Potra000674g05229	histone-lysine N-methyltransferase ASHH2	GO:0005515|GO:0005634|GO:0008270|GO:0018024	protein binding|nucleus|zinc ion binding|histone-lysine N-methyltransferase activity	Molecular Function|Cellular Component|Molecular Function|Molecular Function	NA	NA	NA	NA
Potra2n2c5700	299.879	-0.151384	0.0487824	6.77e-05	0.0051634	Potra000674g05229	histone-lysine N-methyltransferase ASHH2	GO:0005515|GO:0005634|GO:0008270|GO:0018024	protein binding|nucleus|zinc ion binding|histone-lysine N-methyltransferase activity	Molecular Function|Cellular Component|Molecular Function|Molecular Function	NA	NA	NA	NA
Potra2n2c5700	299.879	-0.151384	0.0487824	6.77e-05	0.0051634	Potra000674g05229	histone-lysine N-methyltransferase ASHH2	GO:0005515|GO:0005634|GO:0008270|GO:0018024	protein binding|nucleus|zinc ion binding|histone-lysine N-methyltransferase activity	Molecular Function|Cellular Component|Molecular Function|Molecular Function	NA	NA	NA	NA
Potra2n2c5700	299.879	-0.151384	0.0487824	6.77e-05	0.0051634	Potra000674g05229	histone-lysine N-methyltransferase ASHH2	GO:0005515|GO:0005634|GO:0008270|GO:0018024	protein binding|nucleus|zinc ion binding|histone-lysine N-methyltransferase activity	Molecular Function|Cellular Component|Molecular Function|Molecular Function	NA	NA	NA	NA
Potra2n2c5700	299.879	-0.151384	0.0487824	6.77e-05	0.0051634	Potra000674g05229	histone-lysine N-methyltransferase ASHH2	GO:0005515|GO:0005634|GO:0008270|GO:0018024	protein binding|nucleus|zinc ion binding|histone-lysine N-methyltransferase activity	Molecular Function|Cellular Component|Molecular Function|Molecular Function	NA	NA	NA	NA
Potra2n2c5700	299.879	-0.151384	0.0487824	6.77e-05	0.0051634	Potra000674g05229	histone-lysine N-methyltransferase ASHH2	GO:0005515|GO:0005634|GO:0008270|GO:0018024	protein binding|nucleus|zinc ion binding|histone-lysine N-methyltransferase activity	Molecular Function|Cellular Component|Molecular Function|Molecular Function	NA	NA	NA	NA
Potra2n2c5700	299.879	-0.151384	0.0487824	6.77e-05	0.0051634	Potra000674g05229	histone-lysine N-methyltransferase ASHH2	GO:0005515|GO:0005634|GO:0008270|GO:0018024	protein binding|nucleus|zinc ion binding|histone-lysine N-methyltransferase activity	Molecular Function|Cellular Component|Molecular Function|Molecular Function	NA	NA	NA	NA
Potra2n2c5700	299.879	-0.151384	0.0487824	6.77e-05	0.0051634	Potra000674g05229	histone-lysine N-methyltransferase ASHH2	GO:0005515|GO:0005634|GO:0008270|GO:0018024	protein binding|nucleus|zinc ion binding|histone-lysine N-methyltransferase activity	Molecular Function|Cellular Component|Molecular Function|Molecular Function	NA	NA	NA	NA
Potra2n2c5700	299.879	-0.151384	0.0487824	6.77e-05	0.0051634	Potra000674g05229	histone-lysine N-methyltransferase ASHH2	GO:0005515|GO:0005634|GO:0008270|GO:0018024	protein binding|nucleus|zinc ion binding|histone-lysine N-methyltransferase activity	Molecular Function|Cellular Component|Molecular Function|Molecular Function	NA	NA	NA	NA
Potra2n2c5700	299.879	-0.151384	0.0487824	6.77e-05	0.0051634	Potra000674g05229	histone-lysine N-methyltransferase ASHH2	GO:0005515|GO:0005634|GO:0008270|GO:0018024	protein binding|nucleus|zinc ion binding|histone-lysine N-methyltransferase activity	Molecular Function|Cellular Component|Molecular Function|Molecular Function	NA	NA	NA	NA
Potra2n5c12784	552.821	0.241245	0.0789594	7.52e-05	0.0051634	Potra000776g06121	ATP-citrate synthase alpha chain protein 2	GO:0005524|GO:0005829|GO:0016829	ATP binding|cytosol|lyase activity	Molecular Function|Cellular Component|Molecular Function	Potri|005G004900.1	99.53	Artha|AT1G09430	89.81
Potra2n5c12784	552.821	0.241245	0.0789594	7.52e-05	0.0051634	Potra000776g06121	ATP-citrate synthase alpha chain protein 2	GO:0003824|GO:0005524	catalytic activity|ATP binding	Molecular Function|Molecular Function	NA	NA	NA	NA
Potra2n5c12784	552.821	0.241245	0.0789594	7.52e-05	0.0051634	Potra000776g06121	ATP-citrate synthase alpha chain protein 2	GO:0005524|GO:0005829|GO:0016829	ATP binding|cytosol|lyase activity	Molecular Function|Cellular Component|Molecular Function	NA	NA	NA	NA
Potra2n5c12784	552.821	0.241245	0.0789594	7.52e-05	0.0051634	Potra000776g06121	ATP-citrate synthase alpha chain protein 2	GO:0003824|GO:0005524	catalytic activity|ATP binding	Molecular Function|Molecular Function	NA	NA	NA	NA
Potra2n5c12784	552.821	0.241245	0.0789594	7.52e-05	0.0051634	Potra000776g06121	ATP-citrate synthase alpha chain protein 2	GO:0003824|GO:0005524	catalytic activity|ATP binding	Molecular Function|Molecular Function	NA	NA	NA	NA
Potra2n5c12784	552.821	0.241245	0.0789594	7.52e-05	0.0051634	Potra000776g06121	ATP-citrate synthase alpha chain protein 2	GO:0003824|GO:0005524	catalytic activity|ATP binding	Molecular Function|Molecular Function	NA	NA	NA	NA
Potra2n5c12784	552.821	0.241245	0.0789594	7.52e-05	0.0051634	Potra000776g06121	ATP-citrate synthase alpha chain protein 2	GO:0003824|GO:0005524	catalytic activity|ATP binding	Molecular Function|Molecular Function	NA	NA	NA	NA
Potra2n5c12784	552.821	0.241245	0.0789594	7.52e-05	0.0051634	Potra000776g06121	ATP-citrate synthase alpha chain protein 2	GO:0003878|GO:0005524|GO:0005829|GO:0006085|GO:0006633|GO:0009346|GO:0016829	ATP citrate synthase activity|ATP binding|cytosol|acetyl-CoA biosynthetic process|fatty acid biosynthetic process|citrate lyase complex|lyase activity	Molecular Function|Molecular Function|Cellular Component|Biological Process|Biological Process|Cellular Component|Molecular Function	NA	NA	NA	NA
Potra2n5c12784	552.821	0.241245	0.0789594	7.52e-05	0.0051634	Potra000776g06121	ATP-citrate synthase alpha chain protein 2	GO:0003824|GO:0005524	catalytic activity|ATP binding	Molecular Function|Molecular Function	NA	NA	NA	NA
Potra2n5c12784	552.821	0.241245	0.0789594	7.52e-05	0.0051634	Potra000776g06121	ATP-citrate synthase alpha chain protein 2	GO:0003824|GO:0005524	catalytic activity|ATP binding	Molecular Function|Molecular Function	NA	NA	NA	NA
Potra2n9c18724	123.377	0.311948	0.0956251	3.86e-05	0.00519263	Potra002003g15729	capsanthin/capsorubin synthase, chromoplastic-like	GO:0016117|GO:0016705	carotenoid biosynthetic process|oxidoreductase activity, acting on paired donors, with incorporation or reduction of molecular oxygen	Biological Process|Molecular Function	Potri|009G159800.1	97.98	Artha|AT3G10230	59.82
Potra2n14c26494	16034.5	-0.24909	0.0812876	8.23e-05	0.00538077	Potra002502g18892	cysteine proteinase RD21a	GO:0006508|GO:0008234	proteolysis|cysteine-type peptidase activity	Biological Process|Molecular Function	Potri|014G024100.1	97.2	Artha|AT5G43060	74.35
Potra2n14c26494	16034.5	-0.24909	0.0812876	8.23e-05	0.00538077	Potra002502g18892	cysteine proteinase RD21a	GO:0006508|GO:0008234	proteolysis|cysteine-type peptidase activity	Biological Process|Molecular Function	NA	NA	NA	NA
Potra2n14c26494	16034.5	-0.24909	0.0812876	8.23e-05	0.00538077	Potra002877g20209	cysteine proteinase COT44	GO:0006508|GO:0008234	proteolysis|cysteine-type peptidase activity	Biological Process|Molecular Function	Potri|005G141600.1	94.93	Artha|AT1G47128	61.76
Potra2n10c20563	603.078	0.206603	0.0678303	7.78e-05	0.00538077	Potra001270g10981	40S ribosomal protein S15a-1	GO:0003735|GO:0005840|GO:0006412	structural constituent of ribosome|ribosome|translation	Molecular Function|Cellular Component|Biological Process	Potri|001G118100.1	100	Artha|AT5G59850	96.15
Potra2n10c20563	603.078	0.206603	0.0678303	7.78e-05	0.00538077	Potra001270g10981	40S ribosomal protein S15a-1	GO:0003735|GO:0005840|GO:0006412	structural constituent of ribosome|ribosome|translation	Molecular Function|Cellular Component|Biological Process	NA	NA	NA	NA
Potra2n10c20563	603.078	0.206603	0.0678303	7.78e-05	0.00538077	Potra000506g03299	40S ribosomal protein S15a-1	GO:0003735|GO:0005840|GO:0006412	structural constituent of ribosome|ribosome|translation	Molecular Function|Cellular Component|Biological Process	Potri|001G118100.1	100	Artha|AT5G59850	96.15
Potra2n10c20563	603.078	0.206603	0.0678303	7.78e-05	0.00538077	Potra000506g03299	40S ribosomal protein S15a-1	GO:0003735|GO:0005840|GO:0006412	structural constituent of ribosome|ribosome|translation	Molecular Function|Cellular Component|Biological Process	NA	NA	NA	NA
Potra2n10c20563	603.078	0.206603	0.0678303	7.78e-05	0.00538077	Potra000506g03299	40S ribosomal protein S15a-1	GO:0003735|GO:0005840|GO:0006412	structural constituent of ribosome|ribosome|translation	Molecular Function|Cellular Component|Biological Process	NA	NA	NA	NA
Potra2n7c16228	102.683	-0.306135	0.0966272	5.25e-05	0.00547896	NA	NA	NA	NA	NA	NA	NA	NA	NA
Potra2n16c29740	54.9461	-0.338251	0.0981287	2.07e-05	0.00551629	Potra000669g05189	probable glycosyltransferase STELLO1	GO:0016021	integral component of membrane	Cellular Component	Potri|016G055700.1	98.83	Artha|AT2G41770	73.94
Potra2n16c29740	54.9461	-0.338251	0.0981287	2.07e-05	0.00551629	Potra000669g05189	probable glycosyltransferase STELLO1	GO:0016021	integral component of membrane	Cellular Component	NA	NA	NA	NA
Potra2n16c29740	54.9461	-0.338251	0.0981287	2.07e-05	0.00551629	Potra000669g05189	probable glycosyltransferase STELLO1	GO:0016021	integral component of membrane	Cellular Component	NA	NA	NA	NA
Potra2n16c29740	54.9461	-0.338251	0.0981287	2.07e-05	0.00551629	Potra002999g20501	probable glycosyltransferase STELLO1	GO:0016021	integral component of membrane	Cellular Component	Potri|006G051000.1	98.06	Artha|AT2G41770	76.01
Potra2n16c30430	86.2926	-0.259253	0.0769399	2.68e-05	0.00552058	NA	NA	NA	NA	NA	NA	NA	NA	NA
Potra2n4c10077	381.889	0.174069	0.0569657	7.52e-05	0.00552058	Potra182120g28209	60S acidic ribosomal protein P2B-like	GO:0003735|GO:0005840|GO:0006414	structural constituent of ribosome|ribosome|translational elongation	Molecular Function|Cellular Component|Biological Process	Potri|004G185800.1	97.67	Artha|AT3G44590	69.41
Potra2n8c18595	92.2876	0.731686	0.217457	2.65e-05	0.00572962	Potra197910g29268	hypothetical protein POPTR_0008s23300g				Potri|008G218600.1	91.72	NA	NA
Potra2n5c11504	176.745	-0.212707	0.0669321	5.07e-05	0.00605593	Potra002513g18959	magnesium-transporting ATPase, P-type 1	GO:0000166|GO:0015444|GO:0015693|GO:0016021	nucleotide binding|magnesium-importing ATPase activity|magnesium ion transport|integral component of membrane	Molecular Function|Molecular Function|Biological Process|Cellular Component	Potri|005G147900.1	93.82	Artha|AT1G07670	25.05
Potra2n5c11504	176.745	-0.212707	0.0669321	5.07e-05	0.00605593	Potra002513g18959	magnesium-transporting ATPase, P-type 1	GO:0000166|GO:0015444|GO:0015693|GO:0016021	nucleotide binding|magnesium-importing ATPase activity|magnesium ion transport|integral component of membrane	Molecular Function|Molecular Function|Biological Process|Cellular Component	NA	NA	NA	NA
Potra2n5c11504	176.745	-0.212707	0.0669321	5.07e-05	0.00605593	Potra002513g18959	magnesium-transporting ATPase, P-type 1	GO:0000166|GO:0015444|GO:0015693|GO:0016021	nucleotide binding|magnesium-importing ATPase activity|magnesium ion transport|integral component of membrane	Molecular Function|Molecular Function|Biological Process|Cellular Component	NA	NA	NA	NA
Potra2n5c11504	176.745	-0.212707	0.0669321	5.07e-05	0.00605593	Potra002513g18959	magnesium-transporting ATPase, P-type 1	GO:0000166|GO:0015444|GO:0015693|GO:0016021	nucleotide binding|magnesium-importing ATPase activity|magnesium ion transport|integral component of membrane	Molecular Function|Molecular Function|Biological Process|Cellular Component	NA	NA	NA	NA
Potra2n5c11504	176.745	-0.212707	0.0669321	5.07e-05	0.00605593	Potra002513g18959	magnesium-transporting ATPase, P-type 1	GO:0000166|GO:0015444|GO:0015693|GO:0016021	nucleotide binding|magnesium-importing ATPase activity|magnesium ion transport|integral component of membrane	Molecular Function|Molecular Function|Biological Process|Cellular Component	NA	NA	NA	NA
Potra2n5c11504	176.745	-0.212707	0.0669321	5.07e-05	0.00605593	Potra002513g18959	magnesium-transporting ATPase, P-type 1	GO:0000166|GO:0015444|GO:0015693|GO:0016021	nucleotide binding|magnesium-importing ATPase activity|magnesium ion transport|integral component of membrane	Molecular Function|Molecular Function|Biological Process|Cellular Component	NA	NA	NA	NA
Potra2n6c14425	260.93	0.171679	0.0559072	7.57e-05	0.00605593	Potra002839g20098	40S ribosomal protein S4-1	GO:0003723|GO:0003735|GO:0005840|GO:0006412	RNA binding|structural constituent of ribosome|ribosome|translation	Molecular Function|Molecular Function|Cellular Component|Biological Process	Potri|006G103700.1	99.24	Artha|AT5G58420	90.46
Potra2n6c14425	260.93	0.171679	0.0559072	7.57e-05	0.00605593	Potra002839g20098	40S ribosomal protein S4-1	GO:0003723|GO:0003735|GO:0005840|GO:0006412	RNA binding|structural constituent of ribosome|ribosome|translation	Molecular Function|Molecular Function|Cellular Component|Biological Process	NA	NA	NA	NA
Potra2n1c3826	930.457	0.184695	0.0617845	9.34e-05	0.00605593	Potra160505g26860	60S ribosomal protein L9	GO:0003735|GO:0005840|GO:0006412|GO:0019843	structural constituent of ribosome|ribosome|translation|rRNA binding	Molecular Function|Cellular Component|Biological Process|Molecular Function	Potri|001G454000.1	99.39	Artha|AT1G33140	81.93
Potra2n1c3826	930.457	0.184695	0.0617845	9.34e-05	0.00605593	Potra001780g14480	60S ribosomal protein L9	GO:0003735|GO:0005840|GO:0006412|GO:0019843	structural constituent of ribosome|ribosome|translation|rRNA binding	Molecular Function|Cellular Component|Biological Process|Molecular Function	Potri|001G454000.1	100	Artha|AT1G33140	82.99
Potra2n1c3826	930.457	0.184695	0.0617845	9.34e-05	0.00605593	Potra001780g14480	60S ribosomal protein L9	GO:0003735|GO:0005840|GO:0006412|GO:0019843	structural constituent of ribosome|ribosome|translation|rRNA binding	Molecular Function|Cellular Component|Biological Process|Molecular Function	NA	NA	NA	NA
Potra2n2c5578	118.811	-0.294339	0.0935938	5.53e-05	0.00613424	NA	NA	NA	NA	NA	NA	NA	NA	NA
Potra2n7c16080	297.635	-0.183627	0.0602585	7.65e-05	0.00613424	Potra003867g23242	BRCA1-associated protein	GO:0000151|GO:0004842|GO:0008270|GO:0010029|GO:0016567	ubiquitin ligase complex|ubiquitin-protein transferase activity|zinc ion binding|regulation of seed germination|protein ubiquitination	Cellular Component|Molecular Function|Molecular Function|Biological Process|Biological Process	Potri|007G063900.1	98.36	Artha|AT2G26000	62.89
Potra2n7c16080	297.635	-0.183627	0.0602585	7.65e-05	0.00613424	Potra003867g23242	BRCA1-associated protein	GO:0000151|GO:0004842|GO:0008270|GO:0010029|GO:0016567	ubiquitin ligase complex|ubiquitin-protein transferase activity|zinc ion binding|regulation of seed germination|protein ubiquitination	Cellular Component|Molecular Function|Molecular Function|Biological Process|Biological Process	NA	NA	NA	NA
Potra2n7c16080	297.635	-0.183627	0.0602585	7.65e-05	0.00613424	Potra003867g23242	BRCA1-associated protein	GO:0000151|GO:0004842|GO:0008270|GO:0010029|GO:0016567	ubiquitin ligase complex|ubiquitin-protein transferase activity|zinc ion binding|regulation of seed germination|protein ubiquitination	Cellular Component|Molecular Function|Molecular Function|Biological Process|Biological Process	NA	NA	NA	NA
Potra2n7c16080	297.635	-0.183627	0.0602585	7.65e-05	0.00613424	Potra003867g23242	BRCA1-associated protein	GO:0000151|GO:0004842|GO:0008270|GO:0010029|GO:0016567	ubiquitin ligase complex|ubiquitin-protein transferase activity|zinc ion binding|regulation of seed germination|protein ubiquitination	Cellular Component|Molecular Function|Molecular Function|Biological Process|Biological Process	NA	NA	NA	NA
Potra2n7c16080	297.635	-0.183627	0.0602585	7.65e-05	0.00613424	Potra003867g23242	BRCA1-associated protein	GO:0000151|GO:0004842|GO:0008270|GO:0010029|GO:0016567	ubiquitin ligase complex|ubiquitin-protein transferase activity|zinc ion binding|regulation of seed germination|protein ubiquitination	Cellular Component|Molecular Function|Molecular Function|Biological Process|Biological Process	NA	NA	NA	NA
Potra2n7c16080	297.635	-0.183627	0.0602585	7.65e-05	0.00613424	Potra003867g23242	BRCA1-associated protein	GO:0000151|GO:0004842|GO:0008270|GO:0010029|GO:0016567	ubiquitin ligase complex|ubiquitin-protein transferase activity|zinc ion binding|regulation of seed germination|protein ubiquitination	Cellular Component|Molecular Function|Molecular Function|Biological Process|Biological Process	NA	NA	NA	NA
Potra2n7c16080	297.635	-0.183627	0.0602585	7.65e-05	0.00613424	Potra003867g23242	BRCA1-associated protein	GO:0000151|GO:0004842|GO:0008270|GO:0010029|GO:0016567	ubiquitin ligase complex|ubiquitin-protein transferase activity|zinc ion binding|regulation of seed germination|protein ubiquitination	Cellular Component|Molecular Function|Molecular Function|Biological Process|Biological Process	NA	NA	NA	NA
Potra2n7c16080	297.635	-0.183627	0.0602585	7.65e-05	0.00613424	Potra003867g23242	BRCA1-associated protein	GO:0000151|GO:0004842|GO:0008270|GO:0010029|GO:0016567	ubiquitin ligase complex|ubiquitin-protein transferase activity|zinc ion binding|regulation of seed germination|protein ubiquitination	Cellular Component|Molecular Function|Molecular Function|Biological Process|Biological Process	NA	NA	NA	NA
Potra2n4c10191	356.195	0.147629	0.0484159	7.66e-05	0.00613424	NA	NA	NA	NA	NA	NA	NA	NA	NA
Potra2n2c5583	224.957	0.197996	0.0662028	9.2e-05	0.00613424	Potra001206g10438	pentatricopeptide repeat-containing protein At4g18520	GO:0005515	protein binding	Molecular Function	Potri|002G091100.1	89.36	Artha|AT4G18520	42.86
Potra2n13c25524	12.2943	1.16291	0.342143	2.46e-05	0.00613424	Potra003734g22626	probable WRKY transcription factor 70	GO:0003700|GO:0006355|GO:0043565	DNA binding transcription factor activity|regulation of transcription, DNA-templated|sequence-specific DNA binding	Molecular Function|Biological Process|Molecular Function	Potri|013G090300.1	92.7	Artha|AT3G56400	43.6
Potra2n9c18665	402.635	-0.160282	0.0571222	0.000138566	0.00624407	Potra001034g08727	protein NLP2-like	GO:0005515	protein binding	Molecular Function	Potri|009G166900.1	87.06	Artha|AT4G35270	50.82
Potra2n9c18665	402.635	-0.160282	0.0571222	0.000138566	0.00624407	Potra001034g08727	protein NLP2-like	GO:0005515	protein binding	Molecular Function	NA	NA	NA	NA
Potra2n9c18665	402.635	-0.160282	0.0571222	0.000138566	0.00624407	Potra001034g08727	protein NLP2-like	GO:0005515	protein binding	Molecular Function	NA	NA	NA	NA
Potra2n9c18665	402.635	-0.160282	0.0571222	0.000138566	0.00624407	Potra001034g08727	protein NLP2-like	GO:0005515	protein binding	Molecular Function	NA	NA	NA	NA
Potra2n9c18665	402.635	-0.160282	0.0571222	0.000138566	0.00624407	Potra001034g08727	protein NLP2-like	GO:0003677|GO:0005634|GO:0006355	DNA binding|nucleus|regulation of transcription, DNA-templated	Molecular Function|Cellular Component|Biological Process	NA	NA	NA	NA
Potra2n9c18665	402.635	-0.160282	0.0571222	0.000138566	0.00624407	Potra001034g08727	protein NLP2-like	GO:0003677|GO:0005634|GO:0006355	DNA binding|nucleus|regulation of transcription, DNA-templated	Molecular Function|Cellular Component|Biological Process	NA	NA	NA	NA
Potra2n7c15487	484.654	-0.150774	0.0504569	9.04e-05	0.00627123	NA	NA	NA	NA	NA	NA	NA	NA	NA
Potra2n921s36893	7747.31	-0.3272	0.111734	0.0001045	0.00632725	Potra196739g29155	photosystem II 44 kDa protein (chloroplast)	GO:0009523|GO:0009772|GO:0016168|GO:0045156	photosystem II|photosynthetic electron transport in photosystem II|chlorophyll binding|electron transporter, transferring electrons within the cyclic electron transport pathway of photosynthesis activity	Cellular Component|Biological Process|Molecular Function|Molecular Function	Potri|008G208700.1	87.05	NA	NA
Potra2n13c25533	649.828	-0.152855	0.0529859	0.000125237	0.00632725	Potra001578g13049	protein EXPORTIN 1A	GO:0006886|GO:0008536	intracellular protein transport|Ran GTPase binding	Biological Process|Molecular Function	Potri|013G088600.1	99.44	Artha|AT5G17020	88.57
Potra2n4c8937	153.116	0.161184	0.0516241	6.07e-05	0.00632725	Potra002435g18481	plant cysteine oxidase 4-like isoform X1	GO:0016702|GO:0055114	oxidoreductase activity, acting on single donors with incorporation of molecular oxygen, incorporation of two atoms of oxygen|oxidation-reduction process	Molecular Function|Biological Process	Potri|004G058000.1	99.18	Artha|AT3G58670	63.11
Potra2n4c8937	153.116	0.161184	0.0516241	6.07e-05	0.00632725	Potra002435g18481	plant cysteine oxidase 4-like isoform X1	GO:0016702|GO:0055114	oxidoreductase activity, acting on single donors with incorporation of molecular oxygen, incorporation of two atoms of oxygen|oxidation-reduction process	Molecular Function|Biological Process	NA	NA	NA	NA
Potra2n4c8937	153.116	0.161184	0.0516241	6.07e-05	0.00632725	Potra002435g18481	plant cysteine oxidase 4-like isoform X1	GO:0016702|GO:0055114	oxidoreductase activity, acting on single donors with incorporation of molecular oxygen, incorporation of two atoms of oxygen|oxidation-reduction process	Molecular Function|Biological Process	NA	NA	NA	NA
Potra2n10c21158	450.871	-0.237967	0.0804791	0.000101116	0.00635023	Potra000727g05699	bromodomain and WD repeat-containing protein 1-like	GO:0005515	protein binding	Molecular Function	Potri|010G142700.1	96.77	Artha|AT5G49430	46.88
Potra2n10c21158	450.871	-0.237967	0.0804791	0.000101116	0.00635023	Potra001386g11810	bromodomain and WD repeat-containing protein 1-like	GO:0005634|GO:0006357|GO:0007010|GO:0008360	nucleus|regulation of transcription by RNA polymerase II|cytoskeleton organization|regulation of cell shape	Cellular Component|Biological Process|Biological Process|Biological Process	Potri|010G142700.1	77.94	Artha|AT5G49430	50.42
Potra2n13c26228	1582.26	-0.15095	0.0529729	0.000116157	0.00635023	Potra002442g18506	SWR1 complex subunit 2 isoform X1	GO:0006338|GO:0031011	chromatin remodeling|Ino80 complex	Biological Process|Cellular Component	Potri|013G008300.1	99.66	Artha|AT1G56460	45.08
Potra2n13c26228	1582.26	-0.15095	0.0529729	0.000116157	0.00635023	Potra002442g18506	SWR1 complex subunit 2 isoform X1	GO:0006338|GO:0031011	chromatin remodeling|Ino80 complex	Biological Process|Cellular Component	NA	NA	NA	NA
Potra2n13c26228	1582.26	-0.15095	0.0529729	0.000116157	0.00635023	Potra002442g18506	SWR1 complex subunit 2 isoform X1	GO:0006338|GO:0031011	chromatin remodeling|Ino80 complex	Biological Process|Cellular Component	NA	NA	NA	NA
Potra2n13c26228	1582.26	-0.15095	0.0529729	0.000116157	0.00635023	Potra002442g18506	SWR1 complex subunit 2 isoform X1	GO:0006338|GO:0031011	chromatin remodeling|Ino80 complex	Biological Process|Cellular Component	NA	NA	NA	NA
Potra2n13c26228	1582.26	-0.15095	0.0529729	0.000116157	0.00635023	Potra002442g18506	SWR1 complex subunit 2 isoform X1	GO:0006338|GO:0031011	chromatin remodeling|Ino80 complex	Biological Process|Cellular Component	NA	NA	NA	NA
Potra2n13c26228	1582.26	-0.15095	0.0529729	0.000116157	0.00635023	Potra002442g18506	SWR1 complex subunit 2 isoform X1	GO:0006338|GO:0031011	chromatin remodeling|Ino80 complex	Biological Process|Cellular Component	NA	NA	NA	NA
Potra2n6c13961	546.3	-0.13057	0.0441869	0.00010261	0.00635023	NA	NA	NA	NA	NA	NA	NA	NA	NA
Potra2n5c11903	114.8	0.18709	0.0598856	6.04e-05	0.00635023	NA	NA	NA	NA	NA	NA	NA	NA	NA
Potra2n11c23251	427.055	0.227957	0.0762555	9.48e-05	0.00635023	Potra003107g20754	pyruvate decarboxylase 1	GO:0000287|GO:0016831|GO:0030976	magnesium ion binding|carboxy-lyase activity|thiamine pyrophosphate binding	Molecular Function|Molecular Function|Molecular Function	Potri|011G064000.1	97.81	Artha|AT5G01320	80.75
Potra2n11c23251	427.055	0.227957	0.0762555	9.48e-05	0.00635023	Potra003107g20754	pyruvate decarboxylase 1	GO:0000287|GO:0003824|GO:0030976	magnesium ion binding|catalytic activity|thiamine pyrophosphate binding	Molecular Function|Molecular Function|Molecular Function	NA	NA	NA	NA
Potra2n2c4665	555.477	-0.122205	0.0417533	0.000106854	0.00636219	NA	NA	NA	NA	NA	NA	NA	NA	NA
Potra2n4c10414	625.381	-0.23232	0.078894	0.000102979	0.00639963	Potra000750g05905	chloride channel protein CLC-c-like	GO:0005247|GO:0006821|GO:0016020|GO:0055085	voltage-gated chloride channel activity|chloride transport|membrane|transmembrane transport	Molecular Function|Biological Process|Cellular Component|Biological Process	Potri|003G001500.1	98.7	Artha|AT5G49890	76.87
Potra2n4c10414	625.381	-0.23232	0.078894	0.000102979	0.00639963	Potra000750g05905	Chloride channel protein CLC-c	GO:0005247|GO:0006821|GO:0016020|GO:0055085	voltage-gated chloride channel activity|chloride transport|membrane|transmembrane transport	Molecular Function|Biological Process|Cellular Component|Biological Process	NA	NA	NA	NA
Potra2n4c10414	625.381	-0.23232	0.078894	0.000102979	0.00639963	Potra003869g23249	chloride channel protein CLC-c-like	GO:0005247|GO:0006821|GO:0016020|GO:0055085	voltage-gated chloride channel activity|chloride transport|membrane|transmembrane transport	Molecular Function|Biological Process|Cellular Component|Biological Process	Potri|004G228300.1	97.13	Artha|AT5G49890	76.64
Potra2n4c10414	625.381	-0.23232	0.078894	0.000102979	0.00639963	Potra003869g23249	chloride channel protein CLC-c-like	GO:0005247|GO:0006821|GO:0016020|GO:0055085	voltage-gated chloride channel activity|chloride transport|membrane|transmembrane transport	Molecular Function|Biological Process|Cellular Component|Biological Process	NA	NA	NA	NA
Potra2n4c10414	625.381	-0.23232	0.078894	0.000102979	0.00639963	Potra003869g23249	Chloride channel protein CLC-c	GO:0005247|GO:0006821|GO:0016020|GO:0055085	voltage-gated chloride channel activity|chloride transport|membrane|transmembrane transport	Molecular Function|Biological Process|Cellular Component|Biological Process	NA	NA	NA	NA
Potra2n4c10414	625.381	-0.23232	0.078894	0.000102979	0.00639963	Potra003869g23249	Chloride channel protein CLC-c	GO:0005247|GO:0006821|GO:0016020|GO:0055085	voltage-gated chloride channel activity|chloride transport|membrane|transmembrane transport	Molecular Function|Biological Process|Cellular Component|Biological Process	NA	NA	NA	NA
Potra2n15c28347	1461.22	-0.185144	0.0632892	0.000115519	0.00655191	NA	NA	NA	NA	NA	NA	NA	NA	NA
Potra2n4c8419	304.412	-0.146212	0.0496828	0.000106486	0.00655191	Potra000526g03623	phosphatidate cytidylyltransferase 1-like	GO:0004605|GO:0016020	phosphatidate cytidylyltransferase activity|membrane	Molecular Function|Cellular Component	Potri|004G001200.1	97.87	Artha|AT4G22340	80.78
Potra2n4c8419	304.412	-0.146212	0.0496828	0.000106486	0.00655191	Potra000526g03623	phosphatidate cytidylyltransferase 1-like	GO:0004605|GO:0016020	phosphatidate cytidylyltransferase activity|membrane	Molecular Function|Cellular Component	NA	NA	NA	NA
Potra2n4c8419	304.412	-0.146212	0.0496828	0.000106486	0.00655191	Potra000526g03623	phosphatidate cytidylyltransferase 1-like	GO:0004605|GO:0016020	phosphatidate cytidylyltransferase activity|membrane	Molecular Function|Cellular Component	NA	NA	NA	NA
Potra2n4c8419	304.412	-0.146212	0.0496828	0.000106486	0.00655191	Potra000526g03623	phosphatidate cytidylyltransferase 1-like	GO:0004605|GO:0016020	phosphatidate cytidylyltransferase activity|membrane	Molecular Function|Cellular Component	NA	NA	NA	NA
Potra2n4c8419	304.412	-0.146212	0.0496828	0.000106486	0.00655191	Potra000526g03623	phosphatidate cytidylyltransferase 1-like	GO:0004605|GO:0016020	phosphatidate cytidylyltransferase activity|membrane	Molecular Function|Cellular Component	NA	NA	NA	NA
Potra2n4c8419	304.412	-0.146212	0.0496828	0.000106486	0.00655191	Potra000526g03623	phosphatidate cytidylyltransferase 1-like	GO:0004605|GO:0016020	phosphatidate cytidylyltransferase activity|membrane	Molecular Function|Cellular Component	NA	NA	NA	NA
Potra2n4c8419	304.412	-0.146212	0.0496828	0.000106486	0.00655191	Potra000526g03623	phosphatidate cytidylyltransferase 1-like	GO:0004605|GO:0005789|GO:0006655|GO:0016021|GO:0016024	phosphatidate cytidylyltransferase activity|endoplasmic reticulum membrane|phosphatidylglycerol biosynthetic process|integral component of membrane|CDP-diacylglycerol biosynthetic process	Molecular Function|Cellular Component|Biological Process|Cellular Component|Biological Process	NA	NA	NA	NA
Potra2n1c2687	4671.71	0.119328	0.0404108	0.000113952	0.00655191	Potra000446g02498	actin-7	GO:0004386|GO:0005524	helicase activity|ATP binding	Molecular Function|Molecular Function	Potri|001G309500.1	100	Artha|AT5G09810	98.67
Potra2n1c2687	4671.71	0.119328	0.0404108	0.000113952	0.00655191	Potra000446g02498	actin-7	GO:0004386|GO:0005524	helicase activity|ATP binding	Molecular Function|Molecular Function	NA	NA	NA	NA
Potra2n1c2687	4671.71	0.119328	0.0404108	0.000113952	0.00655191	Potra000446g02498	actin-7	GO:0004386|GO:0005524	helicase activity|ATP binding	Molecular Function|Molecular Function	NA	NA	NA	NA
Potra2n1c2687	4671.71	0.119328	0.0404108	0.000113952	0.00655191	Potra000446g02498	actin-7	GO:0005524	ATP binding	Molecular Function	NA	NA	NA	NA
Potra2n4c10432	107.399	0.279575	0.0890488	5.69e-05	0.00655191	Potra001791g14546	NADH dehydrogenase [ubiquinone] 1 beta subcomplex subunit 3-B-like	GO:0005747|GO:0022900	mitochondrial respiratory chain complex I|electron transport chain	Cellular Component|Biological Process	Potri|004G229900.1	91.07	Artha|AT1G14450	80.39
Potra2n4c10432	107.399	0.279575	0.0890488	5.69e-05	0.00655191	Potra001791g14546	NADH dehydrogenase [ubiquinone] 1 beta subcomplex subunit 3-B	GO:0005747|GO:0022900	mitochondrial respiratory chain complex I|electron transport chain	Cellular Component|Biological Process	NA	NA	NA	NA
Potra2n10c21031	169.242	-0.344684	0.115489	9.27e-05	0.0065648	Potra002547g19196	PLASMODESMATA CALLOSE-BINDING PROTEIN 3-like	GO:0004553|GO:0016021|GO:0030247|GO:0046658	hydrolase activity, hydrolyzing O-glycosyl compounds|integral component of membrane|polysaccharide binding|anchored component of plasma membrane	Molecular Function|Cellular Component|Molecular Function|Cellular Component	Potri|010G158900.1	89.4	Artha|AT1G18650	53.5
Potra2n10c21031	169.242	-0.344684	0.115489	9.27e-05	0.0065648	Potra002547g19196	PLASMODESMATA CALLOSE-BINDING PROTEIN 3-like	GO:0004553|GO:0030247|GO:0046658	hydrolase activity, hydrolyzing O-glycosyl compounds|polysaccharide binding|anchored component of plasma membrane	Molecular Function|Molecular Function|Cellular Component	NA	NA	NA	NA
Potra2n6c15288	800.128	-0.169013	0.0625302	0.000139197	0.0065648	Potra000897g07274	hydroxyproline O-galactosyltransferase GALT2	GO:0006486|GO:0008378|GO:0016020|GO:0030246	protein glycosylation|galactosyltransferase activity|membrane|carbohydrate binding	Biological Process|Molecular Function|Cellular Component|Molecular Function	Potri|006G011300.1	99.41	Artha|AT4G21060	67.91
Potra2n6c15288	800.128	-0.169013	0.0625302	0.000139197	0.0065648	Potra000897g07274	hydroxyproline O-galactosyltransferase GALT2	GO:0006486|GO:0008378|GO:0016020|GO:0030246	protein glycosylation|galactosyltransferase activity|membrane|carbohydrate binding	Biological Process|Molecular Function|Cellular Component|Molecular Function	NA	NA	NA	NA
Potra2n6c15288	800.128	-0.169013	0.0625302	0.000139197	0.0065648	Potra000897g07274	probable beta-1,3-galactosyltransferase 20	GO:0006486|GO:0008378|GO:0016020|GO:0030246	protein glycosylation|galactosyltransferase activity|membrane|carbohydrate binding	Biological Process|Molecular Function|Cellular Component|Molecular Function	NA	NA	NA	NA
Potra2n6c15288	800.128	-0.169013	0.0625302	0.000139197	0.0065648	Potra000897g07274	probable beta-1,3-galactosyltransferase 20	GO:0006486|GO:0008378|GO:0016020|GO:0030246	protein glycosylation|galactosyltransferase activity|membrane|carbohydrate binding	Biological Process|Molecular Function|Cellular Component|Molecular Function	NA	NA	NA	NA
Potra2n6c15288	800.128	-0.169013	0.0625302	0.000139197	0.0065648	Potra000897g07274	probable beta-1,3-galactosyltransferase 20	GO:0006486|GO:0008378|GO:0016020|GO:0030246	protein glycosylation|galactosyltransferase activity|membrane|carbohydrate binding	Biological Process|Molecular Function|Cellular Component|Molecular Function	NA	NA	NA	NA
Potra2n4c9804	476.895	0.128251	0.04619	0.000158507	0.0065648	Potra000852g06895	guanine nucleotide-binding protein subunit beta-2	GO:0005515|GO:0007165	protein binding|signal transduction	Molecular Function|Biological Process	Potri|004G153700.1	98.94	Artha|AT4G34460	83.86
Potra2n4c9804	476.895	0.128251	0.04619	0.000158507	0.0065648	Potra000852g06895	guanine nucleotide-binding protein subunit beta-2	GO:0005515|GO:0007165	protein binding|signal transduction	Molecular Function|Biological Process	NA	NA	NA	NA
Potra2n4c9804	476.895	0.128251	0.04619	0.000158507	0.0065648	Potra000852g06895	guanine nucleotide-binding protein subunit beta-2	GO:0005515|GO:0007165	protein binding|signal transduction	Molecular Function|Biological Process	NA	NA	NA	NA
Potra2n7c15965	384.177	-0.306302	0.109388	0.000161082	0.00661719	Potra000488g03037	cellulose synthase family protein	GO:0016020|GO:0016760|GO:0030244	membrane|cellulose synthase (UDP-forming) activity|cellulose biosynthetic process	Cellular Component|Molecular Function|Biological Process	Potri|007G076500.1	99.09	Artha|AT5G64740	84.36
Potra2n7c15965	384.177	-0.306302	0.109388	0.000161082	0.00661719	Potra000488g03037	cellulose synthase A catalytic subunit 2 [UDP-forming]-like	GO:0016020|GO:0016760|GO:0030244	membrane|cellulose synthase (UDP-forming) activity|cellulose biosynthetic process	Cellular Component|Molecular Function|Biological Process	NA	NA	NA	NA
Potra2n10c21399	209.104	-0.181105	0.0583795	6.38e-05	0.00667587	Potra001765g14356	DExH-box ATP-dependent RNA helicase DExH5, mitochondrial isoform X1	GO:0003676|GO:0004386|GO:0005524	nucleic acid binding|helicase activity|ATP binding	Molecular Function|Molecular Function|Molecular Function	Potri|010G117800.1	99.05	Artha|AT2G01130	72.07
Potra2n7c16598	21.1801	-2.49e-05	0.00144275	3e-05	0.00667587	Potra001684g13783	hypothetical protein POPTR_0007s14870g				Potri|007G005600.1	97.31	Artha|AT5G67620	57.73
Potra2n1c2628	387.799	-0.27538	0.0984359	0.000166802	0.00675789	Potra001069g09213	Na+/H+ antiporter	GO:0016021|GO:0055085	integral component of membrane|transmembrane transport	Cellular Component|Biological Process	Potri|001G301000.1	97.44	Artha|AT3G19490	76.74
Potra2n1c2628	387.799	-0.27538	0.0984359	0.000166802	0.00675789	Potra001069g09213	Na+/H+ antiporter	GO:0016021|GO:0055085	integral component of membrane|transmembrane transport	Cellular Component|Biological Process	NA	NA	NA	NA
Potra2n1c2628	387.799	-0.27538	0.0984359	0.000166802	0.00675789	Potra001069g09213	Na+/H+ antiporter	GO:0016021|GO:0055085	integral component of membrane|transmembrane transport	Cellular Component|Biological Process	NA	NA	NA	NA
Potra2n13c25867	199.148	-0.405027	0.137322	9.77e-05	0.00676291	Potra000691g05370	hypothetical protein POPTR_0013s04480g	GO:0006487|GO:0016020|GO:0036071|GO:0046921	protein N-linked glycosylation|membrane|N-glycan fucosylation|alpha-(1->6)-fucosyltransferase activity	Biological Process|Cellular Component|Biological Process|Molecular Function	Potri|013G047600.1	97.67	Artha|AT5G28910	57.55
Potra2n13c25867	199.148	-0.405027	0.137322	9.77e-05	0.00676291	Potra000691g05370	hypothetical protein POPTR_0013s04480g	GO:0006487|GO:0016021|GO:0036071|GO:0046921	protein N-linked glycosylation|integral component of membrane|N-glycan fucosylation|alpha-(1->6)-fucosyltransferase activity	Biological Process|Cellular Component|Biological Process|Molecular Function	NA	NA	NA	NA
Potra2n13c25867	199.148	-0.405027	0.137322	9.77e-05	0.00676291	Potra000691g05370	hypothetical protein POPTR_0013s04480g	GO:0006487|GO:0016021|GO:0036071|GO:0046921	protein N-linked glycosylation|integral component of membrane|N-glycan fucosylation|alpha-(1->6)-fucosyltransferase activity	Biological Process|Cellular Component|Biological Process|Molecular Function	NA	NA	NA	NA
Potra2n13c25867	199.148	-0.405027	0.137322	9.77e-05	0.00676291	Potra000691g05370	hypothetical protein POPTR_0013s04480g	GO:0006487|GO:0016021|GO:0036071|GO:0046921	protein N-linked glycosylation|integral component of membrane|N-glycan fucosylation|alpha-(1->6)-fucosyltransferase activity	Biological Process|Cellular Component|Biological Process|Molecular Function	NA	NA	NA	NA
Potra2n13c25867	199.148	-0.405027	0.137322	9.77e-05	0.00676291	Potra000691g05370	PREDICTED: uncharacterized protein LOC105135349 isoform X1	GO:0006487|GO:0016021|GO:0036071|GO:0046921	protein N-linked glycosylation|integral component of membrane|N-glycan fucosylation|alpha-(1->6)-fucosyltransferase activity	Biological Process|Cellular Component|Biological Process|Molecular Function	NA	NA	NA	NA
Potra2n1c3848	427.658	0.206234	0.0729139	0.000148951	0.00677915	Potra002404g18293	thioredoxin reductase NTRB-like	GO:0004791|GO:0005737|GO:0019430|GO:0055114	thioredoxin-disulfide reductase activity|cytoplasm|removal of superoxide radicals|oxidation-reduction process	Molecular Function|Cellular Component|Biological Process|Biological Process	Potri|001G456800.1	98.55	Artha|AT2G17420	84.69
Potra2n1c3848	427.658	0.206234	0.0729139	0.000148951	0.00677915	Potra002404g18293	thioredoxin reductase NTRB-like	GO:0004791|GO:0005737|GO:0019430|GO:0055114	thioredoxin-disulfide reductase activity|cytoplasm|removal of superoxide radicals|oxidation-reduction process	Molecular Function|Cellular Component|Biological Process|Biological Process	NA	NA	NA	NA
Potra2n1c3848	427.658	0.206234	0.0729139	0.000148951	0.00677915	Potra002404g18293	thioredoxin reductase NTRB-like	GO:0004791|GO:0005737|GO:0019430|GO:0055114	thioredoxin-disulfide reductase activity|cytoplasm|removal of superoxide radicals|oxidation-reduction process	Molecular Function|Cellular Component|Biological Process|Biological Process	NA	NA	NA	NA
Potra2n1c3848	427.658	0.206234	0.0729139	0.000148951	0.00677915	Potra002404g18293	thioredoxin reductase NTRB-like	GO:0004791|GO:0005737|GO:0019430|GO:0055114	thioredoxin-disulfide reductase activity|cytoplasm|removal of superoxide radicals|oxidation-reduction process	Molecular Function|Cellular Component|Biological Process|Biological Process	NA	NA	NA	NA
Potra2n12c24892	52.5757	-2.3e-05	0.00144275	3.12e-05	0.00691267	Potra001505g12552	protein SHORTAGE IN CHIASMATA 1	GO:0000712|GO:0009506	resolution of meiotic recombination intermediates|plasmodesma	Biological Process|Cellular Component	Potri|012G141100.1	96.48	Artha|AT5G52290	42.26
Potra2n12c24892	52.5757	-2.3e-05	0.00144275	3.12e-05	0.00691267	Potra001505g12552	protein SHORTAGE IN CHIASMATA 1	GO:0000712|GO:0009506	resolution of meiotic recombination intermediates|plasmodesma	Biological Process|Cellular Component	NA	NA	NA	NA
Potra2n12c24892	52.5757	-2.3e-05	0.00144275	3.12e-05	0.00691267	Potra001505g12552	protein SHORTAGE IN CHIASMATA 1	GO:0000712|GO:0009506	resolution of meiotic recombination intermediates|plasmodesma	Biological Process|Cellular Component	NA	NA	NA	NA
Potra2n12c24892	52.5757	-2.3e-05	0.00144275	3.12e-05	0.00691267	Potra001505g12552	protein SHORTAGE IN CHIASMATA 1	GO:0000712|GO:0009506	resolution of meiotic recombination intermediates|plasmodesma	Biological Process|Cellular Component	NA	NA	NA	NA
Potra2n10c20560	576.387	0.142586	0.0499678	0.000122282	0.00696039	Potra000997g08288	ras-related protein RABE1c	GO:0003924|GO:0005525	GTPase activity|GTP binding	Molecular Function|Molecular Function	Potri|010G208900.1	100	Artha|AT3G46060	90.62
Potra2n10c20560	576.387	0.142586	0.0499678	0.000122282	0.00696039	Potra000997g08288	ras-related protein RABE1c	GO:0003924|GO:0005525	GTPase activity|GTP binding	Molecular Function|Molecular Function	NA	NA	NA	NA
Potra2n10c20656	337.986	-6.25e-05	0.00144301	0.000121048	0.00698279	Potra000464g02749	probable methyltransferase PMT11	GO:0008168	methyltransferase activity	Molecular Function	Potri|010G199300.1	98.2	Artha|AT2G39750	78.85
Potra2n10c20656	337.986	-6.25e-05	0.00144301	0.000121048	0.00698279	Potra000464g02749	probable methyltransferase PMT11	GO:0008168	methyltransferase activity	Molecular Function	NA	NA	NA	NA
Potra2n10c20656	337.986	-6.25e-05	0.00144301	0.000121048	0.00698279	Potra000464g02749	probable methyltransferase PMT11	GO:0008168	methyltransferase activity	Molecular Function	NA	NA	NA	NA
Potra2n10c20656	337.986	-6.25e-05	0.00144301	0.000121048	0.00698279	Potra000464g02749	probable methyltransferase PMT11	GO:0008168	methyltransferase activity	Molecular Function	NA	NA	NA	NA
Potra2n8c17079	435.007	0.189899	0.0686607	0.000177376	0.00699381	Potra000997g08289	40S ribosomal protein S15a-1	GO:0003735|GO:0005840|GO:0006412	structural constituent of ribosome|ribosome|translation	Molecular Function|Cellular Component|Biological Process	Potri|008G051900.1	91.77	Artha|AT5G59850	96.15
Potra2n8c17079	435.007	0.189899	0.0686607	0.000177376	0.00699381	Potra000997g08289	40S ribosomal protein S15a-1	GO:0003735|GO:0005840|GO:0006412	structural constituent of ribosome|ribosome|translation	Molecular Function|Cellular Component|Biological Process	NA	NA	NA	NA
Potra2n8c17079	435.007	0.189899	0.0686607	0.000177376	0.00699381	Potra000997g08289	40S ribosomal protein S15a-1	GO:0003735|GO:0005840|GO:0006412	structural constituent of ribosome|ribosome|translation	Molecular Function|Cellular Component|Biological Process	NA	NA	NA	NA
Potra2n8c17079	435.007	0.189899	0.0686607	0.000177376	0.00699381	Potra002308g17609	40S ribosomal protein S15a-1	GO:0003735|GO:0005840|GO:0006412	structural constituent of ribosome|ribosome|translation	Molecular Function|Cellular Component|Biological Process	Potri|008G051900.1	98.74	Artha|AT5G59850	96.15
Potra2n8c17079	435.007	0.189899	0.0686607	0.000177376	0.00699381	Potra002308g17609	40S ribosomal protein S15a-1	GO:0003735|GO:0005840|GO:0006412	structural constituent of ribosome|ribosome|translation	Molecular Function|Cellular Component|Biological Process	NA	NA	NA	NA
Potra2n8c17079	435.007	0.189899	0.0686607	0.000177376	0.00699381	Potra002308g17609	40S ribosomal protein S15a-1	GO:0003735|GO:0005840|GO:0006412	structural constituent of ribosome|ribosome|translation	Molecular Function|Cellular Component|Biological Process	NA	NA	NA	NA
Potra2n11c23333	249.871	-0.272067	0.0941108	0.000122697	0.00701501	Potra001401g11906	callose synthase 11	GO:0000148|GO:0003843|GO:0006075	1,3-beta-D-glucan synthase complex|1,3-beta-D-glucan synthase activity|(1->3)-beta-D-glucan biosynthetic process	Cellular Component|Molecular Function|Biological Process	Potri|011G052400.1	97.36	Artha|AT4G04970	72.16
Potra2n11c23333	249.871	-0.272067	0.0941108	0.000122697	0.00701501	Potra001401g11906	callose synthase 11	GO:0000148|GO:0003843|GO:0006075	1,3-beta-D-glucan synthase complex|1,3-beta-D-glucan synthase activity|(1->3)-beta-D-glucan biosynthetic process	Cellular Component|Molecular Function|Biological Process	NA	NA	NA	NA
Potra2n11c23333	249.871	-0.272067	0.0941108	0.000122697	0.00701501	Potra001401g11906	callose synthase 11	GO:0000148|GO:0003843|GO:0006075	1,3-beta-D-glucan synthase complex|1,3-beta-D-glucan synthase activity|(1->3)-beta-D-glucan biosynthetic process	Cellular Component|Molecular Function|Biological Process	NA	NA	NA	NA
Potra2n1c931	443.061	-0.29761	0.102417	0.000116862	0.00703427	Potra001275g11022	lysophospholipid acyltransferase 1-like	GO:0016021|GO:0047184|GO:0051087	integral component of membrane|1-acylglycerophosphocholine O-acyltransferase activity|chaperone binding	Cellular Component|Molecular Function|Molecular Function	Potri|001G110100.1	97.49	Artha|AT1G12640	78.37
Potra2n1c931	443.061	-0.29761	0.102417	0.000116862	0.00703427	Potra001275g11022	lysophospholipid acyltransferase 1-like	GO:0016021|GO:0047184|GO:0051087	integral component of membrane|1-acylglycerophosphocholine O-acyltransferase activity|chaperone binding	Cellular Component|Molecular Function|Molecular Function	NA	NA	NA	NA
Potra2n1c931	443.061	-0.29761	0.102417	0.000116862	0.00703427	Potra001275g11022	lysophospholipid acyltransferase 1-like	GO:0016021|GO:0047184|GO:0051087	integral component of membrane|1-acylglycerophosphocholine O-acyltransferase activity|chaperone binding	Cellular Component|Molecular Function|Molecular Function	NA	NA	NA	NA
Potra2n6c13144	261.255	-0.262608	0.0887914	0.000102217	0.00703427	Potra002127g16496	E3 ubiquitin-protein ligase MIEL1	GO:0008270	zinc ion binding	Molecular Function	Potri|006G245400.1	97.33	Artha|AT5G25560	75.09
Potra2n6c13144	261.255	-0.262608	0.0887914	0.000102217	0.00703427	Potra002127g16497	pentatricopeptide repeat-containing protein At3g22690-like	GO:0005515|GO:0008270	protein binding|zinc ion binding	Molecular Function|Molecular Function	Potri|006G245300.1	96.14	Artha|AT3G22690	35.89
Potra2n8c18366	222.609	-0.237335	0.0805732	0.000106033	0.00708191	Potra004364g24854	protein NSP-INTERACTING KINASE 3	GO:0004672|GO:0005515|GO:0005524|GO:0006468	protein kinase activity|protein binding|ATP binding|protein phosphorylation	Molecular Function|Molecular Function|Molecular Function|Biological Process	Potri|008G188800.1	98.57	Artha|AT1G60800	76.48
Potra2n8c18366	222.609	-0.237335	0.0805732	0.000106033	0.00708191	Potra004364g24854	protein NSP-INTERACTING KINASE 3	GO:0004672|GO:0005515|GO:0005524|GO:0006468	protein kinase activity|protein binding|ATP binding|protein phosphorylation	Molecular Function|Molecular Function|Molecular Function|Biological Process	NA	NA	NA	NA
Potra2n8c18366	222.609	-0.237335	0.0805732	0.000106033	0.00708191	Potra004364g24854	protein NSP-INTERACTING KINASE 3	GO:0004672|GO:0005515|GO:0005524|GO:0006468	protein kinase activity|protein binding|ATP binding|protein phosphorylation	Molecular Function|Molecular Function|Molecular Function|Biological Process	NA	NA	NA	NA
Potra2n8c18366	222.609	-0.237335	0.0805732	0.000106033	0.00708191	Potra004364g24854	protein NSP-INTERACTING KINASE 3	GO:0004672|GO:0005515|GO:0005524|GO:0006468	protein kinase activity|protein binding|ATP binding|protein phosphorylation	Molecular Function|Molecular Function|Molecular Function|Biological Process	NA	NA	NA	NA
Potra2n8c18366	222.609	-0.237335	0.0805732	0.000106033	0.00708191	Potra004364g24854	protein NSP-INTERACTING KINASE 3	GO:0004672|GO:0005515|GO:0005524|GO:0006468	protein kinase activity|protein binding|ATP binding|protein phosphorylation	Molecular Function|Molecular Function|Molecular Function|Biological Process	NA	NA	NA	NA
Potra2n3c6728	565.444	-0.118441	0.0412187	0.000129605	0.00708191	Potra000135g00454	THO complex subunit 1 isoform X1				Potri|001G031700.1	94.32	Artha|AT5G09860	82.01
Potra2n3c6728	565.444	-0.118441	0.0412187	0.000129605	0.00708191	Potra000135g00454	THO complex subunit 1 isoform X1				NA	NA	NA	NA
Potra2n3c6728	565.444	-0.118441	0.0412187	0.000129605	0.00708191	Potra000135g00454	THO complex subunit 1 isoform X1				NA	NA	NA	NA
Potra2n3c6728	565.444	-0.118441	0.0412187	0.000129605	0.00708191	Potra000135g00454	THO complex subunit 1 isoform X1				NA	NA	NA	NA
Potra2n9c19165	195.611	-6.05e-05	0.00144301	7.92e-05	0.00708191	NA	NA	NA	NA	NA	NA	NA	NA	NA
Potra2n10c21052	347.002	0.164407	0.0556225	0.000104404	0.00708191	Potra002139g16566	REVERSIBLY GLYCOSYLATED POLYPEPTIDE 3 family protein	GO:0016866|GO:0071669	intramolecular transferase activity|plant-type cell wall organization or biogenesis	Molecular Function|Biological Process	Potri|010G156700.1	92.95	Artha|AT3G08900	82.97
Potra2n10c21052	347.002	0.164407	0.0556225	0.000104404	0.00708191	Potra002139g16566	alpha-1,4-glucan-protein synthase [UDP-forming] 2	GO:0016866|GO:0071669	intramolecular transferase activity|plant-type cell wall organization or biogenesis	Molecular Function|Biological Process	NA	NA	NA	NA
Potra2n10c21052	347.002	0.164407	0.0556225	0.000104404	0.00708191	Potra002139g16566	REVERSIBLY GLYCOSYLATED POLYPEPTIDE 3 family protein	GO:0005794|GO:0005829|GO:0008466|GO:0033356|GO:0052691|GO:0102751	Golgi apparatus|cytosol|glycogenin glucosyltransferase activity|UDP-L-arabinose metabolic process|UDP-arabinopyranose mutase activity|UDP-alpha-D-glucose:glucosyl-glycogenin alpha-D-glucosyltransferase activity	Cellular Component|Cellular Component|Molecular Function|Biological Process|Molecular Function|Molecular Function	NA	NA	NA	NA
Potra2n14c26845	193.596	0.191739	0.0632064	7.95e-05	0.00708191	Potra174073g27692	40S ribosomal protein S13-like	GO:0003735|GO:0005840|GO:0006412	structural constituent of ribosome|ribosome|translation	Molecular Function|Cellular Component|Biological Process	Potri|014G068600.1	100	Artha|AT3G60770	92.91
Potra2n14c26845	193.596	0.191739	0.0632064	7.95e-05	0.00708191	Potra174073g27692	40S ribosomal protein S13-like	GO:0003735|GO:0005840|GO:0006412	structural constituent of ribosome|ribosome|translation	Molecular Function|Cellular Component|Biological Process	NA	NA	NA	NA
Potra2n19c33358	494.55	0.224948	0.07755	0.000121315	0.00708191	Potra001325g11392	universal stress protein PHOS34-like	GO:0006950	response to stress	Biological Process	Potri|019G119400.1	97.05	Artha|AT1G11360	60.09
Potra2n19c33358	494.55	0.224948	0.07755	0.000121315	0.00708191	Potra001325g11392	universal stress protein PHOS34-like	GO:0006950	response to stress	Biological Process	NA	NA	NA	NA
Potra2n19c33358	494.55	0.224948	0.07755	0.000121315	0.00708191	Potra001325g11392	universal stress protein PHOS34-like	GO:0006950	response to stress	Biological Process	NA	NA	NA	NA
Potra2n19c33358	494.55	0.224948	0.07755	0.000121315	0.00708191	Potra001325g11392	universal stress protein PHOS34-like	GO:0006950	response to stress	Biological Process	NA	NA	NA	NA
Potra2n13c26252	119.281	0.647881	0.212109	7.4e-05	0.00708191	Potra002383g18144	galactinol synthase 2-like	GO:0006012|GO:0047216	galactose metabolic process|inositol 3-alpha-galactosyltransferase activity	Biological Process|Molecular Function	Potri|013G005800.1	95.21	Artha|AT1G56600	77.22
Potra2n13c26252	119.281	0.647881	0.212109	7.4e-05	0.00708191	Potra002383g18144	galactinol synthase 2-like	GO:0006012|GO:0047216	galactose metabolic process|inositol 3-alpha-galactosyltransferase activity	Biological Process|Molecular Function	NA	NA	NA	NA
Potra2n13c26252	119.281	0.647881	0.212109	7.4e-05	0.00708191	Potra161860g26973	galactinol synthase 2-like	GO:0006012|GO:0047216	galactose metabolic process|inositol 3-alpha-galactosyltransferase activity	Biological Process|Molecular Function	Potri|013G005800.1	97.3	Artha|AT2G47180	71.55
Potra2n5c11854	122.691	-0.211941	0.0704177	8.73e-05	0.00709817	Potra001259g10866	CSC1-like protein At4g35870	GO:0016020	membrane	Cellular Component	Potri|005G108600.1	97.74	Artha|AT4G35870	73.78
Potra2n5c11854	122.691	-0.211941	0.0704177	8.73e-05	0.00709817	Potra003867g23240	CSC1-like protein At4g35870	GO:0016020	membrane	Cellular Component	Potri|007G063700.1	98.14	Artha|AT4G35870	72.49
Potra2n16c30033	171.029	-0.348	0.118824	0.000109177	0.00718231	Potra000635g04849	probable LRR receptor-like serine/threonine-protein kinase At1g67720	GO:0004672|GO:0005524|GO:0006468	protein kinase activity|ATP binding|protein phosphorylation	Molecular Function|Molecular Function|Biological Process	Potri|006G132100.1	97.29	Artha|AT2G37050	70.88
Potra2n16c30033	171.029	-0.348	0.118824	0.000109177	0.00718231	Potra000635g04849	probable LRR receptor-like serine/threonine-protein kinase At1g67720	GO:0004672|GO:0005524|GO:0006468	protein kinase activity|ATP binding|protein phosphorylation	Molecular Function|Molecular Function|Biological Process	NA	NA	NA	NA
Potra2n16c30033	171.029	-0.348	0.118824	0.000109177	0.00718231	Potra003757g22716	probable LRR receptor-like serine/threonine-protein kinase At1g67720	GO:0004672|GO:0005524|GO:0006468	protein kinase activity|ATP binding|protein phosphorylation	Molecular Function|Molecular Function|Biological Process	Potri|016G084900.1	97.23	Artha|AT2G37050	72.33
Potra2n16c30033	171.029	-0.348	0.118824	0.000109177	0.00718231	Potra003757g22716	probable LRR receptor-like serine/threonine-protein kinase At1g67720	GO:0004672|GO:0005524|GO:0006468	protein kinase activity|ATP binding|protein phosphorylation	Molecular Function|Molecular Function|Biological Process	NA	NA	NA	NA
Potra2n4c9131	270.112	-0.338025	0.115131	0.000107999	0.00718231	Potra000736g05796	ferric reduction oxidase 4-like isoform X1	GO:0016491|GO:0055114	oxidoreductase activity|oxidation-reduction process	Molecular Function|Biological Process	Potri|017G142800.1	95.26	Artha|AT5G23980	62.23
Potra2n4c9131	270.112	-0.338025	0.115131	0.000107999	0.00718231	Potra003292g21256	ferric reduction oxidase 4-like isoform X1	GO:0016491|GO:0055114	oxidoreductase activity|oxidation-reduction process	Molecular Function|Biological Process	Potri|004G079200.1	96.23	Artha|AT5G23980	61.21
Potra2n4c9177	435.421	-0.276661	0.0964557	0.000125138	0.00718231	Potra000501g03233	receptor protein kinase TMK1	GO:0004672|GO:0005515|GO:0005524|GO:0006468	protein kinase activity|protein binding|ATP binding|protein phosphorylation	Molecular Function|Molecular Function|Molecular Function|Biological Process	Potri|004G084000.1	98.2	Artha|AT1G66150	76.44
Potra2n450s35709	11.2633	-0.661217	0.207375	5.05e-05	0.00719265	NA	NA	NA	NA	NA	NA	NA	NA	NA
Potra2n1c1407	317.911	-0.206516	0.0717864	0.000129028	0.00719265	Potra000008g00044	C-type lectin receptor-like tyrosine-protein kinase At1g52310	GO:0004672|GO:0005524|GO:0006468	protein kinase activity|ATP binding|protein phosphorylation	Molecular Function|Molecular Function|Biological Process	Potri|001G160300.1	96.88	Artha|AT1G52310	70.5
Potra2n1c1407	317.911	-0.206516	0.0717864	0.000129028	0.00719265	Potra000008g00044	C-type lectin receptor-like tyrosine-protein kinase At1g52310	GO:0004672|GO:0005524|GO:0006468	protein kinase activity|ATP binding|protein phosphorylation	Molecular Function|Molecular Function|Biological Process	NA	NA	NA	NA
Potra2n1c1407	317.911	-0.206516	0.0717864	0.000129028	0.00719265	Potra000008g00044	C-type lectin receptor-like tyrosine-protein kinase At1g52310	GO:0004672|GO:0005524|GO:0006468	protein kinase activity|ATP binding|protein phosphorylation	Molecular Function|Molecular Function|Biological Process	NA	NA	NA	NA
Potra2n1c1407	317.911	-0.206516	0.0717864	0.000129028	0.00719265	Potra000008g00044	C-type lectin receptor-like tyrosine-protein kinase At1g52310	GO:0004672|GO:0005524|GO:0006468	protein kinase activity|ATP binding|protein phosphorylation	Molecular Function|Molecular Function|Biological Process	NA	NA	NA	NA
Potra2n10c20547	371.342	-0.184087	0.0649713	0.000136018	0.00719265	Potra000997g08278	ABC transporter B family member 20	GO:0005524|GO:0016021|GO:0042626|GO:0055085	ATP binding|integral component of membrane|ATPase activity, coupled to transmembrane movement of substances|transmembrane transport	Molecular Function|Cellular Component|Molecular Function|Biological Process	Potri|010G210100.1	98.86	Artha|AT3G55320	84.6
Potra2n10c20547	371.342	-0.184087	0.0649713	0.000136018	0.00719265	Potra000997g08278	ABC transporter B family member 20	GO:0005524|GO:0016021|GO:0042626|GO:0055085	ATP binding|integral component of membrane|ATPase activity, coupled to transmembrane movement of substances|transmembrane transport	Molecular Function|Cellular Component|Molecular Function|Biological Process	NA	NA	NA	NA
Potra2n10c20547	371.342	-0.184087	0.0649713	0.000136018	0.00719265	Potra000997g08278	ABC transporter B family member 20	GO:0005524|GO:0016021|GO:0042626|GO:0055085	ATP binding|integral component of membrane|ATPase activity, coupled to transmembrane movement of substances|transmembrane transport	Molecular Function|Cellular Component|Molecular Function|Biological Process	NA	NA	NA	NA
Potra2n10c20547	371.342	-0.184087	0.0649713	0.000136018	0.00719265	Potra000997g08278	ABC transporter B family member 20	GO:0005524|GO:0016021|GO:0042626|GO:0055085	ATP binding|integral component of membrane|ATPase activity, coupled to transmembrane movement of substances|transmembrane transport	Molecular Function|Cellular Component|Molecular Function|Biological Process	NA	NA	NA	NA
Potra2n10c20547	371.342	-0.184087	0.0649713	0.000136018	0.00719265	Potra000997g08278	ABC transporter B family member 20	GO:0005524|GO:0016021|GO:0042626|GO:0055085	ATP binding|integral component of membrane|ATPase activity, coupled to transmembrane movement of substances|transmembrane transport	Molecular Function|Cellular Component|Molecular Function|Biological Process	NA	NA	NA	NA
Potra2n10c20547	371.342	-0.184087	0.0649713	0.000136018	0.00719265	Potra000997g08278	ABC transporter B family member 20	GO:0005524|GO:0016021|GO:0042626|GO:0055085	ATP binding|integral component of membrane|ATPase activity, coupled to transmembrane movement of substances|transmembrane transport	Molecular Function|Cellular Component|Molecular Function|Biological Process	NA	NA	NA	NA
Potra2n10c20547	371.342	-0.184087	0.0649713	0.000136018	0.00719265	Potra000815g06491	ABC transporter B family member 20	GO:0005524|GO:0016021|GO:0042626|GO:0055085	ATP binding|integral component of membrane|ATPase activity, coupled to transmembrane movement of substances|transmembrane transport	Molecular Function|Cellular Component|Molecular Function|Biological Process	Potri|010G210100.1	96.01	Artha|AT3G55320	85.9
Potra2n11c22550	467.841	-0.1805	0.063092	0.000133076	0.00719265	NA	NA	NA	NA	NA	NA	NA	NA	NA
Potra2n7c16483	466.336	-0.150059	0.0546729	0.000201897	0.00719265	Potra002333g17832	FG-GAP repeat-containing family protein	GO:0004029|GO:0016021|GO:0055114	aldehyde dehydrogenase (NAD) activity|integral component of membrane|oxidation-reduction process	Molecular Function|Cellular Component|Biological Process	Potri|007G017600.1	97.99	Artha|AT3G51050	78.25
Potra2n7c16483	466.336	-0.150059	0.0546729	0.000201897	0.00719265	Potra002333g17832	FG-GAP repeat-containing family protein	GO:0004029|GO:0016021|GO:0055114	aldehyde dehydrogenase (NAD) activity|integral component of membrane|oxidation-reduction process	Molecular Function|Cellular Component|Biological Process	NA	NA	NA	NA
Potra2n7c16483	466.336	-0.150059	0.0546729	0.000201897	0.00719265	Potra002333g17832	FG-GAP repeat-containing family protein	GO:0004029|GO:0016021|GO:0055114	aldehyde dehydrogenase (NAD) activity|integral component of membrane|oxidation-reduction process	Molecular Function|Cellular Component|Biological Process	NA	NA	NA	NA
Potra2n7c16483	466.336	-0.150059	0.0546729	0.000201897	0.00719265	Potra002333g17832	FG-GAP repeat-containing family protein	GO:0004029|GO:0016021|GO:0055114	aldehyde dehydrogenase (NAD) activity|integral component of membrane|oxidation-reduction process	Molecular Function|Cellular Component|Biological Process	NA	NA	NA	NA
Potra2n17c30937	610.628	0.129968	0.0469916	0.000176877	0.00719265	Potra001553g12863	14-3-3-like protein A	GO:0019904	protein domain specific binding	Molecular Function	Potri|017G113300.1	94.68	Artha|AT3G02520	92.46
Potra2n17c30937	610.628	0.129968	0.0469916	0.000176877	0.00719265	Potra001553g12863	14-3-3-like protein A	GO:0019904	protein domain specific binding	Molecular Function	NA	NA	NA	NA
Potra2n17c30937	610.628	0.129968	0.0469916	0.000176877	0.00719265	Potra001553g12863	14-3-3-like protein A	GO:0019904	protein domain specific binding	Molecular Function	NA	NA	NA	NA
Potra2n17c30937	610.628	0.129968	0.0469916	0.000176877	0.00719265	Potra001553g12863	14-3-3-like protein A	GO:0019904	protein domain specific binding	Molecular Function	NA	NA	NA	NA
Potra2n17c30937	610.628	0.129968	0.0469916	0.000176877	0.00719265	Potra002209g17012	14-3-3-like protein A	GO:0019904	protein domain specific binding	Molecular Function	Potri|T147900.1	93.56	Artha|AT3G02520	86.45
Potra2n17c30937	610.628	0.129968	0.0469916	0.000176877	0.00719265	Potra002209g17012	14-3-3-like protein A	GO:0019904	protein domain specific binding	Molecular Function	NA	NA	NA	NA
Potra2n17c30937	610.628	0.129968	0.0469916	0.000176877	0.00719265	Potra002209g17012	14-3-3-like protein A	GO:0019904	protein domain specific binding	Molecular Function	NA	NA	NA	NA
Potra2n17c30937	610.628	0.129968	0.0469916	0.000176877	0.00719265	Potra002209g17012	14-3-3-like protein A	GO:0019904	protein domain specific binding	Molecular Function	NA	NA	NA	NA
Potra2n17c30937	610.628	0.129968	0.0469916	0.000176877	0.00719265	Potra002209g17012	14-3-3-like protein A	GO:0019904	protein domain specific binding	Molecular Function	NA	NA	NA	NA
Potra2n17c30937	610.628	0.129968	0.0469916	0.000176877	0.00719265	Potra002209g17012	14-3-3-like protein A	GO:0019904	protein domain specific binding	Molecular Function	NA	NA	NA	NA
Potra2n4c9517	1092.48	0.151948	0.0534829	0.000141893	0.00719265	Potra187835g28543	40S ribosomal protein S19-3	GO:0003735|GO:0005840|GO:0006412	structural constituent of ribosome|ribosome|translation	Molecular Function|Cellular Component|Biological Process	Potri|004G118800.1	100	Artha|AT5G61170	88.73
Potra2n8c18002	532.504	0.161458	0.0583373	0.00017815	0.00719265	Potra002056g16035	40S ribosomal protein S16	GO:0003735|GO:0005840|GO:0006412	structural constituent of ribosome|ribosome|translation	Molecular Function|Cellular Component|Biological Process	Potri|010G091000.1	100	Artha|AT2G09990	89.21
Potra2n8c18002	532.504	0.161458	0.0583373	0.00017815	0.00719265	Potra001385g11799	40S ribosomal protein S16	GO:0003735|GO:0005840|GO:0006412	structural constituent of ribosome|ribosome|translation	Molecular Function|Cellular Component|Biological Process	Potri|008G150000.1	100	Artha|AT2G09990	89.29
Potra2n8c18002	532.504	0.161458	0.0583373	0.00017815	0.00719265	Potra001385g11799	40S ribosomal protein S16	GO:0003735|GO:0005840|GO:0006412	structural constituent of ribosome|ribosome|translation	Molecular Function|Cellular Component|Biological Process	NA	NA	NA	NA
Potra2n8c17108	201.322	0.189974	0.0624423	7.76e-05	0.00719265	Potra000985g08140	KIN17-like protein	GO:0003690|GO:0005634|GO:0006260|GO:0006974	double-stranded DNA binding|nucleus|DNA replication|cellular response to DNA damage stimulus	Molecular Function|Cellular Component|Biological Process|Biological Process	Potri|008G055300.1	98.58	Artha|AT1G55460	70.92
Potra2n8c17409	11.3967	1.55032	0.472256	3.63e-05	0.00719265	Potra003855g23177	expansin 4 family protein	GO:0005576|GO:0009664	extracellular region|plant-type cell wall organization	Cellular Component|Biological Process	Potri|008G088300.1	98.4	Artha|AT1G69530	84.4
Potra2n8c17409	11.3967	1.55032	0.472256	3.63e-05	0.00719265	Potra003855g23177	expansin 4 family protein	GO:0005576|GO:0009664	extracellular region|plant-type cell wall organization	Cellular Component|Biological Process	NA	NA	NA	NA
Potra2n10c20516	454.814	-4.69e-05	0.00144286	0.000206335	0.00731879	Potra000854g06914	calponin homology domain-containing protein DDB_G0272472 isoform X1				Potri|010G212900.1	97.8	Artha|AT5G13560	61.48
Potra2n10c20516	454.814	-4.69e-05	0.00144286	0.000206335	0.00731879	Potra000854g06914	calponin homology domain-containing protein DDB_G0272472 isoform X2				NA	NA	NA	NA
Potra2n10c20516	454.814	-4.69e-05	0.00144286	0.000206335	0.00731879	Potra000854g06914	calponin homology domain-containing protein DDB_G0272472 isoform X2				NA	NA	NA	NA
Potra2n10c20516	454.814	-4.69e-05	0.00144286	0.000206335	0.00731879	Potra000854g06914	calponin homology domain-containing protein DDB_G0272472 isoform X1				NA	NA	NA	NA
Potra2n10c20516	454.814	-4.69e-05	0.00144286	0.000206335	0.00731879	Potra000854g06914	calponin homology domain-containing protein DDB_G0272472 isoform X1				NA	NA	NA	NA
Potra2n10c20516	454.814	-4.69e-05	0.00144286	0.000206335	0.00731879	Potra000854g06914	calponin homology domain-containing protein DDB_G0272472 isoform X1				NA	NA	NA	NA
Potra2n10c20516	454.814	-4.69e-05	0.00144286	0.000206335	0.00731879	Potra000854g06914	calponin homology domain-containing protein DDB_G0272472 isoform X1				NA	NA	NA	NA
Potra2n10c20516	454.814	-4.69e-05	0.00144286	0.000206335	0.00731879	Potra000854g06914	calponin homology domain-containing protein DDB_G0272472 isoform X1				NA	NA	NA	NA
Potra2n10c20516	454.814	-4.69e-05	0.00144286	0.000206335	0.00731879	Potra000854g06914	calponin homology domain-containing protein DDB_G0272472 isoform X1				NA	NA	NA	NA
Potra2n10c20516	454.814	-4.69e-05	0.00144286	0.000206335	0.00731879	Potra000854g06914	calponin homology domain-containing protein DDB_G0272472 isoform X1				NA	NA	NA	NA
Potra2n14c26418	159.117	-0.205845	0.0686275	8.64e-05	0.00744431	Potra003528g21903	calcium-transporting ATPase 3, endoplasmic reticulum-type isoform X1	GO:0005388|GO:0005524|GO:0016021|GO:0033017|GO:0070588	calcium-transporting ATPase activity|ATP binding|integral component of membrane|sarcoplasmic reticulum membrane|calcium ion transmembrane transport	Molecular Function|Molecular Function|Cellular Component|Cellular Component|Biological Process	Potri|014G014700.1	98.34	Artha|AT1G10130	82.65
Potra2n14c26418	159.117	-0.205845	0.0686275	8.64e-05	0.00744431	Potra003528g21903	calcium-transporting ATPase 3, endoplasmic reticulum-type isoform X1	GO:0005388|GO:0005524|GO:0016021|GO:0033017|GO:0070588	calcium-transporting ATPase activity|ATP binding|integral component of membrane|sarcoplasmic reticulum membrane|calcium ion transmembrane transport	Molecular Function|Molecular Function|Cellular Component|Cellular Component|Biological Process	NA	NA	NA	NA
Potra2n14c26418	159.117	-0.205845	0.0686275	8.64e-05	0.00744431	Potra003528g21903	calcium-transporting ATPase 3, endoplasmic reticulum-type isoform X1	GO:0005388|GO:0005524|GO:0016021|GO:0033017|GO:0070588	calcium-transporting ATPase activity|ATP binding|integral component of membrane|sarcoplasmic reticulum membrane|calcium ion transmembrane transport	Molecular Function|Molecular Function|Cellular Component|Cellular Component|Biological Process	NA	NA	NA	NA
Potra2n14c26418	159.117	-0.205845	0.0686275	8.64e-05	0.00744431	Potra003528g21903	calcium-transporting ATPase 3, endoplasmic reticulum-type isoform X1	GO:0005388|GO:0005524|GO:0016021|GO:0033017|GO:0070588	calcium-transporting ATPase activity|ATP binding|integral component of membrane|sarcoplasmic reticulum membrane|calcium ion transmembrane transport	Molecular Function|Molecular Function|Cellular Component|Cellular Component|Biological Process	NA	NA	NA	NA
Potra2n14c26418	159.117	-0.205845	0.0686275	8.64e-05	0.00744431	Potra003528g21903	calcium-transporting ATPase 3, endoplasmic reticulum-type isoform X1	GO:0005388|GO:0005524|GO:0016021|GO:0033017|GO:0070588	calcium-transporting ATPase activity|ATP binding|integral component of membrane|sarcoplasmic reticulum membrane|calcium ion transmembrane transport	Molecular Function|Molecular Function|Cellular Component|Cellular Component|Biological Process	NA	NA	NA	NA
Potra2n14c26418	159.117	-0.205845	0.0686275	8.64e-05	0.00744431	Potra003528g21903	calcium-transporting ATPase 3, endoplasmic reticulum-type isoform X1	GO:0005388|GO:0005524|GO:0016021|GO:0033017|GO:0070588	calcium-transporting ATPase activity|ATP binding|integral component of membrane|sarcoplasmic reticulum membrane|calcium ion transmembrane transport	Molecular Function|Molecular Function|Cellular Component|Cellular Component|Biological Process	NA	NA	NA	NA
Potra2n10c21623	535.233	-0.193796	0.0726543	0.000186786	0.00745117	Potra000609g04636	RNA-binding protein 25 isoform X2	GO:0003676	nucleic acid binding	Molecular Function	Potri|008G147100.1	92.58	Artha|AT1G60200	52.89
Potra2n10c21623	535.233	-0.193796	0.0726543	0.000186786	0.00745117	Potra000609g04636	RNA-binding protein 25 isoform X2	GO:0003676	nucleic acid binding	Molecular Function	NA	NA	NA	NA
Potra2n10c21623	535.233	-0.193796	0.0726543	0.000186786	0.00745117	Potra000609g04636	RNA-binding protein 25 isoform X2	GO:0003676	nucleic acid binding	Molecular Function	NA	NA	NA	NA
Potra2n10c21623	535.233	-0.193796	0.0726543	0.000186786	0.00745117	Potra000609g04636	RNA-binding protein 25 isoform X2	GO:0003676	nucleic acid binding	Molecular Function	NA	NA	NA	NA
Potra2n10c21623	535.233	-0.193796	0.0726543	0.000186786	0.00745117	Potra000609g04636	RNA-binding protein 25 isoform X2	GO:0003676	nucleic acid binding	Molecular Function	NA	NA	NA	NA
Potra2n10c21623	535.233	-0.193796	0.0726543	0.000186786	0.00745117	Potra000609g04636	RNA-binding protein 25 isoform X2	GO:0006397	mRNA processing	Biological Process	NA	NA	NA	NA
Potra2n10c21623	535.233	-0.193796	0.0726543	0.000186786	0.00745117	Potra000609g04636	RNA-binding protein 25 isoform X2	GO:0006397	mRNA processing	Biological Process	NA	NA	NA	NA
Potra2n10c21623	535.233	-0.193796	0.0726543	0.000186786	0.00745117	Potra003437g21662	RNA-binding protein 25 isoform X2	GO:0003676|GO:0006397	nucleic acid binding|mRNA processing	Molecular Function|Biological Process	Potri|010G094700.1	92.4	Artha|AT1G60200	54.17
Potra2n10c21623	535.233	-0.193796	0.0726543	0.000186786	0.00745117	Potra003437g21662	RNA-binding protein 25 isoform X2	GO:0003676|GO:0006397	nucleic acid binding|mRNA processing	Molecular Function|Biological Process	NA	NA	NA	NA
Potra2n10c21623	535.233	-0.193796	0.0726543	0.000186786	0.00745117	Potra003437g21662	RNA-binding protein 25 isoform X2	GO:0003676|GO:0006397	nucleic acid binding|mRNA processing	Molecular Function|Biological Process	NA	NA	NA	NA
Potra2n10c21623	535.233	-0.193796	0.0726543	0.000186786	0.00745117	Potra003437g21662	RNA-binding protein 25 isoform X2	GO:0003676|GO:0006397	nucleic acid binding|mRNA processing	Molecular Function|Biological Process	NA	NA	NA	NA
Potra2n10c21623	535.233	-0.193796	0.0726543	0.000186786	0.00745117	Potra003437g21662	RNA-binding protein 25 isoform X2	GO:0003676|GO:0006397	nucleic acid binding|mRNA processing	Molecular Function|Biological Process	NA	NA	NA	NA
Potra2n10c21623	535.233	-0.193796	0.0726543	0.000186786	0.00745117	Potra003437g21662	RNA-binding protein 25 isoform X2	GO:0003676|GO:0006397	nucleic acid binding|mRNA processing	Molecular Function|Biological Process	NA	NA	NA	NA
Potra2n10c21623	535.233	-0.193796	0.0726543	0.000186786	0.00745117	Potra003437g21662	RNA-binding protein 25 isoform X2	GO:0003676|GO:0006397	nucleic acid binding|mRNA processing	Molecular Function|Biological Process	NA	NA	NA	NA
Potra2n10c21623	535.233	-0.193796	0.0726543	0.000186786	0.00745117	Potra003437g21662	RNA-binding protein 25 isoform X2	GO:0006397	mRNA processing	Biological Process	NA	NA	NA	NA
Potra2n10c21623	535.233	-0.193796	0.0726543	0.000186786	0.00745117	Potra003437g21662	RNA-binding protein 25 isoform X2	GO:0006397	mRNA processing	Biological Process	NA	NA	NA	NA
Potra2n6c13241	310.909	-0.184706	0.0638743	0.000122681	0.00758144	Potra001117g09851	PREDICTED: uncharacterized protein LOC105122249	GO:0016021	integral component of membrane	Cellular Component	Potri|006G234500.1	94.31	Artha|AT5G11700	73.67
Potra2n6c13241	310.909	-0.184706	0.0638743	0.000122681	0.00758144	Potra001117g09851	PREDICTED: uncharacterized protein LOC105122249	GO:0016021	integral component of membrane	Cellular Component	NA	NA	NA	NA
Potra2n6c13241	310.909	-0.184706	0.0638743	0.000122681	0.00758144	Potra001117g09851	PREDICTED: uncharacterized protein LOC105122249	GO:0016021	integral component of membrane	Cellular Component	NA	NA	NA	NA
Potra2n6c13241	310.909	-0.184706	0.0638743	0.000122681	0.00758144	Potra001117g09851	PREDICTED: uncharacterized protein LOC105122249	GO:0016021	integral component of membrane	Cellular Component	NA	NA	NA	NA
Potra2n6c13241	310.909	-0.184706	0.0638743	0.000122681	0.00758144	Potra001117g09851	PREDICTED: uncharacterized protein LOC105122249	GO:0016021	integral component of membrane	Cellular Component	NA	NA	NA	NA
Potra2n16c30181	261.539	0.243593	0.0839952	0.000121466	0.00758144	Potra000612g04654	40S ribosomal protein S7	GO:0003735|GO:0005840|GO:0006412	structural constituent of ribosome|ribosome|translation	Molecular Function|Cellular Component|Biological Process	Potri|016G100400.1	99.48	Artha|AT3G02560	75.92
Potra2n16c30181	261.539	0.243593	0.0839952	0.000121466	0.00758144	Potra000612g04654	40S ribosomal protein S7	GO:0003735|GO:0005840|GO:0006412	structural constituent of ribosome|ribosome|translation	Molecular Function|Cellular Component|Biological Process	NA	NA	NA	NA
Potra2n16c30181	261.539	0.243593	0.0839952	0.000121466	0.00758144	Potra000612g04654	40S ribosomal protein S7	GO:0003735|GO:0005840|GO:0006412	structural constituent of ribosome|ribosome|translation	Molecular Function|Cellular Component|Biological Process	NA	NA	NA	NA
Potra2n10c21214	12.1004	-1.03e-06	0.00144269	2.85e-05	0.00759341	NA	NA	NA	NA	NA	NA	NA	NA	NA
Potra2n14c26759	710.177	-0.144942	0.0529504	0.000153521	0.00774469	Potra000677g05249	E3 ubiquitin-protein ligase BRE1-like 1 isoform X1	GO:0004842|GO:0010390|GO:0046872	ubiquitin-protein transferase activity|histone monoubiquitination|metal ion binding	Molecular Function|Biological Process|Molecular Function	Potri|014G055800.1	93.81	Artha|AT2G44950	54.51
Potra2n14c26759	710.177	-0.144942	0.0529504	0.000153521	0.00774469	Potra000677g05249	E3 ubiquitin-protein ligase BRE1-like 1 isoform X1	GO:0004842|GO:0010390|GO:0046872	ubiquitin-protein transferase activity|histone monoubiquitination|metal ion binding	Molecular Function|Biological Process|Molecular Function	NA	NA	NA	NA
Potra2n14c26759	710.177	-0.144942	0.0529504	0.000153521	0.00774469	Potra000677g05249	E3 ubiquitin-protein ligase BRE1-like 1 isoform X1	GO:0004842|GO:0010390	ubiquitin-protein transferase activity|histone monoubiquitination	Molecular Function|Biological Process	NA	NA	NA	NA
Potra2n14c26759	710.177	-0.144942	0.0529504	0.000153521	0.00774469	Potra000677g05249	E3 ubiquitin-protein ligase BRE1-like 1 isoform X1	GO:0004842|GO:0010390|GO:0046872	ubiquitin-protein transferase activity|histone monoubiquitination|metal ion binding	Molecular Function|Biological Process|Molecular Function	NA	NA	NA	NA
Potra2n14c26759	710.177	-0.144942	0.0529504	0.000153521	0.00774469	Potra000677g05249	E3 ubiquitin-protein ligase BRE1-like 1 isoform X1	GO:0004842|GO:0010390|GO:0046872	ubiquitin-protein transferase activity|histone monoubiquitination|metal ion binding	Molecular Function|Biological Process|Molecular Function	NA	NA	NA	NA
Potra2n11c22384	723.817	0.141219	0.0498603	0.000155811	0.00779827	Potra000546g03886.2	NA	NA	NA	NA	NA	NA	NA	NA
Potra2n9c19460	2238.59	0.156208	0.0552997	0.000169995	0.00779827	Potra002320g17695	ADP,ATP carrier protein 1, mitochondrial	GO:0005743|GO:0022857|GO:0055085	mitochondrial inner membrane|transmembrane transporter activity|transmembrane transport	Cellular Component|Molecular Function|Biological Process	Potri|009G062200.1	97.89	Artha|AT5G13490	82.4
Potra2n9c19460	2238.59	0.156208	0.0552997	0.000169995	0.00779827	Potra002320g17695	ADP,ATP carrier protein 1, mitochondrial	GO:0005743|GO:0022857|GO:0055085	mitochondrial inner membrane|transmembrane transporter activity|transmembrane transport	Cellular Component|Molecular Function|Biological Process	NA	NA	NA	NA
Potra2n9c19460	2238.59	0.156208	0.0552997	0.000169995	0.00779827	Potra002320g17695	ADP,ATP carrier protein 1, mitochondrial	GO:0005743|GO:0022857|GO:0055085	mitochondrial inner membrane|transmembrane transporter activity|transmembrane transport	Cellular Component|Molecular Function|Biological Process	NA	NA	NA	NA
Potra2n9c19460	2238.59	0.156208	0.0552997	0.000169995	0.00779827	Potra002320g17695	ADP,ATP carrier protein 1, mitochondrial	GO:0005743|GO:0022857|GO:0055085	mitochondrial inner membrane|transmembrane transporter activity|transmembrane transport	Cellular Component|Molecular Function|Biological Process	NA	NA	NA	NA
Potra2n9c19460	2238.59	0.156208	0.0552997	0.000169995	0.00779827	Potra002320g17695	ADP,ATP carrier protein 1, mitochondrial	GO:0005743|GO:0022857|GO:0055085	mitochondrial inner membrane|transmembrane transporter activity|transmembrane transport	Cellular Component|Molecular Function|Biological Process	NA	NA	NA	NA
Potra2n9c19460	2238.59	0.156208	0.0552997	0.000169995	0.00779827	Potra002320g17695	ADP,ATP carrier protein 1, mitochondrial	GO:0005743|GO:0022857|GO:0055085	mitochondrial inner membrane|transmembrane transporter activity|transmembrane transport	Cellular Component|Molecular Function|Biological Process	NA	NA	NA	NA
Potra2n9c19460	2238.59	0.156208	0.0552997	0.000169995	0.00779827	Potra002320g17695	ADP,ATP carrier protein 1, mitochondrial	GO:0005743|GO:0022857|GO:0055085	mitochondrial inner membrane|transmembrane transporter activity|transmembrane transport	Cellular Component|Molecular Function|Biological Process	NA	NA	NA	NA
Potra2n2c5544	226.649	0.493833	0.171312	0.000126724	0.00779827	Potra001893g15067	annexin D1	GO:0005509|GO:0005544	calcium ion binding|calcium-dependent phospholipid binding	Molecular Function|Molecular Function	Potri|002G095600.1	98.42	Artha|AT1G35720	72.87
Potra2n2c5544	226.649	0.493833	0.171312	0.000126724	0.00779827	Potra001893g15067	annexin D1	GO:0005509|GO:0005544	calcium ion binding|calcium-dependent phospholipid binding	Molecular Function|Molecular Function	NA	NA	NA	NA
Potra2n10c20268	466.27	-0.110926	0.0406112	0.000202899	0.00781378	NA	NA	NA	NA	NA	NA	NA	NA	NA
Potra2n8c18591	45.3343	0.315682	0.0976037	4.14e-05	0.00781378	Potra001787g14518	glycine-rich family protein				Potri|008G211000.1	95	Artha|AT3G06780	57.58
Potra2n8c18591	45.3343	0.315682	0.0976037	4.14e-05	0.00781378	Potra001787g14518	glycine-rich family protein				NA	NA	NA	NA
Potra2n8c18591	45.3343	0.315682	0.0976037	4.14e-05	0.00781378	Potra001787g14518	glycine-rich family protein				NA	NA	NA	NA
Potra2n10c21494	42.0929	-0.377183	0.11752	4.62e-05	0.00785063	Potra001095g09536	glucan endo-1,3-beta-glucosidase 3 isoform X1	GO:0004553|GO:0005975	hydrolase activity, hydrolyzing O-glycosyl compounds|carbohydrate metabolic process	Molecular Function|Biological Process	Potri|010G108500.1	98.19	Artha|AT2G01630	78.41
Potra2n10c21494	42.0929	-0.377183	0.11752	4.62e-05	0.00785063	Potra001095g09536	glucan endo-1,3-beta-glucosidase 3-like isoform X2	GO:0004553|GO:0005975	hydrolase activity, hydrolyzing O-glycosyl compounds|carbohydrate metabolic process	Molecular Function|Biological Process	NA	NA	NA	NA
Potra2n10c21494	42.0929	-0.377183	0.11752	4.62e-05	0.00785063	Potra001095g09536	glucan endo-1,3-beta-glucosidase 3-like isoform X2	GO:0004553|GO:0005975	hydrolase activity, hydrolyzing O-glycosyl compounds|carbohydrate metabolic process	Molecular Function|Biological Process	NA	NA	NA	NA
Potra2n10c21494	42.0929	-0.377183	0.11752	4.62e-05	0.00785063	Potra001754g14292	glucan endo-1,3-beta-glucosidase 2	GO:0004553|GO:0005975	hydrolase activity, hydrolyzing O-glycosyl compounds|carbohydrate metabolic process	Molecular Function|Biological Process	Potri|004G086400.1	98.64	Artha|AT1G66250	76.78
Potra2n10c21494	42.0929	-0.377183	0.11752	4.62e-05	0.00785063	Potra001240g10650	glucan endo-1,3-beta-glucosidase 2	GO:0004553|GO:0005975	hydrolase activity, hydrolyzing O-glycosyl compounds|carbohydrate metabolic process	Molecular Function|Biological Process	Potri|017G130200.1	98.41	Artha|AT1G66250	74.53
Potra2n10c21494	42.0929	-0.377183	0.11752	4.62e-05	0.00785063	Potra001240g10650	glucan endo-1,3-beta-glucosidase 2	GO:0004553|GO:0005975	hydrolase activity, hydrolyzing O-glycosyl compounds|carbohydrate metabolic process	Molecular Function|Biological Process	NA	NA	NA	NA
Potra2n10c21494	42.0929	-0.377183	0.11752	4.62e-05	0.00785063	Potra001240g10650	glucan endo-1,3-beta-glucosidase 2	GO:0004553|GO:0005975	hydrolase activity, hydrolyzing O-glycosyl compounds|carbohydrate metabolic process	Molecular Function|Biological Process	NA	NA	NA	NA
Potra2n10c21494	42.0929	-0.377183	0.11752	4.62e-05	0.00785063	Potra001240g10650	glucan endo-1,3-beta-glucosidase 2	GO:0004553|GO:0005975	hydrolase activity, hydrolyzing O-glycosyl compounds|carbohydrate metabolic process	Molecular Function|Biological Process	NA	NA	NA	NA
Potra2n10c21494	42.0929	-0.377183	0.11752	4.62e-05	0.00785063	Potra001240g10650	glucan endo-1,3-beta-glucosidase 2	GO:0004553|GO:0005975	hydrolase activity, hydrolyzing O-glycosyl compounds|carbohydrate metabolic process	Molecular Function|Biological Process	NA	NA	NA	NA
Potra2n10c21494	42.0929	-0.377183	0.11752	4.62e-05	0.00785063	Potra001240g10650	glucan endo-1,3-beta-glucosidase 2	GO:0004553|GO:0005975	hydrolase activity, hydrolyzing O-glycosyl compounds|carbohydrate metabolic process	Molecular Function|Biological Process	NA	NA	NA	NA
Potra2n10c21494	42.0929	-0.377183	0.11752	4.62e-05	0.00785063	Potra001240g10650	glucan endo-1,3-beta-glucosidase 2	GO:0004553|GO:0005975	hydrolase activity, hydrolyzing O-glycosyl compounds|carbohydrate metabolic process	Molecular Function|Biological Process	NA	NA	NA	NA
Potra2n10c21494	42.0929	-0.377183	0.11752	4.62e-05	0.00785063	Potra001240g10650	glucan endo-1,3-beta-glucosidase 2	GO:0004553|GO:0005975	hydrolase activity, hydrolyzing O-glycosyl compounds|carbohydrate metabolic process	Molecular Function|Biological Process	NA	NA	NA	NA
Potra2n10c21494	42.0929	-0.377183	0.11752	4.62e-05	0.00785063	Potra001240g10650	glucan endo-1,3-beta-glucosidase 2	GO:0004553|GO:0005975	hydrolase activity, hydrolyzing O-glycosyl compounds|carbohydrate metabolic process	Molecular Function|Biological Process	NA	NA	NA	NA
Potra2n1c3027	294.459	-0.239497	0.0838996	0.000132467	0.00786815	Potra189884g33727	nuclear pore complex protein GP210	GO:0003723|GO:0016021	RNA binding|integral component of membrane	Molecular Function|Cellular Component	Potri|001G345100.1	100	Artha|AT5G40480	77.5
Potra2n1c3027	294.459	-0.239497	0.0838996	0.000132467	0.00786815	Potra189884g33727	nuclear pore complex protein GP210	GO:0003723|GO:0016021	RNA binding|integral component of membrane	Molecular Function|Cellular Component	NA	NA	NA	NA
Potra2n1c3027	294.459	-0.239497	0.0838996	0.000132467	0.00786815	Potra002243g17243	nuclear pore complex protein GP210	GO:0003723|GO:0016021	RNA binding|integral component of membrane	Molecular Function|Cellular Component	Potri|001G345100.1	97.48	Artha|AT5G40480	56.21
Potra2n1c3027	294.459	-0.239497	0.0838996	0.000132467	0.00786815	Potra002243g17243	nuclear pore complex protein GP210	GO:0003723|GO:0016021	RNA binding|integral component of membrane	Molecular Function|Cellular Component	NA	NA	NA	NA
Potra2n1c3027	294.459	-0.239497	0.0838996	0.000132467	0.00786815	Potra002243g17243	nuclear pore complex protein GP210	GO:0003723|GO:0016021	RNA binding|integral component of membrane	Molecular Function|Cellular Component	NA	NA	NA	NA
Potra2n1c3027	294.459	-0.239497	0.0838996	0.000132467	0.00786815	Potra002243g17243	nuclear pore complex protein GP210	GO:0003723|GO:0016021	RNA binding|integral component of membrane	Molecular Function|Cellular Component	NA	NA	NA	NA
Potra2n1c3027	294.459	-0.239497	0.0838996	0.000132467	0.00786815	Potra002243g17243	nuclear pore complex protein GP210	GO:0003723|GO:0016021	RNA binding|integral component of membrane	Molecular Function|Cellular Component	NA	NA	NA	NA
Potra2n9c18679	919.394	0.150252	0.0540018	0.000169258	0.00786815	Potra001309g11245	cytochrome c1-2, heme protein, mitochondrial	GO:0009055|GO:0020037	electron transfer activity|heme binding	Molecular Function|Molecular Function	Potri|009G165000.1	98.71	Artha|AT5G40810	87.42
Potra2n9c18679	919.394	0.150252	0.0540018	0.000169258	0.00786815	Potra001309g11245	cytochrome c1-2, heme protein, mitochondrial	GO:0009055|GO:0020037	electron transfer activity|heme binding	Molecular Function|Molecular Function	NA	NA	NA	NA
Potra2n9c18679	919.394	0.150252	0.0540018	0.000169258	0.00786815	Potra001309g11245	cytochrome c1-2, heme protein, mitochondrial	GO:0009055|GO:0020037	electron transfer activity|heme binding	Molecular Function|Molecular Function	NA	NA	NA	NA
Potra2n9c18679	919.394	0.150252	0.0540018	0.000169258	0.00786815	Potra001309g11245	cytochrome c1-2, heme protein, mitochondrial	GO:0009055|GO:0020037	electron transfer activity|heme binding	Molecular Function|Molecular Function	NA	NA	NA	NA
Potra2n9c18679	919.394	0.150252	0.0540018	0.000169258	0.00786815	Potra001309g11245	cytochrome c1-2, heme protein, mitochondrial	GO:0009055|GO:0020037	electron transfer activity|heme binding	Molecular Function|Molecular Function	NA	NA	NA	NA
Potra2n9c18679	919.394	0.150252	0.0540018	0.000169258	0.00786815	Potra001309g11245	cytochrome c1-2, heme protein, mitochondrial	GO:0009055|GO:0020037	electron transfer activity|heme binding	Molecular Function|Molecular Function	NA	NA	NA	NA
Potra2n9c18679	919.394	0.150252	0.0540018	0.000169258	0.00786815	Potra001309g11245	cytochrome c1-2, heme protein, mitochondrial	GO:0009055|GO:0020037	electron transfer activity|heme binding	Molecular Function|Molecular Function	NA	NA	NA	NA
Potra2n9c18679	919.394	0.150252	0.0540018	0.000169258	0.00786815	Potra001309g11245	cytochrome c1-2, heme protein, mitochondrial	GO:0009055|GO:0020037	electron transfer activity|heme binding	Molecular Function|Molecular Function	NA	NA	NA	NA
Potra2n9c18679	919.394	0.150252	0.0540018	0.000169258	0.00786815	Potra001309g11245	cytochrome c1-2, heme protein, mitochondrial	GO:0009055|GO:0020037	electron transfer activity|heme binding	Molecular Function|Molecular Function	NA	NA	NA	NA
Potra2n9c18679	919.394	0.150252	0.0540018	0.000169258	0.00786815	Potra001309g11245	cytochrome c1-2, heme protein, mitochondrial	GO:0009055|GO:0020037	electron transfer activity|heme binding	Molecular Function|Molecular Function	NA	NA	NA	NA
Potra2n9c18679	919.394	0.150252	0.0540018	0.000169258	0.00786815	Potra001614g13296	cytochrome c1-2, heme protein, mitochondrial	GO:0009055|GO:0020037	electron transfer activity|heme binding	Molecular Function|Molecular Function	Potri|009G165000.1	95.16	Artha|AT5G40810	87.42
Potra2n9c18679	919.394	0.150252	0.0540018	0.000169258	0.00786815	Potra001614g13296	cytochrome c1-2, heme protein, mitochondrial	GO:0009055|GO:0020037	electron transfer activity|heme binding	Molecular Function|Molecular Function	NA	NA	NA	NA
Potra2n9c18679	919.394	0.150252	0.0540018	0.000169258	0.00786815	Potra001614g13296	cytochrome c1-2, heme protein, mitochondrial	GO:0009055|GO:0020037	electron transfer activity|heme binding	Molecular Function|Molecular Function	NA	NA	NA	NA
Potra2n9c18679	919.394	0.150252	0.0540018	0.000169258	0.00786815	Potra001614g13296	cytochrome c1-2, heme protein, mitochondrial	GO:0009055|GO:0020037	electron transfer activity|heme binding	Molecular Function|Molecular Function	NA	NA	NA	NA
Potra2n9c18679	919.394	0.150252	0.0540018	0.000169258	0.00786815	Potra001614g13296	cytochrome c1-2, heme protein, mitochondrial	GO:0009055|GO:0020037	electron transfer activity|heme binding	Molecular Function|Molecular Function	NA	NA	NA	NA
Potra2n9c18679	919.394	0.150252	0.0540018	0.000169258	0.00786815	Potra001614g13296	cytochrome c1-2, heme protein, mitochondrial	GO:0009055|GO:0020037	electron transfer activity|heme binding	Molecular Function|Molecular Function	NA	NA	NA	NA
Potra2n9c18679	919.394	0.150252	0.0540018	0.000169258	0.00786815	Potra001614g13296	cytochrome c1-2, heme protein, mitochondrial	GO:0009055|GO:0020037	electron transfer activity|heme binding	Molecular Function|Molecular Function	NA	NA	NA	NA
Potra2n9c18679	919.394	0.150252	0.0540018	0.000169258	0.00786815	Potra001614g13296	cytochrome c1-2, heme protein, mitochondrial	GO:0009055|GO:0020037	electron transfer activity|heme binding	Molecular Function|Molecular Function	NA	NA	NA	NA
Potra2n4c8550	626.617	-0.735479	0.272437	0.000207689	0.00787051	Potra002321g17701	peroxidase 42	GO:0004601|GO:0006979|GO:0020037|GO:0042744|GO:0055114	peroxidase activity|response to oxidative stress|heme binding|hydrogen peroxide catabolic process|oxidation-reduction process	Molecular Function|Biological Process|Molecular Function|Biological Process|Biological Process	Potri|004G015300.1	97.89	Artha|AT4G21960	80.97
Potra2n4c8550	626.617	-0.735479	0.272437	0.000207689	0.00787051	Potra002321g17701	peroxidase 42	GO:0004601|GO:0006979|GO:0020037|GO:0042744|GO:0055114	peroxidase activity|response to oxidative stress|heme binding|hydrogen peroxide catabolic process|oxidation-reduction process	Molecular Function|Biological Process|Molecular Function|Biological Process|Biological Process	NA	NA	NA	NA
Potra2n5c10668	75.9405	-0.352134	0.109165	4.27e-05	0.00787051	NA	NA	NA	NA	NA	NA	NA	NA	NA
Potra2n14c26442	314.24	-0.120883	0.0420667	0.000134018	0.00787051	Potra002863g20180	ubiquitin system component Cue domain-containing family protein	GO:0005515	protein binding	Molecular Function	Potri|014G016900.1	96.09	Artha|AT1G27752	58.66
Potra2n14c26442	314.24	-0.120883	0.0420667	0.000134018	0.00787051	Potra002863g20180	ubiquitin system component Cue domain-containing family protein	GO:0005515	protein binding	Molecular Function	NA	NA	NA	NA
Potra2n14c26442	314.24	-0.120883	0.0420667	0.000134018	0.00787051	Potra002863g20180	ubiquitin system component Cue domain-containing family protein	GO:0005515	protein binding	Molecular Function	NA	NA	NA	NA
Potra2n14c26442	314.24	-0.120883	0.0420667	0.000134018	0.00787051	Potra002863g20180	ubiquitin system component Cue domain-containing family protein	GO:0005515	protein binding	Molecular Function	NA	NA	NA	NA
Potra2n14c26442	314.24	-0.120883	0.0420667	0.000134018	0.00787051	Potra002863g20180	ubiquitin system component Cue domain-containing family protein	GO:0005515	protein binding	Molecular Function	NA	NA	NA	NA
Potra2n14c26442	314.24	-0.120883	0.0420667	0.000134018	0.00787051	Potra002863g20179	ubiquitin system component Cue domain-containing family protein	GO:0003676	nucleic acid binding	Molecular Function	Potri|014G017000.1	98.08	Artha|AT1G27750	48.02
Potra2n14c26442	314.24	-0.120883	0.0420667	0.000134018	0.00787051	Potra002863g20179	PREDICTED: uncharacterized protein LOC105107584	GO:0003676	nucleic acid binding	Molecular Function	NA	NA	NA	NA
Potra2n14c26442	314.24	-0.120883	0.0420667	0.000134018	0.00787051	Potra002863g20179	ubiquitin system component Cue domain-containing family protein	GO:0003676	nucleic acid binding	Molecular Function	NA	NA	NA	NA
Potra2n14c26442	314.24	-0.120883	0.0420667	0.000134018	0.00787051	Potra002863g20179	ubiquitin system component Cue domain-containing family protein	GO:0003676	nucleic acid binding	Molecular Function	NA	NA	NA	NA
Potra2n14c26442	314.24	-0.120883	0.0420667	0.000134018	0.00787051	Potra002863g20179	ubiquitin system component Cue domain-containing family protein	GO:0003676	nucleic acid binding	Molecular Function	NA	NA	NA	NA
Potra2n14c26442	314.24	-0.120883	0.0420667	0.000134018	0.00787051	Potra002863g20179	ubiquitin system component Cue domain-containing family protein	GO:0003676	nucleic acid binding	Molecular Function	NA	NA	NA	NA
Potra2n14c26442	314.24	-0.120883	0.0420667	0.000134018	0.00787051	Potra002863g20179	ubiquitin system component Cue domain-containing family protein	GO:0003676	nucleic acid binding	Molecular Function	NA	NA	NA	NA
Potra2n14c26442	314.24	-0.120883	0.0420667	0.000134018	0.00787051	Potra002863g20179	ubiquitin system component Cue domain-containing family protein	GO:0003676	nucleic acid binding	Molecular Function	NA	NA	NA	NA
Potra2n14c26442	314.24	-0.120883	0.0420667	0.000134018	0.00787051	Potra002863g20179	ubiquitin system component Cue domain-containing family protein	GO:0003676	nucleic acid binding	Molecular Function	NA	NA	NA	NA
Potra2n14c26442	314.24	-0.120883	0.0420667	0.000134018	0.00787051	Potra002863g20179	ubiquitin system component Cue domain-containing family protein	GO:0003676	nucleic acid binding	Molecular Function	NA	NA	NA	NA
Potra2n14c26442	314.24	-0.120883	0.0420667	0.000134018	0.00787051	Potra002863g20179	ubiquitin system component Cue domain-containing family protein	GO:0003676	nucleic acid binding	Molecular Function	NA	NA	NA	NA
Potra2n13c25589	80.8678	-1.86896	0.568581	3.16e-05	0.00798204	Potra004762g25176	bark storage protein	GO:0003824|GO:0009116	catalytic activity|nucleoside metabolic process	Molecular Function|Biological Process	Potri|013G082800.1	93.56	Artha|AT4G24350	39.45
Potra2n13c25589	80.8678	-1.86896	0.568581	3.16e-05	0.00798204	Potra004762g25176	bark storage protein	GO:0003824|GO:0009116	catalytic activity|nucleoside metabolic process	Molecular Function|Biological Process	NA	NA	NA	NA
Potra2n4c8952	76.5113	-0.734543	0.221739	3.15e-05	0.00798204	Potra000473g02869	cellulose synthase	GO:0016020|GO:0016760|GO:0030244	membrane|cellulose synthase (UDP-forming) activity|cellulose biosynthetic process	Cellular Component|Molecular Function|Biological Process	Potri|004G059600.1	92.13	Artha|AT4G18780	78.33
Potra2n3c7597	254.19	-0.130564	0.0469693	0.000167778	0.00798204	Potra000176g00671	replication protein A 70 kDa DNA-binding subunit A	GO:0003677|GO:0005634|GO:0006260|GO:0006281|GO:0006310|GO:0008270	DNA binding|nucleus|DNA replication|DNA repair|DNA recombination|zinc ion binding	Molecular Function|Cellular Component|Biological Process|Biological Process|Biological Process|Molecular Function	Potri|003G102700.1	97.78	Artha|AT5G45400	54.87
Potra2n3c7597	254.19	-0.130564	0.0469693	0.000167778	0.00798204	Potra001970g15534	replication protein A 70 kDa DNA-binding subunit B	GO:0003677|GO:0005634|GO:0006260|GO:0006281|GO:0006310	DNA binding|nucleus|DNA replication|DNA repair|DNA recombination	Molecular Function|Cellular Component|Biological Process|Biological Process|Biological Process	Potri|015G057300.1	97.78	Artha|AT5G08020	69.33
Potra2n3c7597	254.19	-0.130564	0.0469693	0.000167778	0.00798204	Potra001970g15534	replication protein A 70 kDa DNA-binding subunit B	GO:0003677|GO:0005634|GO:0006260|GO:0006281|GO:0006310	DNA binding|nucleus|DNA replication|DNA repair|DNA recombination	Molecular Function|Cellular Component|Biological Process|Biological Process|Biological Process	NA	NA	NA	NA
Potra2n3c7296	260.04	-0.128859	0.0463366	0.000168154	0.00798204	Potra002545g19172	transcription factor family protein	GO:0008270|GO:0019789	zinc ion binding|SUMO transferase activity	Molecular Function|Molecular Function	Potri|003G133000.1	97.06	Artha|AT5G41580	50.76
Potra2n3c7296	260.04	-0.128859	0.0463366	0.000168154	0.00798204	Potra002545g19172	transcription factor family protein	GO:0008270|GO:0019789	zinc ion binding|SUMO transferase activity	Molecular Function|Molecular Function	NA	NA	NA	NA
Potra2n3c7296	260.04	-0.128859	0.0463366	0.000168154	0.00798204	Potra002545g19172	transcription factor family protein				NA	NA	NA	NA
Potra2n3c7296	260.04	-0.128859	0.0463366	0.000168154	0.00798204	Potra002545g19172	transcription factor family protein				NA	NA	NA	NA
Potra2n16c29678	383.806	0.139291	0.052463	0.000243938	0.00798204	NA	NA	NA	NA	NA	NA	NA	NA	NA
Potra2n15c28995	40.177	-0.583939	0.183441	4.9e-05	0.00798253	Potra163706g27114	ABC transporter C family member 10-like	GO:0005524|GO:0016021|GO:0042626|GO:0055085	ATP binding|integral component of membrane|ATPase activity, coupled to transmembrane movement of substances|transmembrane transport	Molecular Function|Cellular Component|Molecular Function|Biological Process	Potri|015G023800.1	96.43	Artha|AT3G59140	61.2
Potra2n15c28995	40.177	-0.583939	0.183441	4.9e-05	0.00798253	Potra163706g27114	ABC transporter C family member 10-like	GO:0005524|GO:0016021|GO:0042626|GO:0055085	ATP binding|integral component of membrane|ATPase activity, coupled to transmembrane movement of substances|transmembrane transport	Molecular Function|Cellular Component|Molecular Function|Biological Process	NA	NA	NA	NA
Potra2n15c28995	40.177	-0.583939	0.183441	4.9e-05	0.00798253	Potra163706g27114	ABC transporter C family member 10-like	GO:0005524|GO:0016021|GO:0042626|GO:0055085	ATP binding|integral component of membrane|ATPase activity, coupled to transmembrane movement of substances|transmembrane transport	Molecular Function|Cellular Component|Molecular Function|Biological Process	NA	NA	NA	NA
Potra2n15c28995	40.177	-0.583939	0.183441	4.9e-05	0.00798253	Potra163706g27114	ABC transporter C family member 10-like	GO:0005524|GO:0016021|GO:0042626|GO:0055085	ATP binding|integral component of membrane|ATPase activity, coupled to transmembrane movement of substances|transmembrane transport	Molecular Function|Cellular Component|Molecular Function|Biological Process	NA	NA	NA	NA
Potra2n15c28995	40.177	-0.583939	0.183441	4.9e-05	0.00798253	Potra163706g27114	ABC transporter C family member 10-like	GO:0005524|GO:0016021|GO:0042626|GO:0055085	ATP binding|integral component of membrane|ATPase activity, coupled to transmembrane movement of substances|transmembrane transport	Molecular Function|Cellular Component|Molecular Function|Biological Process	NA	NA	NA	NA
Potra2n15c28995	40.177	-0.583939	0.183441	4.9e-05	0.00798253	Potra163706g27114	ABC transporter C family member 10-like	GO:0005524|GO:0016021|GO:0042626|GO:0055085	ATP binding|integral component of membrane|ATPase activity, coupled to transmembrane movement of substances|transmembrane transport	Molecular Function|Cellular Component|Molecular Function|Biological Process	NA	NA	NA	NA
Potra2n15c28995	40.177	-0.583939	0.183441	4.9e-05	0.00798253	Potra163706g27114	ABC transporter C family member 10-like	GO:0005524|GO:0016021|GO:0042626|GO:0055085	ATP binding|integral component of membrane|ATPase activity, coupled to transmembrane movement of substances|transmembrane transport	Molecular Function|Cellular Component|Molecular Function|Biological Process	NA	NA	NA	NA
Potra2n2c4672	579.712	0.172001	0.0619546	0.000173095	0.00798257	NA	NA	NA	NA	NA	NA	NA	NA	NA
Potra2n5c10665	530.542	-0.268888	0.0994691	0.000219842	0.0080337	Potra001407g11944	C2 domain-containing family protein	GO:0008289	lipid binding	Molecular Function	Potri|005G241700.1	97.95	Artha|AT1G20080	74.12
Potra2n5c10665	530.542	-0.268888	0.0994691	0.000219842	0.0080337	Potra001407g11944	C2 domain-containing family protein	GO:0008289	lipid binding	Molecular Function	NA	NA	NA	NA
Potra2n15c28996	118.545	-0.452474	0.153757	0.00010413	0.00806684	NA	NA	NA	NA	NA	NA	NA	NA	NA
Potra2n6c12976	1107.74	-0.111064	0.0408709	0.00018903	0.00806684	Potra002486g18792	myb-like protein X isoform X3	GO:0005488	binding	Molecular Function	Potri|006G263300.1	96.43	Artha|AT4G31880	45.59
Potra2n6c12976	1107.74	-0.111064	0.0408709	0.00018903	0.00806684	Potra002486g18792	nipped-B-like protein isoform X1	GO:0000785|GO:0005634|GO:0006281|GO:0007064	chromatin|nucleus|DNA repair|mitotic sister chromatid cohesion	Cellular Component|Cellular Component|Biological Process|Biological Process	NA	NA	NA	NA
Potra2n6c12976	1107.74	-0.111064	0.0408709	0.00018903	0.00806684	Potra002486g18792	nipped-B-like protein isoform X1	GO:0000785|GO:0005634|GO:0006281|GO:0007064	chromatin|nucleus|DNA repair|mitotic sister chromatid cohesion	Cellular Component|Cellular Component|Biological Process|Biological Process	NA	NA	NA	NA
Potra2n6c12976	1107.74	-0.111064	0.0408709	0.00018903	0.00806684	Potra002486g18792	nipped-B-like protein isoform X1	GO:0000785|GO:0005634|GO:0006281|GO:0007064	chromatin|nucleus|DNA repair|mitotic sister chromatid cohesion	Cellular Component|Cellular Component|Biological Process|Biological Process	NA	NA	NA	NA
Potra2n6c12976	1107.74	-0.111064	0.0408709	0.00018903	0.00806684	Potra002486g18792	nipped-B-like protein isoform X1	GO:0000785|GO:0005634|GO:0006281|GO:0007064	chromatin|nucleus|DNA repair|mitotic sister chromatid cohesion	Cellular Component|Cellular Component|Biological Process|Biological Process	NA	NA	NA	NA
Potra2n3c6510	149.372	0.167872	0.0566514	9.88e-05	0.00806684	Potra003408g21577	transcription initiation factor TFIID subunit 7	GO:0005669|GO:0006367	transcription factor TFIID complex|transcription initiation from RNA polymerase II promoter	Cellular Component|Biological Process	Potri|003G218700.1	99	Artha|AT1G55300	81.51
Potra2n3c6510	149.372	0.167872	0.0566514	9.88e-05	0.00806684	Potra003408g21577	transcription initiation factor TFIID subunit 7-like	GO:0005669|GO:0006367	transcription factor TFIID complex|transcription initiation from RNA polymerase II promoter	Cellular Component|Biological Process	NA	NA	NA	NA
Potra2n3c6510	149.372	0.167872	0.0566514	9.88e-05	0.00806684	Potra003408g21577	transcription initiation factor TFIID subunit 7	GO:0005669|GO:0006367	transcription factor TFIID complex|transcription initiation from RNA polymerase II promoter	Cellular Component|Biological Process	NA	NA	NA	NA
Potra2n1c1609	701.113	0.181445	0.0659354	0.000181404	0.00806684	NA	NA	NA	NA	NA	NA	NA	NA	NA
Potra2n3c6614	780.941	-0.285224	0.10386	0.000186352	0.00815536	Potra199575g29414	Alpha-L-arabinofuranosidase B	GO:0046373|GO:0046556	L-arabinose metabolic process|alpha-L-arabinofuranosidase activity	Biological Process|Molecular Function	Potri|003G206000.1	95.97	Artha|AT5G12960	81.45
Potra2n3c6614	780.941	-0.285224	0.10386	0.000186352	0.00815536	Potra199575g29414	Alpha-L-arabinofuranosidase B	GO:0046373|GO:0046556	L-arabinose metabolic process|alpha-L-arabinofuranosidase activity	Biological Process|Molecular Function	NA	NA	NA	NA
Potra2n1c473	827.029	-0.17937	0.0680231	0.000228591	0.00815536	Potra002201g16952	histidine kinase 3	GO:0000155|GO:0000160|GO:0016310	phosphorelay sensor kinase activity|phosphorelay signal transduction system|phosphorylation	Molecular Function|Biological Process|Biological Process	Potri|001G057400.1	97.28	Artha|AT1G27320	67.94
Potra2n9c19907	928.156	-5.69e-05	0.00144294	0.000187475	0.00815536	Potra002195g16912	calcium-transporting ATPase 4, endoplasmic reticulum-type	GO:0000166|GO:0016021	nucleotide binding|integral component of membrane	Molecular Function|Cellular Component	Potri|009G025700.1	98.12	Artha|AT1G07670	83.18
Potra2n9c19907	928.156	-5.69e-05	0.00144294	0.000187475	0.00815536	Potra002195g16912	calcium-transporting ATPase 1, endoplasmic reticulum-type-like	GO:0000166|GO:0016021	nucleotide binding|integral component of membrane	Molecular Function|Cellular Component	NA	NA	NA	NA
Potra2n9c19907	928.156	-5.69e-05	0.00144294	0.000187475	0.00815536	Potra002195g16912	calcium-transporting ATPase 1, endoplasmic reticulum-type-like	GO:0000166|GO:0016021	nucleotide binding|integral component of membrane	Molecular Function|Cellular Component	NA	NA	NA	NA
Potra2n9c19907	928.156	-5.69e-05	0.00144294	0.000187475	0.00815536	Potra002195g16912	calcium-transporting ATPase 4, endoplasmic reticulum-type	GO:0000166|GO:0016021	nucleotide binding|integral component of membrane	Molecular Function|Cellular Component	NA	NA	NA	NA
Potra2n9c19907	928.156	-5.69e-05	0.00144294	0.000187475	0.00815536	Potra002195g16912	Calcium-transporting ATPase 1 family protein	GO:0016021	integral component of membrane	Cellular Component	NA	NA	NA	NA
Potra2n1c740	336.124	-0.181574	0.0659086	0.000180119	0.00818746	Potra000931g07603	SUN domain-containing protein 2	GO:0016021	integral component of membrane	Cellular Component	Potri|001G089700.1	97.2	Artha|AT4G23950	42.72
Potra2n1c740	336.124	-0.181574	0.0659086	0.000180119	0.00818746	Potra000931g07603	SUN domain-containing protein 2	GO:0016021	integral component of membrane	Cellular Component	NA	NA	NA	NA
Potra2n1c740	336.124	-0.181574	0.0659086	0.000180119	0.00818746	Potra000931g07603	SUN domain-containing protein 2	GO:0016021	integral component of membrane	Cellular Component	NA	NA	NA	NA
Potra2n1c740	336.124	-0.181574	0.0659086	0.000180119	0.00818746	Potra000931g07603	SUN domain-containing protein 2	GO:0016021	integral component of membrane	Cellular Component	NA	NA	NA	NA
Potra2n1c740	336.124	-0.181574	0.0659086	0.000180119	0.00818746	Potra000931g07603	SUN domain-containing protein 2	GO:0016021	integral component of membrane	Cellular Component	NA	NA	NA	NA
Potra2n1c740	336.124	-0.181574	0.0659086	0.000180119	0.00818746	Potra000931g07603	SUN domain-containing protein 2	GO:0016021	integral component of membrane	Cellular Component	NA	NA	NA	NA
Potra2n1c740	336.124	-0.181574	0.0659086	0.000180119	0.00818746	Potra000931g07603	SUN domain-containing protein 2	GO:0016021	integral component of membrane	Cellular Component	NA	NA	NA	NA
Potra2n1c740	336.124	-0.181574	0.0659086	0.000180119	0.00818746	Potra000931g07603	SUN domain-containing protein 2	GO:0016021	integral component of membrane	Cellular Component	NA	NA	NA	NA
Potra2n1c740	336.124	-0.181574	0.0659086	0.000180119	0.00818746	Potra000931g07603	SUN domain-containing protein 2	GO:0016021	integral component of membrane	Cellular Component	NA	NA	NA	NA
Potra2n369s35445	606.87	0.172205	0.0623054	0.000180066	0.00818746	Potra007960g26067	40S ribosomal protein S14-3	GO:0003735|GO:0005840|GO:0006412	structural constituent of ribosome|ribosome|translation	Molecular Function|Cellular Component|Biological Process	Potri|004G131800.1	84.88	Artha|AT3G52580	80.12
Potra2n369s35445	606.87	0.172205	0.0623054	0.000180066	0.00818746	Potra007960g26067	40S ribosomal protein S14-3	GO:0003735|GO:0005840|GO:0006412	structural constituent of ribosome|ribosome|translation	Molecular Function|Cellular Component|Biological Process	NA	NA	NA	NA
Potra2n369s35445	606.87	0.172205	0.0623054	0.000180066	0.00818746	Potra000472g02856	40S ribosomal protein S14-3	GO:0003735|GO:0005840|GO:0006412	structural constituent of ribosome|ribosome|translation	Molecular Function|Cellular Component|Biological Process	Potri|009G019400.1	92.86	Artha|AT3G52580	91.41
Potra2n369s35445	606.87	0.172205	0.0623054	0.000180066	0.00818746	Potra000472g02856	40S ribosomal protein S14-3	GO:0003735|GO:0005840|GO:0006412	structural constituent of ribosome|ribosome|translation	Molecular Function|Cellular Component|Biological Process	NA	NA	NA	NA
Potra2n369s35445	606.87	0.172205	0.0623054	0.000180066	0.00818746	Potra001357g11627	40S ribosomal protein S14	GO:0003735|GO:0005840|GO:0006412	structural constituent of ribosome|ribosome|translation	Molecular Function|Cellular Component|Biological Process	Potri|004G131800.1	100	Artha|AT3G52580	89.93
Potra2n1c1311	149.907	-0.231916	0.0785094	0.00010274	0.008206	Potra004211g34237	hypothetical protein POPTR_0001s15100g	GO:0000453|GO:0016423|GO:0030488|GO:0070039	enzyme-directed rRNA 2'-O-methylation|tRNA (guanine) methyltransferase activity|tRNA methylation|rRNA (guanosine-2'-O-)-methyltransferase activity	Biological Process|Molecular Function|Biological Process|Molecular Function	Potri|001G150900.1	95.12	Artha|AT4G17610	56.25
Potra2n1c1311	149.907	-0.231916	0.0785094	0.00010274	0.008206	Potra001057g09051.2	NA	NA	NA	NA	NA	NA	NA	NA
Potra2n7c16596	15.7452	-0.514981	0.156545	3.54e-05	0.00839769	NA	NA	NA	NA	NA	NA	NA	NA	NA
Potra2n3c7159	178.53	-0.355663	0.126505	0.000154582	0.00844334	Potra001215g10494	probable LRR receptor-like serine/threonine-protein kinase At1g56140 isoform X1	GO:0004672|GO:0005524|GO:0006468	protein kinase activity|ATP binding|protein phosphorylation	Molecular Function|Molecular Function|Biological Process	Potri|003G148000.1	97.12	Artha|AT1G56130	55.36
Potra2n3c7159	178.53	-0.355663	0.126505	0.000154582	0.00844334	Potra001215g10494	probable LRR receptor-like serine/threonine-protein kinase At1g56140 isoform X1	GO:0004672|GO:0005524|GO:0006468	protein kinase activity|ATP binding|protein phosphorylation	Molecular Function|Molecular Function|Biological Process	NA	NA	NA	NA
Potra2n3c7159	178.53	-0.355663	0.126505	0.000154582	0.00844334	Potra001215g10494	probable LRR receptor-like serine/threonine-protein kinase At1g56140 isoform X1	GO:0005515	protein binding	Molecular Function	NA	NA	NA	NA
Potra2n3c7159	178.53	-0.355663	0.126505	0.000154582	0.00844334	Potra001215g10494	probable LRR receptor-like serine/threonine-protein kinase At1g56140 isoform X1	GO:0004672|GO:0005524|GO:0006468	protein kinase activity|ATP binding|protein phosphorylation	Molecular Function|Molecular Function|Biological Process	NA	NA	NA	NA
Potra2n3c7159	178.53	-0.355663	0.126505	0.000154582	0.00844334	Potra001215g10494	probable LRR receptor-like serine/threonine-protein kinase At1g56140 isoform X1	GO:0004672|GO:0005524|GO:0006468	protein kinase activity|ATP binding|protein phosphorylation	Molecular Function|Molecular Function|Biological Process	NA	NA	NA	NA
Potra2n3c6526	118.625	-0.174927	0.0600985	0.00011776	0.00851984	Potra000487g03014	GPI mannosyltransferase 2 isoform X1	GO:0004584|GO:0006506	dolichyl-phosphate-mannose-glycolipid alpha-mannosyltransferase activity|GPI anchor biosynthetic process	Molecular Function|Biological Process	Potri|003G216900.1	97.2	Artha|AT1G11880	61.08
Potra2n3c6526	118.625	-0.174927	0.0600985	0.00011776	0.00851984	Potra000487g03014	GPI mannosyltransferase 2 isoform X1	GO:0004584|GO:0006506	dolichyl-phosphate-mannose-glycolipid alpha-mannosyltransferase activity|GPI anchor biosynthetic process	Molecular Function|Biological Process	NA	NA	NA	NA
Potra2n3c6526	118.625	-0.174927	0.0600985	0.00011776	0.00851984	Potra000487g03014	GPI mannosyltransferase 2 isoform X1	GO:0004584|GO:0006506	dolichyl-phosphate-mannose-glycolipid alpha-mannosyltransferase activity|GPI anchor biosynthetic process	Molecular Function|Biological Process	NA	NA	NA	NA
Potra2n2c4657	247.642	-0.147057	0.0523687	0.00015852	0.00853904	Potra003497g21832	flowering time control protein FCA isoform X1	GO:0003676|GO:0005515	nucleic acid binding|protein binding	Molecular Function|Molecular Function	Potri|002G192900.1	95.42	Artha|AT2G47310	41.79
Potra2n2c4657	247.642	-0.147057	0.0523687	0.00015852	0.00853904	Potra003497g21832	flowering time control protein FCA isoform X1	GO:0003676|GO:0005515	nucleic acid binding|protein binding	Molecular Function|Molecular Function	NA	NA	NA	NA
Potra2n2c4657	247.642	-0.147057	0.0523687	0.00015852	0.00853904	Potra003497g21832	flowering time control protein FCA isoform X1	GO:0003676|GO:0005515	nucleic acid binding|protein binding	Molecular Function|Molecular Function	NA	NA	NA	NA
Potra2n2c4657	247.642	-0.147057	0.0523687	0.00015852	0.00853904	Potra003497g21832	flowering time control protein FCA isoform X1	GO:0003676|GO:0005515	nucleic acid binding|protein binding	Molecular Function|Molecular Function	NA	NA	NA	NA
Potra2n2c4657	247.642	-0.147057	0.0523687	0.00015852	0.00853904	Potra003497g21832	flowering time control protein FCA isoform X1	GO:0003676|GO:0005515	nucleic acid binding|protein binding	Molecular Function|Molecular Function	NA	NA	NA	NA
Potra2n2c4657	247.642	-0.147057	0.0523687	0.00015852	0.00853904	Potra003497g21832	flowering time control protein FCA isoform X1	GO:0003676	nucleic acid binding	Molecular Function	NA	NA	NA	NA
Potra2n2c4657	247.642	-0.147057	0.0523687	0.00015852	0.00853904	Potra003497g21832	flowering time control protein FCA isoform X1	GO:0003676	nucleic acid binding	Molecular Function	NA	NA	NA	NA
Potra2n2c4657	247.642	-0.147057	0.0523687	0.00015852	0.00853904	Potra003497g21832	flowering time control protein FCA isoform X1	GO:0003676	nucleic acid binding	Molecular Function	NA	NA	NA	NA
Potra2n2c4657	247.642	-0.147057	0.0523687	0.00015852	0.00853904	Potra003497g21832	flowering time control protein FCA isoform X1	GO:0003676	nucleic acid binding	Molecular Function	NA	NA	NA	NA
Potra2n9c18948	715.556	0.139817	0.0528982	0.000245723	0.00853904	NA	NA	NA	NA	NA	NA	NA	NA	NA
Potra2n12c24744	320.261	0.227653	0.0809556	0.000155028	0.00853904	Potra001047g08881	peroxisomal 2,4-dienoyl-CoA reductase	GO:0008670|GO:0055114	2,4-dienoyl-CoA reductase (NADPH) activity|oxidation-reduction process	Molecular Function|Biological Process	Potri|012G125900.1	99	Artha|AT3G12800	77.52
Potra2n13c25393	109.954	0.217817	0.07387	0.000103781	0.00863937	Potra001621g13331	MICOS complex subunit Mic10-like protein (DUF543)	GO:0061617	MICOS complex	Cellular Component	Potri|013G105700.1	87.88	Artha|AT1G22520	56.25
Potra2n13c25393	109.954	0.217817	0.07387	0.000103781	0.00863937	Potra001621g13331	MICOS complex subunit Mic10-like protein (DUF543)	GO:0061617	MICOS complex	Cellular Component	NA	NA	NA	NA
Potra2n13c25393	109.954	0.217817	0.07387	0.000103781	0.00863937	Potra001621g13331	MICOS complex subunit Mic10-like protein (DUF543)	GO:0061617	MICOS complex	Cellular Component	NA	NA	NA	NA
Potra2n1c1733	44.7166	-0.495851	0.157577	5.51e-05	0.00864418	Potra000343g01192	inactive protein kinase SELMODRAFT_444075	GO:0004672|GO:0005524|GO:0006468	protein kinase activity|ATP binding|protein phosphorylation	Molecular Function|Molecular Function|Biological Process	Potri|001G200000.1	96.03	Artha|AT3G13690	71.81
Potra2n1c1733	44.7166	-0.495851	0.157577	5.51e-05	0.00864418	Potra000343g01192	inactive protein kinase SELMODRAFT_444075	GO:0004672|GO:0005524|GO:0006468	protein kinase activity|ATP binding|protein phosphorylation	Molecular Function|Molecular Function|Biological Process	NA	NA	NA	NA
Potra2n1c1733	44.7166	-0.495851	0.157577	5.51e-05	0.00864418	Potra000343g01192	inactive protein kinase SELMODRAFT_444075	GO:0004672|GO:0005524|GO:0006468	protein kinase activity|ATP binding|protein phosphorylation	Molecular Function|Molecular Function|Biological Process	NA	NA	NA	NA
Potra2n1c1733	44.7166	-0.495851	0.157577	5.51e-05	0.00864418	Potra000343g01192	inactive protein kinase SELMODRAFT_444075	GO:0004672|GO:0005524|GO:0006468	protein kinase activity|ATP binding|protein phosphorylation	Molecular Function|Molecular Function|Biological Process	NA	NA	NA	NA
Potra2n1c1733	44.7166	-0.495851	0.157577	5.51e-05	0.00864418	Potra000343g01192	inactive protein kinase SELMODRAFT_444075	GO:0004672|GO:0005524|GO:0006468	protein kinase activity|ATP binding|protein phosphorylation	Molecular Function|Molecular Function|Biological Process	NA	NA	NA	NA
Potra2n1c1733	44.7166	-0.495851	0.157577	5.51e-05	0.00864418	Potra000343g01192	inactive protein kinase SELMODRAFT_444075	GO:0004672|GO:0005524|GO:0006468	protein kinase activity|ATP binding|protein phosphorylation	Molecular Function|Molecular Function|Biological Process	NA	NA	NA	NA
Potra2n1c1733	44.7166	-0.495851	0.157577	5.51e-05	0.00864418	Potra000343g01192	inactive protein kinase SELMODRAFT_444075	GO:0004672|GO:0005524|GO:0006468	protein kinase activity|ATP binding|protein phosphorylation	Molecular Function|Molecular Function|Biological Process	NA	NA	NA	NA
Potra2n1c1733	44.7166	-0.495851	0.157577	5.51e-05	0.00864418	Potra000343g01192	inactive protein kinase SELMODRAFT_444075	GO:0004672|GO:0005524|GO:0006468	protein kinase activity|ATP binding|protein phosphorylation	Molecular Function|Molecular Function|Biological Process	NA	NA	NA	NA
Potra2n1c1733	44.7166	-0.495851	0.157577	5.51e-05	0.00864418	Potra000343g01192	inactive protein kinase SELMODRAFT_444075	GO:0004672|GO:0005524|GO:0006468	protein kinase activity|ATP binding|protein phosphorylation	Molecular Function|Molecular Function|Biological Process	NA	NA	NA	NA
Potra2n1c1733	44.7166	-0.495851	0.157577	5.51e-05	0.00864418	Potra000343g01192	inactive protein kinase SELMODRAFT_444075	GO:0004672|GO:0005524|GO:0006468	protein kinase activity|ATP binding|protein phosphorylation	Molecular Function|Molecular Function|Biological Process	NA	NA	NA	NA
Potra2n1c1733	44.7166	-0.495851	0.157577	5.51e-05	0.00864418	Potra000343g01192	inactive protein kinase SELMODRAFT_444075	GO:0004672|GO:0005524|GO:0006468	protein kinase activity|ATP binding|protein phosphorylation	Molecular Function|Molecular Function|Biological Process	NA	NA	NA	NA
Potra2n1c1733	44.7166	-0.495851	0.157577	5.51e-05	0.00864418	Potra000343g01192	inactive protein kinase SELMODRAFT_444075	GO:0004672|GO:0005524|GO:0006468	protein kinase activity|ATP binding|protein phosphorylation	Molecular Function|Molecular Function|Biological Process	NA	NA	NA	NA
Potra2n1c1733	44.7166	-0.495851	0.157577	5.51e-05	0.00864418	Potra000343g01192	inactive protein kinase SELMODRAFT_444075	GO:0004672|GO:0005524|GO:0006468	protein kinase activity|ATP binding|protein phosphorylation	Molecular Function|Molecular Function|Biological Process	NA	NA	NA	NA
Potra2n5c11602	393.98	-5.52e-05	0.00144291	0.000252654	0.00864418	Potra005975g25531	CLK4-associating serine/arginine rich protein-like isoform X2				Potri|005G138200.1	99.21	Artha|AT4G36980	82.81
Potra2n5c11602	393.98	-5.52e-05	0.00144291	0.000252654	0.00864418	Potra005867g25507	CLK4-associating serine/arginine rich protein-like isoform X2				Potri|005G138200.1	93.4	Artha|AT4G36980	66.36
Potra2n3c6763	231.723	0.172598	0.0616408	0.000163121	0.00864418	NA	NA	NA	NA	NA	NA	NA	NA	NA
Potra2n7c16575	455.234	0.220014	0.0835063	0.000254678	0.00864418	Potra003997g24068	homeobox-leucine zipper protein HAT22-like	GO:0003700|GO:0006355|GO:0043565	DNA binding transcription factor activity|regulation of transcription, DNA-templated|sequence-specific DNA binding	Molecular Function|Biological Process|Molecular Function	Potri|007G008200.1	98.18	Artha|AT4G37790	64.16
Potra2n15c28785	290.99	-0.193326	0.069227	0.000164643	0.00878352	Potra001503g12531	synaptotagmin-5-like isoform X1	GO:0016021	integral component of membrane	Cellular Component	Potri|015G046700.1	92.8	Artha|AT3G18370	61.9
Potra2n15c28785	290.99	-0.193326	0.069227	0.000164643	0.00878352	Potra001503g12531	C2 domain-containing family protein	GO:0005783|GO:0016021	endoplasmic reticulum|integral component of membrane	Cellular Component|Cellular Component	NA	NA	NA	NA
Potra2n15c28785	290.99	-0.193326	0.069227	0.000164643	0.00878352	Potra001503g12531	C2 domain-containing family protein	GO:0005783|GO:0016021	endoplasmic reticulum|integral component of membrane	Cellular Component|Cellular Component	NA	NA	NA	NA
Potra2n15c28785	290.99	-0.193326	0.069227	0.000164643	0.00878352	Potra001503g12531	C2 domain-containing family protein	GO:0005783|GO:0016021	endoplasmic reticulum|integral component of membrane	Cellular Component|Cellular Component	NA	NA	NA	NA
Potra2n8c17250	573.547	-0.230193	0.0882035	0.000270491	0.0091191	NA	NA	NA	NA	NA	NA	NA	NA	NA
Potra2n15c29204	405.268	-0.275266	0.107684	0.000307977	0.00912783	Potra001064g09139	two-component response regulator-like APRR5 isoform X1	GO:0000160|GO:0005515	phosphorelay signal transduction system|protein binding	Biological Process|Molecular Function	Potri|015G002300.1	91.61	Artha|AT5G24470	64.98
Potra2n15c29204	405.268	-0.275266	0.107684	0.000307977	0.00912783	Potra001064g09139	two-component response regulator-like APRR5 isoform X1	GO:0000160|GO:0005515	phosphorelay signal transduction system|protein binding	Biological Process|Molecular Function	NA	NA	NA	NA
Potra2n15c29204	405.268	-0.275266	0.107684	0.000307977	0.00912783	Potra001064g09139	two-component response regulator-like APRR5 isoform X1	GO:0000160|GO:0005515	phosphorelay signal transduction system|protein binding	Biological Process|Molecular Function	NA	NA	NA	NA
Potra2n15c29204	405.268	-0.275266	0.107684	0.000307977	0.00912783	Potra001064g09139	two-component response regulator-like APRR5 isoform X1	GO:0000160	phosphorelay signal transduction system	Biological Process	NA	NA	NA	NA
Potra2n15c29204	405.268	-0.275266	0.107684	0.000307977	0.00912783	Potra001064g09139	two-component response regulator-like APRR5 isoform X1	GO:0000160	phosphorelay signal transduction system	Biological Process	NA	NA	NA	NA
Potra2n15c29204	405.268	-0.275266	0.107684	0.000307977	0.00912783	Potra003804g22917	two-component response regulator-like APRR5 isoform X1	GO:0000160|GO:0005515	phosphorelay signal transduction system|protein binding	Biological Process|Molecular Function	Potri|012G005900.1	96.4	Artha|AT5G24470	66.97
Potra2n15c29204	405.268	-0.275266	0.107684	0.000307977	0.00912783	Potra003804g22917	two-component response regulator-like APRR5 isoform X1	GO:0000160|GO:0005515	phosphorelay signal transduction system|protein binding	Biological Process|Molecular Function	NA	NA	NA	NA
Potra2n15c29204	405.268	-0.275266	0.107684	0.000307977	0.00912783	Potra003804g22917	two-component response regulator-like APRR5 isoform X1	GO:0000160|GO:0005515	phosphorelay signal transduction system|protein binding	Biological Process|Molecular Function	NA	NA	NA	NA
Potra2n15c29204	405.268	-0.275266	0.107684	0.000307977	0.00912783	Potra003804g22917	two-component response regulator-like APRR5 isoform X1	GO:0000160|GO:0005515	phosphorelay signal transduction system|protein binding	Biological Process|Molecular Function	NA	NA	NA	NA
Potra2n15c29204	405.268	-0.275266	0.107684	0.000307977	0.00912783	Potra003804g22917	two-component response regulator-like APRR5 isoform X1	GO:0005515	protein binding	Molecular Function	NA	NA	NA	NA
Potra2n15c29204	405.268	-0.275266	0.107684	0.000307977	0.00912783	Potra003804g22917	two-component response regulator-like APRR5 isoform X1	GO:0005515	protein binding	Molecular Function	NA	NA	NA	NA
Potra2n12c23688	273.73	-0.493125	0.173313	0.000133189	0.00923631	NA	NA	NA	NA	NA	NA	NA	NA	NA
Potra2n9c20034	21.742	-2.34e-05	0.00144274	5.67e-05	0.00923631	Potra000802g06352	transcription factor, putative				Potri|010G202900.1	91.03	Artha|AT2G39690	51.66
Potra2n9c20034	21.742	-2.34e-05	0.00144274	5.67e-05	0.00923631	Potra000802g06352	transcription factor, putative				NA	NA	NA	NA
Potra2n9c20034	21.742	-2.34e-05	0.00144274	5.67e-05	0.00923631	Potra000802g06352	transcription factor, putative				NA	NA	NA	NA
Potra2n9c20034	21.742	-2.34e-05	0.00144274	5.67e-05	0.00923631	Potra000802g06352	transcription factor, putative				NA	NA	NA	NA
Potra2n9c20034	21.742	-2.34e-05	0.00144274	5.67e-05	0.00923631	Potra003143g20838	electron transporter, putative	GO:0009507	chloroplast	Cellular Component	Potri|009G009500.1	98.64	Artha|AT5G60720	52.87
Potra2n9c20034	21.742	-2.34e-05	0.00144274	5.67e-05	0.00923631	Potra003143g20838	electron transporter, putative	GO:0009507	chloroplast	Cellular Component	NA	NA	NA	NA
Potra2n9c20034	21.742	-2.34e-05	0.00144274	5.67e-05	0.00923631	Potra003143g20838	electron transporter, putative	GO:0009507	chloroplast	Cellular Component	NA	NA	NA	NA
Potra2n9c20034	21.742	-2.34e-05	0.00144274	5.67e-05	0.00923631	Potra003143g20838	electron transporter, putative	GO:0009507	chloroplast	Cellular Component	NA	NA	NA	NA
Potra2n9c20034	21.742	-2.34e-05	0.00144274	5.67e-05	0.00923631	Potra003143g20838	electron transporter, putative	GO:0009507	chloroplast	Cellular Component	NA	NA	NA	NA
Potra2n9c20034	21.742	-2.34e-05	0.00144274	5.67e-05	0.00923631	Potra003143g20838	electron transporter, putative	GO:0009507	chloroplast	Cellular Component	NA	NA	NA	NA
Potra2n9c20034	21.742	-2.34e-05	0.00144274	5.67e-05	0.00923631	Potra003143g20838	electron transporter, putative	GO:0009507	chloroplast	Cellular Component	NA	NA	NA	NA
Potra2n1c1418	196.815	-0.347016	0.126039	0.000184614	0.00929997	NA	NA	NA	NA	NA	NA	NA	NA	NA
Potra2n15c28376	133.849	-0.266129	0.0926763	0.000130718	0.00932181	Potra001411g11968	telomere length regulation protein TEL2 homolog	GO:0016021	integral component of membrane	Cellular Component	Potri|015G090700.1	97.95	Artha|AT3G48470	57.41
Potra2n15c28376	133.849	-0.266129	0.0926763	0.000130718	0.00932181	Potra001411g11968	telomere length regulation protein TEL2 homolog	GO:0016021	integral component of membrane	Cellular Component	NA	NA	NA	NA
Potra2n15c28376	133.849	-0.266129	0.0926763	0.000130718	0.00932181	Potra001411g11968	telomere length regulation protein TEL2 homolog	GO:0016021	integral component of membrane	Cellular Component	NA	NA	NA	NA
Potra2n15c28376	133.849	-0.266129	0.0926763	0.000130718	0.00932181	Potra001411g11968	telomere length regulation protein TEL2 homolog	GO:0016021	integral component of membrane	Cellular Component	NA	NA	NA	NA
Potra2n15c28376	133.849	-0.266129	0.0926763	0.000130718	0.00932181	Potra001411g11968	telomere length regulation protein TEL2 homolog	GO:0016021	integral component of membrane	Cellular Component	NA	NA	NA	NA
Potra2n15c28376	133.849	-0.266129	0.0926763	0.000130718	0.00932181	Potra001411g11968	telomere length regulation protein TEL2 homolog	GO:0016021	integral component of membrane	Cellular Component	NA	NA	NA	NA
Potra2n8c17438	310.821	-0.184914	0.0689767	0.000224031	0.00948005	Potra001912g15171	CSC1-like protein At1g69450	GO:0016020	membrane	Cellular Component	Potri|010G164100.1	96.63	Artha|AT1G69450	59.22
Potra2n8c17438	310.821	-0.184914	0.0689767	0.000224031	0.00948005	Potra001912g15171	CSC1-like protein At1g69450	GO:0016020	membrane	Cellular Component	NA	NA	NA	NA
Potra2n8c17438	310.821	-0.184914	0.0689767	0.000224031	0.00948005	Potra001912g15171	CSC1-like protein At1g69450	GO:0016020	membrane	Cellular Component	NA	NA	NA	NA
Potra2n8c17438	310.821	-0.184914	0.0689767	0.000224031	0.00948005	Potra002150g16636	CSC1-like protein At1g69450	GO:0016020	membrane	Cellular Component	Potri|008G091200.1	97.34	Artha|AT1G69450	59.64
Potra2n8c17438	310.821	-0.184914	0.0689767	0.000224031	0.00948005	Potra002150g16636	CSC1-like protein At1g69450	GO:0016020	membrane	Cellular Component	NA	NA	NA	NA
Potra2n8c17438	310.821	-0.184914	0.0689767	0.000224031	0.00948005	Potra002150g16636	CSC1-like protein At1g69450	GO:0016020	membrane	Cellular Component	NA	NA	NA	NA
Potra2n8c17438	310.821	-0.184914	0.0689767	0.000224031	0.00948005	Potra002150g16636	CSC1-like protein At1g69450	GO:0016020	membrane	Cellular Component	NA	NA	NA	NA
Potra2n8c17438	310.821	-0.184914	0.0689767	0.000224031	0.00948005	Potra002150g16636	CSC1-like protein At1g69450	GO:0016020	membrane	Cellular Component	NA	NA	NA	NA
Potra2n8c17438	310.821	-0.184914	0.0689767	0.000224031	0.00948005	Potra002150g16636	CSC1-like protein At1g69450	GO:0016020	membrane	Cellular Component	NA	NA	NA	NA
Potra2n1c752	1029.4	0.141805	0.0535241	0.000243048	0.00948005	Potra000931g07591	nucleoside diphosphate kinase family protein	GO:0004550|GO:0006165|GO:0006183|GO:0006228|GO:0006241	nucleoside diphosphate kinase activity|nucleoside diphosphate phosphorylation|GTP biosynthetic process|UTP biosynthetic process|CTP biosynthetic process	Molecular Function|Biological Process|Biological Process|Biological Process|Biological Process	Potri|003G140600.1	85.6	Artha|AT4G23900	78.19
Potra2n1c752	1029.4	0.141805	0.0535241	0.000243048	0.00948005	Potra000931g07591	nucleoside diphosphate kinase family protein	GO:0004550|GO:0006165|GO:0006183|GO:0006228|GO:0006241	nucleoside diphosphate kinase activity|nucleoside diphosphate phosphorylation|GTP biosynthetic process|UTP biosynthetic process|CTP biosynthetic process	Molecular Function|Biological Process|Biological Process|Biological Process|Biological Process	NA	NA	NA	NA
Potra2n1c752	1029.4	0.141805	0.0535241	0.000243048	0.00948005	Potra000931g07591	nucleoside diphosphate kinase 3-like	GO:0004550|GO:0006165|GO:0006183|GO:0006228|GO:0006241	nucleoside diphosphate kinase activity|nucleoside diphosphate phosphorylation|GTP biosynthetic process|UTP biosynthetic process|CTP biosynthetic process	Molecular Function|Biological Process|Biological Process|Biological Process|Biological Process	NA	NA	NA	NA
Potra2n1c752	1029.4	0.141805	0.0535241	0.000243048	0.00948005	Potra000931g07591	nucleoside diphosphate kinase family protein	GO:0004550|GO:0006165|GO:0006183|GO:0006228|GO:0006241	nucleoside diphosphate kinase activity|nucleoside diphosphate phosphorylation|GTP biosynthetic process|UTP biosynthetic process|CTP biosynthetic process	Molecular Function|Biological Process|Biological Process|Biological Process|Biological Process	NA	NA	NA	NA
Potra2n2c4960	442.931	0.172821	0.0680502	0.000328553	0.00951417	Potra003465g21752	ATG8-interacting protein 1	GO:0016021	integral component of membrane	Cellular Component	Potri|002G160700.1	94.18	Artha|AT4G00355	45.25
Potra2n2c4960	442.931	0.172821	0.0680502	0.000328553	0.00951417	Potra003465g21752	ATG8-interacting protein 1	GO:0016021	integral component of membrane	Cellular Component	NA	NA	NA	NA
Potra2n2c4960	442.931	0.172821	0.0680502	0.000328553	0.00951417	Potra003465g21752	ATG8-interacting protein 1	GO:0016021	integral component of membrane	Cellular Component	NA	NA	NA	NA
Potra2n2c4960	442.931	0.172821	0.0680502	0.000328553	0.00951417	Potra003465g21752	ATG8-interacting protein 1	GO:0016021	integral component of membrane	Cellular Component	NA	NA	NA	NA
Potra2n2c4960	442.931	0.172821	0.0680502	0.000328553	0.00951417	Potra003465g21752	ATG8-interacting protein 1	GO:0016021	integral component of membrane	Cellular Component	NA	NA	NA	NA
Potra2n2c4960	442.931	0.172821	0.0680502	0.000328553	0.00951417	Potra003465g21752	ATG8-interacting protein 1	GO:0016021	integral component of membrane	Cellular Component	NA	NA	NA	NA
Potra2n15c28621	218.088	-0.201319	0.0732397	0.000187721	0.00958325	NA	NA	NA	NA	NA	NA	NA	NA	NA
Potra2n14c26844	81.7761	-0.218964	0.0705357	6.57e-05	0.00961411	Potra166219g27216	Phosphotransferase KptA/Tpt1	GO:0006388|GO:0016772	tRNA splicing, via endonucleolytic cleavage and ligation|transferase activity, transferring phosphorus-containing groups	Biological Process|Molecular Function	Potri|014G068500.1	97.2	Artha|AT2G45320	67.59
Potra2n1c1770	194.331	-0.215502	0.0779292	0.000177167	0.00961411	NA	NA	NA	NA	NA	NA	NA	NA	NA
Potra2n2c5058	588.966	-0.169447	0.0644464	0.000235095	0.00961411	Potra001794g14554	calcium-dependent lipid-binding family protein	GO:0006355|GO:0006950	regulation of transcription, DNA-templated|response to stress	Biological Process|Biological Process	Potri|002G150700.1	96.39	Artha|AT3G61050	69.85
Potra2n2c5058	588.966	-0.169447	0.0644464	0.000235095	0.00961411	Potra001794g14554	calcium-dependent lipid-binding family protein	GO:0006355|GO:0006950	regulation of transcription, DNA-templated|response to stress	Biological Process|Biological Process	NA	NA	NA	NA
Potra2n2c5058	588.966	-0.169447	0.0644464	0.000235095	0.00961411	Potra001794g14554	calcium-dependent lipid-binding family protein	GO:0006355|GO:0006950	regulation of transcription, DNA-templated|response to stress	Biological Process|Biological Process	NA	NA	NA	NA
Potra2n1c661	45.0379	1.62048	0.501652	4.21e-05	0.00976844	Potra001477g12360	LOB domain-containing protein 4-like				Potri|001G081400.1	99.41	Artha|AT1G31320	82.56
Potra2n5c11363	354.127	-0.258953	0.0951003	0.00019835	0.00984968	NA	NA	NA	NA	NA	NA	NA	NA	NA
Potra2n1c1092	86.4037	-0.256001	0.0831389	6.9e-05	0.00984968	NA	NA	NA	NA	NA	NA	NA	NA	NA
Potra2n5c12800	179.028	-0.231718	0.0855955	0.000203623	0.00984968	Potra000499g03198	probable receptor-like protein kinase At5g18500	GO:0004672|GO:0005524|GO:0006468	protein kinase activity|ATP binding|protein phosphorylation	Molecular Function|Molecular Function|Biological Process	Potri|013G003700.1	98.08	Artha|AT1G56720	75.43
Potra2n5c12800	179.028	-0.231718	0.0855955	0.000203623	0.00984968	Potra000499g03198	probable receptor-like protein kinase At5g18500	GO:0004672|GO:0005524|GO:0006468	protein kinase activity|ATP binding|protein phosphorylation	Molecular Function|Molecular Function|Biological Process	NA	NA	NA	NA
Potra2n5c12800	179.028	-0.231718	0.0855955	0.000203623	0.00984968	Potra000499g03198	probable receptor-like protein kinase At5g18500	GO:0004672|GO:0005524|GO:0006468	protein kinase activity|ATP binding|protein phosphorylation	Molecular Function|Molecular Function|Biological Process	NA	NA	NA	NA
Potra2n5c12800	179.028	-0.231718	0.0855955	0.000203623	0.00984968	Potra000499g03198	probable receptor-like protein kinase At5g18500	GO:0004672|GO:0005524|GO:0006468	protein kinase activity|ATP binding|protein phosphorylation	Molecular Function|Molecular Function|Biological Process	NA	NA	NA	NA
Potra2n15c28089	101.428	-0.229094	0.0801285	0.000149576	0.00984968	Potra003916g23496	K(+) efflux antiporter 5 isoform X1	GO:0006812|GO:0015299|GO:0016021|GO:0055085	cation transport|solute:proton antiporter activity|integral component of membrane|transmembrane transport	Biological Process|Molecular Function|Cellular Component|Biological Process	Potri|015G132400.1	98.42	Artha|AT5G51710	85.18
Potra2n15c28089	101.428	-0.229094	0.0801285	0.000149576	0.00984968	Potra003916g23496	K(+) efflux antiporter 5 isoform X1	GO:0006812|GO:0015299|GO:0016021|GO:0055085	cation transport|solute:proton antiporter activity|integral component of membrane|transmembrane transport	Biological Process|Molecular Function|Cellular Component|Biological Process	NA	NA	NA	NA
Potra2n15c28089	101.428	-0.229094	0.0801285	0.000149576	0.00984968	Potra003916g23496	K(+) efflux antiporter 5 isoform X1	GO:0006812|GO:0015299|GO:0016021|GO:0055085	cation transport|solute:proton antiporter activity|integral component of membrane|transmembrane transport	Biological Process|Molecular Function|Cellular Component|Biological Process	NA	NA	NA	NA
Potra2n15c28089	101.428	-0.229094	0.0801285	0.000149576	0.00984968	Potra003916g23496	K(+) efflux antiporter 5 isoform X1	GO:0006812|GO:0015299|GO:0016021|GO:0055085	cation transport|solute:proton antiporter activity|integral component of membrane|transmembrane transport	Biological Process|Molecular Function|Cellular Component|Biological Process	NA	NA	NA	NA
Potra2n15c28089	101.428	-0.229094	0.0801285	0.000149576	0.00984968	Potra003916g23496	K(+) efflux antiporter 5	GO:0006812|GO:0015299|GO:0016021|GO:0055085	cation transport|solute:proton antiporter activity|integral component of membrane|transmembrane transport	Biological Process|Molecular Function|Cellular Component|Biological Process	NA	NA	NA	NA
Potra2n17c31363	399.245	-0.112094	0.0420202	0.000240109	0.00984968	Potra001481g12380	GYF domain-containing family protein	GO:0005515	protein binding	Molecular Function	Potri|T044200.1	93.47	Artha|AT1G24300	35.45
Potra2n17c31363	399.245	-0.112094	0.0420202	0.000240109	0.00984968	Potra001481g12380	GYF domain-containing family protein	GO:0005515	protein binding	Molecular Function	NA	NA	NA	NA
Potra2n17c31363	399.245	-0.112094	0.0420202	0.000240109	0.00984968	Potra001481g12380	GYF domain-containing family protein	GO:0005515	protein binding	Molecular Function	NA	NA	NA	NA
Potra2n17c31363	399.245	-0.112094	0.0420202	0.000240109	0.00984968	Potra001481g12380	GYF domain-containing family protein	GO:0005515	protein binding	Molecular Function	NA	NA	NA	NA
Potra2n17c31363	399.245	-0.112094	0.0420202	0.000240109	0.00984968	Potra001481g12380	GYF domain-containing family protein	GO:0005515	protein binding	Molecular Function	NA	NA	NA	NA
Potra2n17c31363	399.245	-0.112094	0.0420202	0.000240109	0.00984968	Potra001481g12380	GYF domain-containing family protein	GO:0005515	protein binding	Molecular Function	NA	NA	NA	NA
Potra2n10c22110	744.847	0.104304	0.0393254	0.000242925	0.00984968	Potra001385g11801	mitochondrial-processing peptidase subunit alpha-like	GO:0004222|GO:0006508|GO:0046872	metalloendopeptidase activity|proteolysis|metal ion binding	Molecular Function|Biological Process|Molecular Function	Potri|010G036700.1	98.81	Artha|AT1G51980	62.13
Potra2n10c22110	744.847	0.104304	0.0393254	0.000242925	0.00984968	Potra001385g11801	mitochondrial-processing peptidase subunit alpha-like	GO:0003824|GO:0046872	catalytic activity|metal ion binding	Molecular Function|Molecular Function	NA	NA	NA	NA
Potra2n11c22886	557.339	0.115787	0.0439423	0.000252614	0.00984968	NA	NA	NA	NA	NA	NA	NA	NA	NA
Potra2n2c4687	320.384	0.190397	0.0710292	0.000228089	0.00984968	Potra196446g31555	ubiquitin-40S ribosomal protein S27a	GO:0003735|GO:0005515|GO:0005840|GO:0006412	structural constituent of ribosome|protein binding|ribosome|translation	Molecular Function|Molecular Function|Cellular Component|Biological Process	Potri|002G190000.1	98.51	Artha|AT2G47110	96.75
Potra2n2c4687	320.384	0.190397	0.0710292	0.000228089	0.00984968	Potra000534g32958	ubiquitin-40S ribosomal protein S27a	GO:0003735|GO:0005515|GO:0005840|GO:0006412	structural constituent of ribosome|protein binding|ribosome|translation	Molecular Function|Molecular Function|Cellular Component|Biological Process	Potri|002G190000.1	100	Artha|AT2G47110	96.13
Potra2n2c4687	320.384	0.190397	0.0710292	0.000228089	0.00984968	Potra001813g31291	ubiquitin-40S ribosomal protein S27a	GO:0003735|GO:0005515|GO:0005840|GO:0006412	structural constituent of ribosome|protein binding|ribosome|translation	Molecular Function|Molecular Function|Cellular Component|Biological Process	Potri|002G190000.1	100	Artha|AT2G47110	96.13
Potra2n11c23219	238.565	-0.294766	0.109181	0.000209886	0.0099764	Potra188671g28625	low-temperature-induced cysteine proteinase-like	GO:0006508|GO:0008234	proteolysis|cysteine-type peptidase activity	Biological Process|Molecular Function	Potri|011G066900.1	93.12	Artha|AT4G23520	37.09
Potra2n11c23219	238.565	-0.294766	0.109181	0.000209886	0.0099764	Potra162262g27003	low-temperature-induced cysteine proteinase-like	GO:0006508|GO:0008234	proteolysis|cysteine-type peptidase activity	Biological Process|Molecular Function	Potri|011G066900.1	91.16	Artha|AT1G09850	50.94
Potra2n11c23219	238.565	-0.294766	0.109181	0.000209886	0.0099764	Potra162262g27003	low-temperature-induced cysteine proteinase-like	GO:0006508|GO:0008234	proteolysis|cysteine-type peptidase activity	Biological Process|Molecular Function	NA	NA	NA	NA
Potra2n18c32895	601.239	-0.178848	0.0681156	0.000255142	0.0100381	Potra004387g24877	ER membrane protein complex subunit 1	GO:0005515|GO:0072546	protein binding|ER membrane protein complex	Molecular Function|Cellular Component	Potri|018G039800.1	99.09	Artha|AT5G11560	69.28
Potra2n17c30948	179.911	-0.192842	0.0716141	0.0002148	0.0100779	NA	NA	NA	NA	NA	NA	NA	NA	NA
Potra2n4c9747	289.904	-0.177792	0.065667	0.000209957	0.0100779	Potra003081g20695	phox domain-containing family protein	GO:0035091	phosphatidylinositol binding	Molecular Function	Potri|004G146600.1	91.46	Artha|AT2G15900	54.82
Potra2n4c9747	289.904	-0.177792	0.065667	0.000209957	0.0100779	Potra003081g20695	phox domain-containing family protein	GO:0035091	phosphatidylinositol binding	Molecular Function	NA	NA	NA	NA
Potra2n4c9747	289.904	-0.177792	0.065667	0.000209957	0.0100779	Potra003081g20695	phox domain-containing family protein	GO:0035091	phosphatidylinositol binding	Molecular Function	NA	NA	NA	NA
Potra2n4c9747	289.904	-0.177792	0.065667	0.000209957	0.0100779	Potra003081g20695	phox domain-containing family protein	GO:0035091	phosphatidylinositol binding	Molecular Function	NA	NA	NA	NA
Potra2n4c9747	289.904	-0.177792	0.065667	0.000209957	0.0100779	Potra003081g20695	phox domain-containing family protein	GO:0035091	phosphatidylinositol binding	Molecular Function	NA	NA	NA	NA
Potra2n4c9747	289.904	-0.177792	0.065667	0.000209957	0.0100779	Potra003081g20695	phox domain-containing family protein	GO:0035091	phosphatidylinositol binding	Molecular Function	NA	NA	NA	NA
Potra2n1c1826	501.54	-0.151969	0.0608643	0.000371983	0.0100779	Potra002761g19925	Nuf2 family protein	GO:0005783|GO:0016021	endoplasmic reticulum|integral component of membrane	Cellular Component|Cellular Component	Potri|001G211700.1	96.4	Artha|AT1G60995	65.38
Potra2n1c1826	501.54	-0.151969	0.0608643	0.000371983	0.0100779	Potra002761g19925	Nuf2 family protein	GO:0005783|GO:0016021	endoplasmic reticulum|integral component of membrane	Cellular Component|Cellular Component	NA	NA	NA	NA
Potra2n1c1826	501.54	-0.151969	0.0608643	0.000371983	0.0100779	Potra002761g19925	Nuf2 family protein	GO:0005783|GO:0016021	endoplasmic reticulum|integral component of membrane	Cellular Component|Cellular Component	NA	NA	NA	NA
Potra2n1c3831	454.867	-0.151502	0.0611021	0.00036918	0.0100779	Potra001457g12259	trihelix transcription factor GTL1 isoform X2				Potri|001G454500.1	95.23	Artha|AT1G76890	42.47
Potra2n1c3831	454.867	-0.151502	0.0611021	0.00036918	0.0100779	Potra001457g12259	trihelix transcription factor GTL1 isoform X1				NA	NA	NA	NA
Potra2n1c3831	454.867	-0.151502	0.0611021	0.00036918	0.0100779	Potra001457g12259	trihelix transcription factor GTL1-like isoform X2				NA	NA	NA	NA
Potra2n1c3831	454.867	-0.151502	0.0611021	0.00036918	0.0100779	Potra002278g17465	trihelix transcription factor GTL1-like isoform X1				Potri|001G454500.1	79.75	Artha|AT1G76890	40.92
Potra2n1c3831	454.867	-0.151502	0.0611021	0.00036918	0.0100779	Potra002278g17465	trihelix transcription factor GTL1-like isoform X2				NA	NA	NA	NA
Potra2n1c3831	454.867	-0.151502	0.0611021	0.00036918	0.0100779	Potra002278g17465	trihelix transcription factor GTL1-like isoform X1				NA	NA	NA	NA
Potra2n10c21568	411.641	0.137911	0.0517036	0.000242184	0.0100779	NA	NA	NA	NA	NA	NA	NA	NA	NA
Potra2n1c3121	562.726	0.139037	0.0541236	0.000267528	0.0100779	NA	NA	NA	NA	NA	NA	NA	NA	NA
Potra2n5c12111	1321.87	0.138538	0.053144	0.000281157	0.0101761	NA	NA	NA	NA	NA	NA	NA	NA	NA
Potra2n10c20521	6.10148	1.23161	0.384584	4.81e-05	0.0102233	Potra000783g06185	exocyst complex component EXO70H1-like	GO:0000145|GO:0006887	exocyst|exocytosis	Cellular Component|Biological Process	Potri|010G212400.1	95.39	Artha|AT2G39380	57.8
Potra2n14c27479	168.661	-0.131253	0.0488672	0.000223512	0.0103012	Potra001931g15304	nodulin homeobox isoform X1	GO:0003677	DNA binding	Molecular Function	Potri|002G213400.1	80.16	Artha|AT4G03090	46.72
Potra2n14c27479	168.661	-0.131253	0.0488672	0.000223512	0.0103012	Potra001931g15304	nodulin homeobox isoform X1	GO:0003677	DNA binding	Molecular Function	NA	NA	NA	NA
Potra2n14c27479	168.661	-0.131253	0.0488672	0.000223512	0.0103012	Potra001931g15304	nodulin homeobox isoform X1	GO:0003677	DNA binding	Molecular Function	NA	NA	NA	NA
Potra2n14c27479	168.661	-0.131253	0.0488672	0.000223512	0.0103012	Potra001931g15304	nodulin homeobox isoform X1	GO:0003677	DNA binding	Molecular Function	NA	NA	NA	NA
Potra2n14c27479	168.661	-0.131253	0.0488672	0.000223512	0.0103012	Potra001931g15304	nodulin homeobox isoform X1	GO:0003677	DNA binding	Molecular Function	NA	NA	NA	NA
Potra2n10c20806	36.2903	-1.79e-05	0.00144272	7.04e-05	0.0104454	Potra000530g03677	laccase-12-like	GO:0005507|GO:0046274|GO:0048046|GO:0052716|GO:0055114	copper ion binding|lignin catabolic process|apoplast|hydroquinone:oxygen oxidoreductase activity|oxidation-reduction process	Molecular Function|Biological Process|Cellular Component|Molecular Function|Biological Process	Potri|010G183500.1	98.63	Artha|AT5G05390	77.95
Potra2n10c20806	36.2903	-1.79e-05	0.00144272	7.04e-05	0.0104454	Potra000530g03677	laccase-12-like	GO:0005507|GO:0046274|GO:0048046|GO:0052716|GO:0055114	copper ion binding|lignin catabolic process|apoplast|hydroquinone:oxygen oxidoreductase activity|oxidation-reduction process	Molecular Function|Biological Process|Cellular Component|Molecular Function|Biological Process	NA	NA	NA	NA
Potra2n10c20806	36.2903	-1.79e-05	0.00144272	7.04e-05	0.0104454	Potra000530g03677	laccase-12-like	GO:0005507|GO:0046274|GO:0048046|GO:0052716|GO:0055114	copper ion binding|lignin catabolic process|apoplast|hydroquinone:oxygen oxidoreductase activity|oxidation-reduction process	Molecular Function|Biological Process|Cellular Component|Molecular Function|Biological Process	NA	NA	NA	NA
Potra2n10c20806	36.2903	-1.79e-05	0.00144272	7.04e-05	0.0104454	Potra000530g03677	laccase-12-like	GO:0005507|GO:0046274|GO:0048046|GO:0052716|GO:0055114	copper ion binding|lignin catabolic process|apoplast|hydroquinone:oxygen oxidoreductase activity|oxidation-reduction process	Molecular Function|Biological Process|Cellular Component|Molecular Function|Biological Process	NA	NA	NA	NA
Potra2n10c20806	36.2903	-1.79e-05	0.00144272	7.04e-05	0.0104454	Potra000530g03677	laccase-12-like	GO:0005507|GO:0046274|GO:0048046|GO:0052716|GO:0055114	copper ion binding|lignin catabolic process|apoplast|hydroquinone:oxygen oxidoreductase activity|oxidation-reduction process	Molecular Function|Biological Process|Cellular Component|Molecular Function|Biological Process	NA	NA	NA	NA
Potra2n10c21170	55.0285	-0.690484	0.23072	8.82e-05	0.010481	Potra001706g13903	chitinase-like protein 2	GO:0004568|GO:0005975|GO:0006032|GO:0016998	chitinase activity|carbohydrate metabolic process|chitin catabolic process|cell wall macromolecule catabolic process	Molecular Function|Biological Process|Biological Process|Biological Process	Potri|010G141600.1	99.69	Artha|AT3G16920	82.49
Potra2n4c9663	293.373	-0.19792	0.0734519	0.000219393	0.010481	NA	NA	NA	NA	NA	NA	NA	NA	NA
Potra2n1c2794	1161.16	0.149055	0.0566433	0.00028638	0.010481	Potra000738g05818	mitochondrial phosphate carrier protein 3, mitochondrial-like	GO:0005743|GO:0006839|GO:0009651|GO:0015114|GO:0016021|GO:0035435	mitochondrial inner membrane|mitochondrial transport|response to salt stress|phosphate ion transmembrane transporter activity|integral component of membrane|phosphate ion transmembrane transport	Cellular Component|Biological Process|Biological Process|Molecular Function|Cellular Component|Biological Process	Potri|001G322300.1	98.36	Artha|AT5G14040	80.54
Potra2n1c2794	1161.16	0.149055	0.0566433	0.00028638	0.010481	Potra000738g05818	mitochondrial phosphate carrier protein 3, mitochondrial-like	GO:0005743|GO:0006839|GO:0009651|GO:0015114|GO:0016021|GO:0035435	mitochondrial inner membrane|mitochondrial transport|response to salt stress|phosphate ion transmembrane transporter activity|integral component of membrane|phosphate ion transmembrane transport	Cellular Component|Biological Process|Biological Process|Molecular Function|Cellular Component|Biological Process	NA	NA	NA	NA
Potra2n8c16992	1049.4	0.189937	0.0731823	0.000285528	0.010481	NA	NA	NA	NA	NA	NA	NA	NA	NA
Potra2n10c21287	140.828	-0.272576	0.0991257	0.000184424	0.0104923	Potra001973g15558	putative leucine-rich repeat receptor-like serine/threonine-protein kinase At2g14440	GO:0005768|GO:0005773|GO:0005802|GO:0005886|GO:0016021|GO:0016301|GO:0016310	endosome|vacuole|trans-Golgi network|plasma membrane|integral component of membrane|kinase activity|phosphorylation	Cellular Component|Cellular Component|Cellular Component|Cellular Component|Cellular Component|Molecular Function|Biological Process	Potri|010G129300.1	96.3	Artha|AT1G25570	69.85
Potra2n10c21287	140.828	-0.272576	0.0991257	0.000184424	0.0104923	Potra001973g15558	putative leucine-rich repeat receptor-like serine/threonine-protein kinase At2g14440	GO:0016021|GO:0016301|GO:0016310	integral component of membrane|kinase activity|phosphorylation	Cellular Component|Molecular Function|Biological Process	NA	NA	NA	NA
Potra2n10c21287	140.828	-0.272576	0.0991257	0.000184424	0.0104923	Potra001973g15558	putative leucine-rich repeat receptor-like serine/threonine-protein kinase At2g14440	GO:0016021|GO:0016301|GO:0016310	integral component of membrane|kinase activity|phosphorylation	Cellular Component|Molecular Function|Biological Process	NA	NA	NA	NA
Potra2n10c21287	140.828	-0.272576	0.0991257	0.000184424	0.0104923	Potra001973g15558	putative leucine-rich repeat receptor-like serine/threonine-protein kinase At2g14440	GO:0016021|GO:0016301|GO:0016310	integral component of membrane|kinase activity|phosphorylation	Cellular Component|Molecular Function|Biological Process	NA	NA	NA	NA
Potra2n10c21287	140.828	-0.272576	0.0991257	0.000184424	0.0104923	Potra001973g15558	putative leucine-rich repeat receptor-like serine/threonine-protein kinase At2g14440	GO:0016021|GO:0016301|GO:0016310	integral component of membrane|kinase activity|phosphorylation	Cellular Component|Molecular Function|Biological Process	NA	NA	NA	NA
Potra2n10c21287	140.828	-0.272576	0.0991257	0.000184424	0.0104923	Potra001973g15558	putative leucine-rich repeat receptor-like serine/threonine-protein kinase At2g14440	GO:0016021|GO:0016301|GO:0016310	integral component of membrane|kinase activity|phosphorylation	Cellular Component|Molecular Function|Biological Process	NA	NA	NA	NA
Potra2n5c11927	224.015	0.23539	0.0876622	0.000222987	0.0104923	Potra003626g22208	isocitrate dehydrogenase [NAD] regulatory subunit 1, mitochondrial	GO:0016616|GO:0055114	oxidoreductase activity, acting on the CH-OH group of donors, NAD or NADP as acceptor|oxidation-reduction process	Molecular Function|Biological Process	Potri|005G099600.1	97.03	Artha|AT4G35650	86.14
Potra2n5c11927	224.015	0.23539	0.0876622	0.000222987	0.0104923	Potra003626g22208	isocitrate dehydrogenase [NAD] regulatory subunit 1, mitochondrial	GO:0016616|GO:0055114	oxidoreductase activity, acting on the CH-OH group of donors, NAD or NADP as acceptor|oxidation-reduction process	Molecular Function|Biological Process	NA	NA	NA	NA
Potra2n8c16802	363.614	-0.151947	0.057843	0.000260745	0.0105207	Potra001821g14693	hypothetical protein POPTR_0008s02150g				Potri|008G020600.1	94.83	Artha|AT5G22450	34.28
Potra2n8c16802	363.614	-0.151947	0.057843	0.000260745	0.0105207	Potra001821g14693	hypothetical protein POPTR_0008s02150g				NA	NA	NA	NA
Potra2n8c16802	363.614	-0.151947	0.057843	0.000260745	0.0105207	Potra001821g14693	hypothetical protein POPTR_0008s02150g				NA	NA	NA	NA
Potra2n8c16802	363.614	-0.151947	0.057843	0.000260745	0.0105207	Potra001821g14693	hypothetical protein POPTR_0008s02150g				NA	NA	NA	NA
Potra2n8c16802	363.614	-0.151947	0.057843	0.000260745	0.0105207	Potra001821g14693	hypothetical protein POPTR_0008s02150g				NA	NA	NA	NA
Potra2n1c2819	22.2071	0.857829	0.279908	7.38e-05	0.0105207	Potra176566g27893	cyclic phosphodiesterase-like	GO:0004112	cyclic-nucleotide phosphodiesterase activity	Molecular Function	Potri|001G324500.1	96.34	Artha|AT4G18930	54.75
Potra2n5c11216	7.99066	1.02593	0.323663	5.09e-05	0.0105207	NA	NA	NA	NA	NA	NA	NA	NA	NA
Potra2n6c13749	102.962	-0.315978	0.114238	0.000176338	0.0105216	Potra002910g20286	cellulose synthase A catalytic subunit 7 [UDP-forming]	GO:0016020|GO:0016760|GO:0030244	membrane|cellulose synthase (UDP-forming) activity|cellulose biosynthetic process	Cellular Component|Molecular Function|Biological Process	Potri|006G181900.1	98.35	Artha|AT5G17420	82.19
Potra2n14c26909	160.128	-0.227843	0.0818568	0.000172662	0.0105216	NA	NA	NA	NA	NA	NA	NA	NA	NA
Potra2n8c17034	420.193	-0.139362	0.055859	0.000365678	0.0105216	Potra002159g16680	putative sucrose-phosphate synthase 2				Potri|008G047600.1	96.09	Artha|AT5G13590	33.88
Potra2n8c17034	420.193	-0.139362	0.055859	0.000365678	0.0105216	Potra002159g16680	putative sucrose-phosphate synthase 2				NA	NA	NA	NA
Potra2n8c17034	420.193	-0.139362	0.055859	0.000365678	0.0105216	Potra002159g16680	putative sucrose-phosphate synthase 2				NA	NA	NA	NA
Potra2n8c17034	420.193	-0.139362	0.055859	0.000365678	0.0105216	Potra002159g16680	putative sucrose-phosphate synthase 2				NA	NA	NA	NA
Potra2n8c17034	420.193	-0.139362	0.055859	0.000365678	0.0105216	Potra002159g16680	putative sucrose-phosphate synthase 2				NA	NA	NA	NA
Potra2n8c17034	420.193	-0.139362	0.055859	0.000365678	0.0105216	Potra002159g16680	putative sucrose-phosphate synthase 2				NA	NA	NA	NA
Potra2n14c27293	674.779	-0.11285	0.0437089	0.000288166	0.0105216	Potra000168g00633	probable pre-mRNA-splicing factor ATP-dependent RNA helicase DEAH2 isoform X1	GO:0004386	helicase activity	Molecular Function	Potri|014G117900.1	99.45	Artha|AT3G62310	87.24
Potra2n14c27293	674.779	-0.11285	0.0437089	0.000288166	0.0105216	Potra000168g00633	probable pre-mRNA-splicing factor ATP-dependent RNA helicase	GO:0004386	helicase activity	Molecular Function	NA	NA	NA	NA
Potra2n14c27293	674.779	-0.11285	0.0437089	0.000288166	0.0105216	Potra000168g00633	probable pre-mRNA-splicing factor ATP-dependent RNA helicase DEAH2 isoform X2	GO:0004386	helicase activity	Molecular Function	NA	NA	NA	NA
Potra2n14c27293	674.779	-0.11285	0.0437089	0.000288166	0.0105216	Potra000168g00633	probable pre-mRNA-splicing factor ATP-dependent RNA helicase DEAH2 isoform X2	GO:0004386	helicase activity	Molecular Function	NA	NA	NA	NA
Potra2n14c27293	674.779	-0.11285	0.0437089	0.000288166	0.0105216	Potra000168g00633	probable pre-mRNA-splicing factor ATP-dependent RNA helicase DEAH2 isoform X2	GO:0004386	helicase activity	Molecular Function	NA	NA	NA	NA
Potra2n14c27293	674.779	-0.11285	0.0437089	0.000288166	0.0105216	Potra000168g00633	probable pre-mRNA-splicing factor ATP-dependent RNA helicase DEAH2 isoform X2	GO:0004386	helicase activity	Molecular Function	NA	NA	NA	NA
Potra2n14c27293	674.779	-0.11285	0.0437089	0.000288166	0.0105216	Potra000168g00633	probable pre-mRNA-splicing factor ATP-dependent RNA helicase DEAH2 isoform X2	GO:0004386	helicase activity	Molecular Function	NA	NA	NA	NA
Potra2n1c3246	547.352	0.109875	0.0438084	0.000365594	0.0105216	NA	NA	NA	NA	NA	NA	NA	NA	NA
Potra2n6c13911	458.979	0.114971	0.0440132	0.000282547	0.0105216	Potra000186g00744	RNA-binding family protein	GO:0003723|GO:0006355	RNA binding|regulation of transcription, DNA-templated	Molecular Function|Biological Process	Potri|006G160500.1	88.86	Artha|AT4G28990	42.01
Potra2n81s34478	728.279	0.144051	0.0572547	0.000364094	0.0105216	Potra003811g22951	40S ribosomal protein SA	GO:0003735|GO:0006412|GO:0015935	structural constituent of ribosome|translation|small ribosomal subunit	Molecular Function|Biological Process|Cellular Component	Potri|015G112900.1	86.54	Artha|AT1G72370	78.33
Potra2n81s34478	728.279	0.144051	0.0572547	0.000364094	0.0105216	Potra003811g22951	40S ribosomal protein SA	GO:0003735|GO:0006412|GO:0015935	structural constituent of ribosome|translation|small ribosomal subunit	Molecular Function|Biological Process|Cellular Component	NA	NA	NA	NA
Potra2n81s34478	728.279	0.144051	0.0572547	0.000364094	0.0105216	Potra003811g22951	40S ribosomal protein SA	GO:0003735|GO:0006412|GO:0015935	structural constituent of ribosome|translation|small ribosomal subunit	Molecular Function|Biological Process|Cellular Component	NA	NA	NA	NA
Potra2n81s34478	728.279	0.144051	0.0572547	0.000364094	0.0105216	Potra003811g22951	40S ribosomal protein SA	GO:0003735|GO:0006412|GO:0015935	structural constituent of ribosome|translation|small ribosomal subunit	Molecular Function|Biological Process|Cellular Component	NA	NA	NA	NA
Potra2n81s34478	728.279	0.144051	0.0572547	0.000364094	0.0105216	Potra003811g22951	40S ribosomal protein SA-like	GO:0003735|GO:0006412|GO:0015935	structural constituent of ribosome|translation|small ribosomal subunit	Molecular Function|Biological Process|Cellular Component	NA	NA	NA	NA
Potra2n4c9618	307.19	0.166355	0.0621445	0.000229102	0.0105216	Potra002787g19969	prefoldin subunit 6	GO:0006457|GO:0016272|GO:0051082	protein folding|prefoldin complex|unfolded protein binding	Biological Process|Cellular Component|Molecular Function	Potri|004G131900.1	96.46	Artha|AT1G29990	79.82
Potra2n4c9618	307.19	0.166355	0.0621445	0.000229102	0.0105216	Potra002787g19969	prefoldin subunit 6	GO:0006457|GO:0016272|GO:0051082	protein folding|prefoldin complex|unfolded protein binding	Biological Process|Cellular Component|Molecular Function	NA	NA	NA	NA
Potra2n4c9618	307.19	0.166355	0.0621445	0.000229102	0.0105216	Potra002787g19969	prefoldin subunit 6	GO:0006457|GO:0016272|GO:0051082	protein folding|prefoldin complex|unfolded protein binding	Biological Process|Cellular Component|Molecular Function	NA	NA	NA	NA
Potra2n4c9618	307.19	0.166355	0.0621445	0.000229102	0.0105216	Potra002787g19969	prefoldin subunit 6	GO:0006457|GO:0016272|GO:0051082	protein folding|prefoldin complex|unfolded protein binding	Biological Process|Cellular Component|Molecular Function	NA	NA	NA	NA
Potra2n4c9618	307.19	0.166355	0.0621445	0.000229102	0.0105216	Potra002787g19969	prefoldin subunit 6	GO:0006457|GO:0016272|GO:0051082	protein folding|prefoldin complex|unfolded protein binding	Biological Process|Cellular Component|Molecular Function	NA	NA	NA	NA
Potra2n4c9618	307.19	0.166355	0.0621445	0.000229102	0.0105216	Potra002787g19969	prefoldin subunit 6	GO:0006457|GO:0016272|GO:0051082	protein folding|prefoldin complex|unfolded protein binding	Biological Process|Cellular Component|Molecular Function	NA	NA	NA	NA
Potra2n11c22958	324.928	0.189999	0.0727237	0.000280114	0.0105216	Potra000407g01983	calcyclin-binding protein-like	GO:0015631|GO:0031625|GO:0044548	tubulin binding|ubiquitin protein ligase binding|S100 protein binding	Molecular Function|Molecular Function|Molecular Function	Potri|011G085100.1	77.09	Artha|AT1G30070	51.06
Potra2n11c22958	324.928	0.189999	0.0727237	0.000280114	0.0105216	Potra000407g01983	calcyclin-binding protein-like	GO:0005515	protein binding	Molecular Function	NA	NA	NA	NA
Potra2n11c22958	324.928	0.189999	0.0727237	0.000280114	0.0105216	Potra000407g01983	calcyclin-binding protein-like	GO:0015631|GO:0031625|GO:0044548	tubulin binding|ubiquitin protein ligase binding|S100 protein binding	Molecular Function|Molecular Function|Molecular Function	NA	NA	NA	NA
Potra2n11c22958	324.928	0.189999	0.0727237	0.000280114	0.0105216	Potra000407g01983	calcyclin-binding protein-like	GO:0015631|GO:0031625|GO:0044548	tubulin binding|ubiquitin protein ligase binding|S100 protein binding	Molecular Function|Molecular Function|Molecular Function	NA	NA	NA	NA
Potra2n114s34570	340.596	0.125545	0.0480946	0.000270318	0.0105804	NA	NA	NA	NA	NA	NA	NA	NA	NA
Potra2n1c1205	109.364	-3.57e-05	0.00144279	0.00017312	0.0106524	NA	NA	NA	NA	NA	NA	NA	NA	NA
Potra2n1c3842	111.819	-0.3048	0.110849	0.000174028	0.0106672	Potra000328g01150	subtilisin-like protease SBT3.5	GO:0004252|GO:0006508	serine-type endopeptidase activity|proteolysis	Molecular Function|Biological Process	Potri|001G455800.1	97.36	Artha|AT4G10550	42.73
Potra2n1c3842	111.819	-0.3048	0.110849	0.000174028	0.0106672	Potra000328g01150	subtilisin-like protease SBT3.9	GO:0004252|GO:0006508	serine-type endopeptidase activity|proteolysis	Molecular Function|Biological Process	NA	NA	NA	NA
Potra2n1c3842	111.819	-0.3048	0.110849	0.000174028	0.0106672	Potra000328g01150	subtilisin-like protease SBT3.5	GO:0004252|GO:0006508	serine-type endopeptidase activity|proteolysis	Molecular Function|Biological Process	NA	NA	NA	NA
Potra2n1c3842	111.819	-0.3048	0.110849	0.000174028	0.0106672	Potra000328g01150	subtilisin-like protease SBT3.5	GO:0004252|GO:0006508	serine-type endopeptidase activity|proteolysis	Molecular Function|Biological Process	NA	NA	NA	NA
Potra2n899s36883	444.351	-0.296927	0.120163	0.000376667	0.0106672	Potra034329g26590	NADH dehydrogenase subunit 1 (mitochondrion)	GO:0016020|GO:0055114	membrane|oxidation-reduction process	Cellular Component|Biological Process	Potri|013G074800.1	41.18	Artha|AT2G07785	52.53
Potra2n899s36883	444.351	-0.296927	0.120163	0.000376667	0.0106672	Potra004933g25221	NADH dehydrogenase subunit 1 (mitochondrion)	GO:0016020|GO:0055114	membrane|oxidation-reduction process	Cellular Component|Biological Process	Potri|013G074800.1	34.67	Artha|AT2G07785	47.14
Potra2n899s36883	444.351	-0.296927	0.120163	0.000376667	0.0106672	Potra197065g29183	NADH dehydrogenase subunit 7 (mitochondrion)	GO:0016651|GO:0048038|GO:0051287|GO:0055114	oxidoreductase activity, acting on NAD(P)H|quinone binding|NAD binding|oxidation-reduction process	Molecular Function|Molecular Function|Molecular Function|Biological Process	NA	NA	NA	NA
Potra2n899s36883	444.351	-0.296927	0.120163	0.000376667	0.0106672	Potra005550g25427	NADH dehydrogenase subunit 1 (mitochondrion)	GO:0016020|GO:0055114	membrane|oxidation-reduction process	Cellular Component|Biological Process	Potri|013G074800.1	41.18	Artha|AT2G07785	52.08
Potra2n899s36883	444.351	-0.296927	0.120163	0.000376667	0.0106672	Potra005759g25481	TPA: mitochondrially encoded NADH dehydrogenase 1 (mitochondrion)	GO:0016020|GO:0055114	membrane|oxidation-reduction process	Cellular Component|Biological Process	Potri|013G074800.1	34.78	Artha|AT2G07785	49.47
Potra2n899s36883	444.351	-0.296927	0.120163	0.000376667	0.0106672	Potra197846g29256	NADH dehydrogenase subunit 1 (mitochondrion)	GO:0016020|GO:0055114	membrane|oxidation-reduction process	Cellular Component|Biological Process	Potri|013G074800.1	37.5	Artha|AT2G07785	95.96
Potra2n2c5414	335.74	-0.228054	0.086035	0.000236271	0.0106672	Potra002524g19049	protein SABRE isoform X1	GO:0016021	integral component of membrane	Cellular Component	Potri|002G110700.1	98.61	Artha|AT1G58250	66.36
Potra2n2c5414	335.74	-0.228054	0.086035	0.000236271	0.0106672	Potra002524g19049	protein SABRE isoform X1	GO:0016021	integral component of membrane	Cellular Component	NA	NA	NA	NA
Potra2n2c5414	335.74	-0.228054	0.086035	0.000236271	0.0106672	Potra002524g19049	protein SABRE isoform X1	GO:0016021	integral component of membrane	Cellular Component	NA	NA	NA	NA
Potra2n2c5414	335.74	-0.228054	0.086035	0.000236271	0.0106672	Potra002524g19049	protein SABRE isoform X1	GO:0016021	integral component of membrane	Cellular Component	NA	NA	NA	NA
Potra2n2c5414	335.74	-0.228054	0.086035	0.000236271	0.0106672	Potra002524g19049	protein SABRE isoform X1	GO:0016021	integral component of membrane	Cellular Component	NA	NA	NA	NA
Potra2n2c5414	335.74	-0.228054	0.086035	0.000236271	0.0106672	Potra002524g19049	protein SABRE isoform X1	GO:0016021	integral component of membrane	Cellular Component	NA	NA	NA	NA
Potra2n2c5414	335.74	-0.228054	0.086035	0.000236271	0.0106672	Potra002524g19049	protein SABRE isoform X1	GO:0016021	integral component of membrane	Cellular Component	NA	NA	NA	NA
Potra2n5c12681	2308.5	-0.16447	0.0651243	0.000311261	0.0106672	NA	NA	NA	NA	NA	NA	NA	NA	NA
Potra2n6c15161	1020.39	0.219381	0.086055	0.000321721	0.0107259	Potra000586g04374	calmodulin-7-like isoform X2	GO:0005509	calcium ion binding	Molecular Function	Potri|016G024700.1	100	Artha|AT3G43810	100
Potra2n6c15161	1020.39	0.219381	0.086055	0.000321721	0.0107259	Potra000489g03061	calmodulin-7-like isoform X2	GO:0005509	calcium ion binding	Molecular Function	Potri|009G021500.1	97.77	Artha|AT2G27030	86.19
Potra2n6c15161	1020.39	0.219381	0.086055	0.000321721	0.0107259	Potra000489g03061	calmodulin-7-like isoform X2	GO:0005509	calcium ion binding	Molecular Function	NA	NA	NA	NA
Potra2n6c15161	1020.39	0.219381	0.086055	0.000321721	0.0107259	Potra002170g16754	calmodulin-7-like isoform X2	GO:0005509	calcium ion binding	Molecular Function	Potri|016G024700.1	100	Artha|AT3G43810	100
Potra2n6c15161	1020.39	0.219381	0.086055	0.000321721	0.0107259	Potra002170g16754	calmodulin-7-like isoform X2	GO:0005509	calcium ion binding	Molecular Function	NA	NA	NA	NA
Potra2n16c29451	1330.8	0.186433	0.0726869	0.000343824	0.0107816	NA	NA	NA	NA	NA	NA	NA	NA	NA
Potra2n7c16007	673.559	0.166161	0.0646799	0.000306509	0.0108092	Potra003730g22608	thioredoxin-like protein YLS8	GO:0000398|GO:0005681	mRNA splicing, via spliceosome|spliceosomal complex	Biological Process|Cellular Component	Potri|007G072700.1	100	Artha|AT5G08290	98.59
Potra2n10c20891	22.902	-0.883748	0.292949	8.13e-05	0.0108933	Potra000908g07361	C-type mannose receptor 2				Potri|010G174200.1	98.69	Artha|AT1G79420	69.6
Potra2n4c8849	208.171	0.141956	0.0517003	0.00018783	0.0108933	NA	NA	NA	NA	NA	NA	NA	NA	NA
Potra2n5c12613	137.719	-0.574079	0.209157	0.000189979	0.0109273	Potra004430g24915	heparan-alpha-glucosaminide N-acetyltransferase isoform X1	GO:0016021|GO:0016746	integral component of membrane|transferase activity, transferring acyl groups	Cellular Component|Molecular Function	Potri|005G025200.1	93.01	Artha|AT5G27730	62.5
Potra2n5c12613	137.719	-0.574079	0.209157	0.000189979	0.0109273	Potra004430g24915	heparan-alpha-glucosaminide N-acetyltransferase isoform X1	GO:0016021|GO:0016746	integral component of membrane|transferase activity, transferring acyl groups	Cellular Component|Molecular Function	NA	NA	NA	NA
Potra2n5c12613	137.719	-0.574079	0.209157	0.000189979	0.0109273	Potra004430g24915	heparan-alpha-glucosaminide N-acetyltransferase isoform X1	GO:0016021|GO:0016746	integral component of membrane|transferase activity, transferring acyl groups	Cellular Component|Molecular Function	NA	NA	NA	NA
Potra2n5c12613	137.719	-0.574079	0.209157	0.000189979	0.0109273	Potra004430g24915	heparan-alpha-glucosaminide N-acetyltransferase isoform X1	GO:0016021|GO:0016746	integral component of membrane|transferase activity, transferring acyl groups	Cellular Component|Molecular Function	NA	NA	NA	NA
Potra2n5c12613	137.719	-0.574079	0.209157	0.000189979	0.0109273	Potra004430g24915	heparan-alpha-glucosaminide N-acetyltransferase isoform X1	GO:0016021|GO:0016746	integral component of membrane|transferase activity, transferring acyl groups	Cellular Component|Molecular Function	NA	NA	NA	NA
Potra2n15c28109	1278.25	0.127956	0.0505728	0.000333288	0.0109273	NA	NA	NA	NA	NA	NA	NA	NA	NA
Potra2n1c2519	58.6395	1.18581	0.40139	0.000102683	0.0112203	Potra152268g26707	pathogenesis-related protein 1-like	GO:0005576	extracellular region	Cellular Component	Potri|001G288600.1	96.41	Artha|AT2G14610	64.33
Potra2n1c2519	58.6395	1.18581	0.40139	0.000102683	0.0112203	Potra152268g26707	pathogenesis-related protein 1-like	GO:0005576	extracellular region	Cellular Component	NA	NA	NA	NA
Potra2n14c26501	818.822	0.140001	0.0542483	0.000319138	0.0113096	NA	NA	NA	NA	NA	NA	NA	NA	NA
Potra2n1c1896	842.06	0.173027	0.0676175	0.000322162	0.0113854	Potra001295g11155	40S ribosomal protein S14-3	GO:0003735|GO:0005840|GO:0006412	structural constituent of ribosome|ribosome|translation	Molecular Function|Cellular Component|Biological Process	Potri|001G218700.1	98.82	Artha|AT3G52580	92.19
Potra2n1c1896	842.06	0.173027	0.0676175	0.000322162	0.0113854	Potra001295g11155	40S ribosomal protein S14-3	GO:0003735|GO:0005840|GO:0006412	structural constituent of ribosome|ribosome|translation	Molecular Function|Cellular Component|Biological Process	NA	NA	NA	NA
Potra2n1c1896	842.06	0.173027	0.0676175	0.000322162	0.0113854	Potra001295g11155	40S ribosomal protein S14-3	GO:0003735|GO:0005840|GO:0006412	structural constituent of ribosome|ribosome|translation	Molecular Function|Cellular Component|Biological Process	NA	NA	NA	NA
Potra2n771s36726	133.543	-0.395957	0.142746	0.000172032	0.0114175	NA	NA	NA	NA	NA	NA	NA	NA	NA
Potra2n16c30176	482.363	-0.137063	0.0571201	0.00047491	0.0114603	Potra006594g25726	UPF0161 protein At3g09310				Potri|016G099700.1	96.62	Artha|AT3G09310	82.56
Potra2n16c30176	482.363	-0.137063	0.0571201	0.00047491	0.0114603	Potra006594g25726	UPF0161 protein At3g09310				NA	NA	NA	NA
Potra2n16c30176	482.363	-0.137063	0.0571201	0.00047491	0.0114603	Potra006594g25726	UPF0161 protein At3g09310-like				NA	NA	NA	NA
Potra2n16c30176	482.363	-0.137063	0.0571201	0.00047491	0.0114603	Potra006594g25726	UPF0161 protein At3g09310	GO:0016021|GO:0016747	integral component of membrane|transferase activity, transferring acyl groups other than amino-acyl groups	Cellular Component|Molecular Function	NA	NA	NA	NA
Potra2n16c30176	482.363	-0.137063	0.0571201	0.00047491	0.0114603	Potra000612g04659	ATP-dependent zinc metalloprotease FTSH 10, mitochondrial-like isoform X1	GO:0004222|GO:0005524|GO:0006508|GO:0008270|GO:0016021	metalloendopeptidase activity|ATP binding|proteolysis|zinc ion binding|integral component of membrane	Molecular Function|Molecular Function|Biological Process|Molecular Function|Cellular Component	Potri|016G099800.1	97.67	Artha|AT1G07510	71.1
Potra2n16c30176	482.363	-0.137063	0.0571201	0.00047491	0.0114603	Potra000612g04659	ATP-dependent zinc metalloprotease FTSH 10, mitochondrial-like isoform X1	GO:0004222|GO:0005524|GO:0006508|GO:0008270|GO:0016021	metalloendopeptidase activity|ATP binding|proteolysis|zinc ion binding|integral component of membrane	Molecular Function|Molecular Function|Biological Process|Molecular Function|Cellular Component	NA	NA	NA	NA
Potra2n16c30176	482.363	-0.137063	0.0571201	0.00047491	0.0114603	Potra000612g04659	ATP-dependent zinc metalloprotease FTSH 10, mitochondrial-like isoform X1	GO:0004222|GO:0005524|GO:0006508|GO:0008270|GO:0016021	metalloendopeptidase activity|ATP binding|proteolysis|zinc ion binding|integral component of membrane	Molecular Function|Molecular Function|Biological Process|Molecular Function|Cellular Component	NA	NA	NA	NA
Potra2n16c30176	482.363	-0.137063	0.0571201	0.00047491	0.0114603	Potra000612g04659	ATP-dependent zinc metalloprotease FTSH 10, mitochondrial-like isoform X1	GO:0004222|GO:0005524|GO:0006508|GO:0008270|GO:0016021	metalloendopeptidase activity|ATP binding|proteolysis|zinc ion binding|integral component of membrane	Molecular Function|Molecular Function|Biological Process|Molecular Function|Cellular Component	NA	NA	NA	NA
Potra2n16c30176	482.363	-0.137063	0.0571201	0.00047491	0.0114603	Potra000612g04659	ATP-dependent zinc metalloprotease FTSH 10, mitochondrial-like isoform X1	GO:0004222|GO:0005524|GO:0006508|GO:0008270|GO:0016021	metalloendopeptidase activity|ATP binding|proteolysis|zinc ion binding|integral component of membrane	Molecular Function|Molecular Function|Biological Process|Molecular Function|Cellular Component	NA	NA	NA	NA
Potra2n16c30176	482.363	-0.137063	0.0571201	0.00047491	0.0114603	Potra000612g04659	ATP-dependent zinc metalloprotease FTSH 10, mitochondrial-like isoform X1	GO:0004222|GO:0005524|GO:0006508|GO:0008270|GO:0016021	metalloendopeptidase activity|ATP binding|proteolysis|zinc ion binding|integral component of membrane	Molecular Function|Molecular Function|Biological Process|Molecular Function|Cellular Component	NA	NA	NA	NA
Potra2n16c30176	482.363	-0.137063	0.0571201	0.00047491	0.0114603	Potra000612g04659	ATP-dependent zinc metalloprotease FTSH 8, mitochondrial-like isoform X2	GO:0004222|GO:0005524|GO:0006508|GO:0016020	metalloendopeptidase activity|ATP binding|proteolysis|membrane	Molecular Function|Molecular Function|Biological Process|Cellular Component	NA	NA	NA	NA
Potra2n16c30176	482.363	-0.137063	0.0571201	0.00047491	0.0114603	Potra000612g04659	ATP-dependent zinc metalloprotease FTSH 10, mitochondrial-like isoform X1	GO:0004222|GO:0005524|GO:0006508|GO:0016020	metalloendopeptidase activity|ATP binding|proteolysis|membrane	Molecular Function|Molecular Function|Biological Process|Cellular Component	NA	NA	NA	NA
Potra2n4c8938	115.682	-2.82e-05	0.00144275	0.000196216	0.0115143	NA	NA	NA	NA	NA	NA	NA	NA	NA
Potra2n15c28578	144.227	-0.193339	0.070858	0.000197187	0.0115399	NA	NA	NA	NA	NA	NA	NA	NA	NA
Potra2n2c4630	96.4947	-0.506257	0.168773	8.77e-05	0.0116477	Potra001044g08846	E3 ubiquitin-protein ligase MARCH2	GO:0008270|GO:0016021	zinc ion binding|integral component of membrane	Molecular Function|Cellular Component	Potri|002G196600.1	92.62	Artha|AT1G02610	39.49
Potra2n4c10461	804.343	0.122866	0.0489965	0.000355071	0.0117437	NA	NA	NA	NA	NA	NA	NA	NA	NA
Potra2n9c19472	212.217	0.242706	0.093296	0.000278906	0.0117437	Potra001075g09292	zinc finger A20 and AN1 domain-containing stress-associated protein 5	GO:0008270	zinc ion binding	Molecular Function	Potri|009G063900.1	83.24	Artha|AT3G12630	56.47
Potra2n15c28993	225.096	0.789401	0.303284	0.000280448	0.0117769	NA	NA	NA	NA	NA	NA	NA	NA	NA
Potra2n14c27673	308.495	-0.244574	0.0970973	0.000341884	0.0117909	Potra001166g10118	hypothetical protein POPTR_0014s15640g	GO:0016021	integral component of membrane	Cellular Component	Potri|014G158200.1	98.07	Artha|AT2G32970	59.31
Potra2n14c27673	308.495	-0.244574	0.0970973	0.000341884	0.0117909	Potra001166g10118	hypothetical protein POPTR_0014s15640g	GO:0016021	integral component of membrane	Cellular Component	NA	NA	NA	NA
Potra2n14c27673	308.495	-0.244574	0.0970973	0.000341884	0.0117909	Potra001166g10118	hypothetical protein POPTR_0014s15640g	GO:0016021	integral component of membrane	Cellular Component	NA	NA	NA	NA
Potra2n14c27673	308.495	-0.244574	0.0970973	0.000341884	0.0117909	Potra001166g10118	hypothetical protein POPTR_0014s15640g	GO:0016021	integral component of membrane	Cellular Component	NA	NA	NA	NA
Potra2n14c27673	308.495	-0.244574	0.0970973	0.000341884	0.0117909	Potra001166g10118	hypothetical protein POPTR_0014s15640g	GO:0016021	integral component of membrane	Cellular Component	NA	NA	NA	NA
Potra2n14c27673	308.495	-0.244574	0.0970973	0.000341884	0.0117909	Potra001166g10118	hypothetical protein POPTR_0014s15640g	GO:0016021	integral component of membrane	Cellular Component	NA	NA	NA	NA
Potra2n14c27673	308.495	-0.244574	0.0970973	0.000341884	0.0117909	Potra001166g10118	hypothetical protein POPTR_0014s15640g	GO:0016021	integral component of membrane	Cellular Component	NA	NA	NA	NA
Potra2n17c31009	15.3288	-1.01493	0.340931	9.19e-05	0.0118697	NA	NA	NA	NA	NA	NA	NA	NA	NA
Potra2n12c24583	256.513	-0.167395	0.0646425	0.00028316	0.0118697	Potra002669g19714	protein MICRORCHIDIA 7 isoform X1				Potri|012G102800.1	97.24	Artha|AT5G50780	53.68
Potra2n12c24583	256.513	-0.167395	0.0646425	0.00028316	0.0118697	Potra002669g19714	protein MICRORCHIDIA 7 isoform X1				NA	NA	NA	NA
Potra2n12c24583	256.513	-0.167395	0.0646425	0.00028316	0.0118697	Potra002669g19714	protein MICRORCHIDIA 7 isoform X1				NA	NA	NA	NA
Potra2n14c27904	754.346	0.0997974	0.0413736	0.000449055	0.0118697	Potra003105g20752	succinate--CoA ligase [ADP-forming] subunit beta, mitochondrial	GO:0003824|GO:0005524|GO:0006099|GO:0046872	catalytic activity|ATP binding|tricarboxylic acid cycle|metal ion binding	Molecular Function|Molecular Function|Biological Process|Molecular Function	Potri|014G195700.1	99.52	Artha|AT2G20420	88.81
Potra2n14c27904	754.346	0.0997974	0.0413736	0.000449055	0.0118697	Potra003105g20752	succinate--CoA ligase [ADP-forming] subunit beta, mitochondrial	GO:0003824|GO:0005524|GO:0006099|GO:0046872	catalytic activity|ATP binding|tricarboxylic acid cycle|metal ion binding	Molecular Function|Molecular Function|Biological Process|Molecular Function	NA	NA	NA	NA
Potra2n14c27904	754.346	0.0997974	0.0413736	0.000449055	0.0118697	Potra003105g20752	succinyl-CoA ligase [ADP-forming] subunit beta, mitochondrial	GO:0003824|GO:0005524|GO:0006099	catalytic activity|ATP binding|tricarboxylic acid cycle	Molecular Function|Molecular Function|Biological Process	NA	NA	NA	NA
Potra2n14c27904	754.346	0.0997974	0.0413736	0.000449055	0.0118697	Potra003105g20752	succinate--CoA ligase [ADP-forming] subunit beta, mitochondrial	GO:0003824|GO:0006099	catalytic activity|tricarboxylic acid cycle	Molecular Function|Biological Process	NA	NA	NA	NA
Potra2n19c33959	919.715	0.142485	0.0568204	0.000378985	0.0118697	Potra181616g28166	PLATZ transcription factor family protein isoform 1				Potri|019G051200.1	97.51	Artha|AT4G17900	66.1
Potra2n19c33959	919.715	0.142485	0.0568204	0.000378985	0.0118697	Potra181616g28166	PLATZ transcription factor family protein isoform 1				NA	NA	NA	NA
Potra2n19c33959	919.715	0.142485	0.0568204	0.000378985	0.0118697	Potra181616g28166	PLATZ transcription factor family protein isoform 1				NA	NA	NA	NA
Potra2n6c13709	207.752	0.162107	0.0601427	0.000214766	0.0118697	Potra001117g09864	protein RTF2 homolog	GO:0005515|GO:1902979	protein binding|mitotic DNA replication termination	Molecular Function|Biological Process	Potri|006G186900.1	96.53	Artha|AT5G58020	57.25
Potra2n6c13709	207.752	0.162107	0.0601427	0.000214766	0.0118697	Potra001117g09864	protein RTF2 homolog	GO:0005515|GO:1902979	protein binding|mitotic DNA replication termination	Molecular Function|Biological Process	NA	NA	NA	NA
Potra2n6c13709	207.752	0.162107	0.0601427	0.000214766	0.0118697	Potra000767g06059	protein RTF2 homolog	GO:0005515|GO:1902979	protein binding|mitotic DNA replication termination	Molecular Function|Biological Process	Potri|018G109800.1	96.06	Artha|AT5G58020	56.36
Potra2n12c24518	241.331	0.165497	0.065768	0.000346986	0.0118697	Potra000578g04321	60S ribosomal protein L17-1	GO:0003735|GO:0006412|GO:0015934	structural constituent of ribosome|translation|large ribosomal subunit	Molecular Function|Biological Process|Cellular Component	Potri|012G096600.1	100	Artha|AT1G27400	87.36
Potra2n12c24518	241.331	0.165497	0.065768	0.000346986	0.0118697	Potra000578g04321	60S ribosomal protein L17-2	GO:0003735|GO:0006412|GO:0015934	structural constituent of ribosome|translation|large ribosomal subunit	Molecular Function|Biological Process|Cellular Component	NA	NA	NA	NA
Potra2n12c24518	241.331	0.165497	0.065768	0.000346986	0.0118697	Potra000578g04321	60S ribosomal protein L17-2-like	GO:0003735|GO:0006412|GO:0015934	structural constituent of ribosome|translation|large ribosomal subunit	Molecular Function|Biological Process|Cellular Component	NA	NA	NA	NA
Potra2n1c1730	424.243	-0.130715	0.0540164	0.000512775	0.0119181	NA	NA	NA	NA	NA	NA	NA	NA	NA
Potra2n9c19309	25.2139	-0.715284	0.239656	9.53e-05	0.0120881	Potra001940g15355	---NA---				Potri|009G092300.1	98.96	NA	NA
Potra2n6c15140	1194.12	-0.314183	0.127227	0.000382318	0.0120881	Potra000855g06919	4-alpha-glucanotransferase DPE2	GO:0004134|GO:0005975|GO:2001070	4-alpha-glucanotransferase activity|carbohydrate metabolic process|starch binding	Molecular Function|Biological Process|Molecular Function	Potri|006G031700.1	98.18	Artha|AT2G40840	71.21
Potra2n6c15140	1194.12	-0.314183	0.127227	0.000382318	0.0120881	Potra000855g06919	4-alpha-glucanotransferase DPE2	GO:0004134|GO:0005975|GO:2001070	4-alpha-glucanotransferase activity|carbohydrate metabolic process|starch binding	Molecular Function|Biological Process|Molecular Function	NA	NA	NA	NA
Potra2n6c15140	1194.12	-0.314183	0.127227	0.000382318	0.0120881	Potra000855g06919	4-alpha-glucanotransferase DPE2	GO:0004134|GO:0005975|GO:2001070	4-alpha-glucanotransferase activity|carbohydrate metabolic process|starch binding	Molecular Function|Biological Process|Molecular Function	NA	NA	NA	NA
Potra2n6c15140	1194.12	-0.314183	0.127227	0.000382318	0.0120881	Potra000855g06919	4-alpha-glucanotransferase DPE2	GO:0004134|GO:0005975|GO:2001070	4-alpha-glucanotransferase activity|carbohydrate metabolic process|starch binding	Molecular Function|Biological Process|Molecular Function	NA	NA	NA	NA
Potra2n6c15140	1194.12	-0.314183	0.127227	0.000382318	0.0120881	Potra000855g06919	4-alpha-glucanotransferase DPE2	GO:0004134|GO:0005975|GO:2001070	4-alpha-glucanotransferase activity|carbohydrate metabolic process|starch binding	Molecular Function|Biological Process|Molecular Function	NA	NA	NA	NA
Potra2n6c15140	1194.12	-0.314183	0.127227	0.000382318	0.0120881	Potra000855g06919	4-alpha-glucanotransferase DPE2	GO:0004134|GO:0005975|GO:2001070	4-alpha-glucanotransferase activity|carbohydrate metabolic process|starch binding	Molecular Function|Biological Process|Molecular Function	NA	NA	NA	NA
Potra2n2c4650	785.092	-0.17928	0.0716809	0.000365526	0.0120881	Potra002014g15804	nodal modulator 1	GO:0030246	carbohydrate binding	Molecular Function	Potri|002G194000.1	98.83	Artha|AT3G62360	66.42
Potra2n2c4650	785.092	-0.17928	0.0716809	0.000365526	0.0120881	Potra002014g15804	nodal modulator 1	GO:0030246	carbohydrate binding	Molecular Function	NA	NA	NA	NA
Potra2n2c4650	785.092	-0.17928	0.0716809	0.000365526	0.0120881	Potra002014g15804	nodal modulator 1	GO:0030246	carbohydrate binding	Molecular Function	NA	NA	NA	NA
Potra2n2c4650	785.092	-0.17928	0.0716809	0.000365526	0.0120881	Potra002014g15804	nodal modulator 1	GO:0030246	carbohydrate binding	Molecular Function	NA	NA	NA	NA
Potra2n2c4650	785.092	-0.17928	0.0716809	0.000365526	0.0120881	Potra002014g15804	nodal modulator 1	GO:0030246	carbohydrate binding	Molecular Function	NA	NA	NA	NA
Potra2n7c16081	303.509	0.162831	0.0630759	0.000294405	0.0121068	Potra008157g26107	isocitrate dehydrogenase [NAD] regulatory subunit 1, mitochondrial	GO:0004449|GO:0006099	isocitrate dehydrogenase (NAD+) activity|tricarboxylic acid cycle	Molecular Function|Biological Process	Potri|007G064000.1	99.73	Artha|AT4G35260	86.65
Potra2n7c16081	303.509	0.162831	0.0630759	0.000294405	0.0121068	Potra008157g26107	isocitrate dehydrogenase [NAD] regulatory subunit 1, mitochondrial	GO:0004449|GO:0006099	isocitrate dehydrogenase (NAD+) activity|tricarboxylic acid cycle	Molecular Function|Biological Process	NA	NA	NA	NA
Potra2n7c16081	303.509	0.162831	0.0630759	0.000294405	0.0121068	Potra008157g26107	isocitrate dehydrogenase [NAD] regulatory subunit 1, mitochondrial	GO:0004449|GO:0006099	isocitrate dehydrogenase (NAD+) activity|tricarboxylic acid cycle	Molecular Function|Biological Process	NA	NA	NA	NA
Potra2n7c16081	303.509	0.162831	0.0630759	0.000294405	0.0121068	Potra008157g26107	isocitrate dehydrogenase [NAD] regulatory subunit 1, mitochondrial	GO:0004449|GO:0006099	isocitrate dehydrogenase (NAD+) activity|tricarboxylic acid cycle	Molecular Function|Biological Process	NA	NA	NA	NA
Potra2n7c16081	303.509	0.162831	0.0630759	0.000294405	0.0121068	Potra008157g26107	isocitrate dehydrogenase [NAD] regulatory subunit 1, mitochondrial	GO:0016616|GO:0055114	oxidoreductase activity, acting on the CH-OH group of donors, NAD or NADP as acceptor|oxidation-reduction process	Molecular Function|Biological Process	NA	NA	NA	NA
Potra2n5c11573	30.3983	-0.709764	0.239347	9.58e-05	0.0121874	Potra151874g26697	DUF579 protein	GO:0045492	xylan biosynthetic process	Biological Process	Potri|005G141300.1	99.68	Artha|AT5G67210	70.79
Potra2n5c11573	30.3983	-0.709764	0.239347	9.58e-05	0.0121874	Potra151874g26697	DUF579 protein	GO:0045492	xylan biosynthetic process	Biological Process	NA	NA	NA	NA
Potra2n1c1131	754.706	0.124757	0.0501573	0.000372809	0.0122046	NA	NA	NA	NA	NA	NA	NA	NA	NA
Potra2n11c23174	253.187	-0.29107	0.114151	0.000314887	0.0123057	NA	NA	NA	NA	NA	NA	NA	NA	NA
Potra2n19c34127	137.343	0.22293	0.0823472	0.000210442	0.0123057	NA	NA	NA	NA	NA	NA	NA	NA	NA
Potra2n6c15151	724.292	-0.16399	0.066502	0.000381782	0.0123701	Potra001363g36842	NA	NA	NA	NA	NA	NA	NA	NA
Potra2n6c15151	724.292	-0.16399	0.066502	0.000381782	0.0123701	Potra001363g34271	---NA---				Potri|006G027700.1	71.74	NA	NA
Potra2n16c30214	243.253	0.177179	0.0687175	0.000305122	0.0123701	NA	NA	NA	NA	NA	NA	NA	NA	NA
Potra2n4c9885	544.297	-0.201706	0.0818511	0.000396846	0.0124171	Potra003764g22750	kinesin-like protein KIN-7E	GO:0003777|GO:0005524|GO:0007018|GO:0008017	microtubule motor activity|ATP binding|microtubule-based movement|microtubule binding	Molecular Function|Molecular Function|Biological Process|Molecular Function	Potri|004G162800.1	98.05	Artha|AT2G21300	59.61
Potra2n4c9885	544.297	-0.201706	0.0818511	0.000396846	0.0124171	Potra003764g22750	kinesin-like protein KIN-7E	GO:0003777|GO:0005524|GO:0007018|GO:0008017	microtubule motor activity|ATP binding|microtubule-based movement|microtubule binding	Molecular Function|Molecular Function|Biological Process|Molecular Function	NA	NA	NA	NA
Potra2n4c9885	544.297	-0.201706	0.0818511	0.000396846	0.0124171	Potra003764g22750	kinesin-like protein KIN-7E	GO:0003777|GO:0005524|GO:0007018|GO:0008017	microtubule motor activity|ATP binding|microtubule-based movement|microtubule binding	Molecular Function|Molecular Function|Biological Process|Molecular Function	NA	NA	NA	NA
Potra2n4c9885	544.297	-0.201706	0.0818511	0.000396846	0.0124171	Potra003764g22750	kinesin-like protein KIN-7E	GO:0003777|GO:0005524|GO:0007018|GO:0008017	microtubule motor activity|ATP binding|microtubule-based movement|microtubule binding	Molecular Function|Molecular Function|Biological Process|Molecular Function	NA	NA	NA	NA
Potra2n4c9885	544.297	-0.201706	0.0818511	0.000396846	0.0124171	Potra003764g22750	kinesin-like protein KIN-7E	GO:0003777|GO:0005524|GO:0007018|GO:0008017	microtubule motor activity|ATP binding|microtubule-based movement|microtubule binding	Molecular Function|Molecular Function|Biological Process|Molecular Function	NA	NA	NA	NA
Potra2n4c9885	544.297	-0.201706	0.0818511	0.000396846	0.0124171	Potra003764g22750	kinesin-like protein KIN-7E	GO:0003777|GO:0005524|GO:0007018|GO:0008017	microtubule motor activity|ATP binding|microtubule-based movement|microtubule binding	Molecular Function|Molecular Function|Biological Process|Molecular Function	NA	NA	NA	NA
Potra2n4c9885	544.297	-0.201706	0.0818511	0.000396846	0.0124171	Potra003764g22750	kinesin-like protein KIN-7E	GO:0003777|GO:0005524|GO:0007018|GO:0008017	microtubule motor activity|ATP binding|microtubule-based movement|microtubule binding	Molecular Function|Molecular Function|Biological Process|Molecular Function	NA	NA	NA	NA
Potra2n2c4941	621.331	0.132911	0.0558938	0.000486016	0.0124171	Potra000948g07767	mitogen-activated protein kinase homolog MMK2	GO:0004707|GO:0005524|GO:0006468	MAP kinase activity|ATP binding|protein phosphorylation	Molecular Function|Molecular Function|Biological Process	Potri|002G162500.1	99.46	Artha|AT4G01370	88.77
Potra2n2c4941	621.331	0.132911	0.0558938	0.000486016	0.0124171	Potra000948g07767	mitogen-activated protein kinase homolog MMK2	GO:0000165|GO:0004707|GO:0005524|GO:0005634|GO:0005737|GO:0010468	MAPK cascade|MAP kinase activity|ATP binding|nucleus|cytoplasm|regulation of gene expression	Biological Process|Molecular Function|Molecular Function|Cellular Component|Cellular Component|Biological Process	NA	NA	NA	NA
Potra2n2c4941	621.331	0.132911	0.0558938	0.000486016	0.0124171	Potra000963g07915	mitogen-activated protein kinase homolog MMK2	GO:0004707|GO:0005524|GO:0006468	MAP kinase activity|ATP binding|protein phosphorylation	Molecular Function|Molecular Function|Biological Process	Potri|014G088500.1	96.51	Artha|AT4G01370	87.88
Potra2n2c4941	621.331	0.132911	0.0558938	0.000486016	0.0124171	Potra000963g07915	mitogen-activated protein kinase homolog MMK2	GO:0004707|GO:0005524|GO:0006468	MAP kinase activity|ATP binding|protein phosphorylation	Molecular Function|Molecular Function|Biological Process	NA	NA	NA	NA
Potra2n2c4941	621.331	0.132911	0.0558938	0.000486016	0.0124171	Potra000963g07915	mitogen-activated protein kinase homolog MMK2	GO:0004672|GO:0005524|GO:0006468	protein kinase activity|ATP binding|protein phosphorylation	Molecular Function|Molecular Function|Biological Process	NA	NA	NA	NA
Potra2n2c4941	621.331	0.132911	0.0558938	0.000486016	0.0124171	Potra000963g07915	mitogen-activated protein kinase homolog MMK2	GO:0004672|GO:0005524|GO:0006468	protein kinase activity|ATP binding|protein phosphorylation	Molecular Function|Molecular Function|Biological Process	NA	NA	NA	NA
Potra2n2c4941	621.331	0.132911	0.0558938	0.000486016	0.0124171	Potra000963g07915	mitogen-activated protein kinase homolog MMK2	GO:0004672|GO:0005524|GO:0006468	protein kinase activity|ATP binding|protein phosphorylation	Molecular Function|Molecular Function|Biological Process	NA	NA	NA	NA
Potra2n2c4941	621.331	0.132911	0.0558938	0.000486016	0.0124171	Potra000963g07915	mitogen-activated protein kinase homolog MMK2	GO:0000165|GO:0004707|GO:0005524|GO:0005634|GO:0005737|GO:0010468	MAPK cascade|MAP kinase activity|ATP binding|nucleus|cytoplasm|regulation of gene expression	Biological Process|Molecular Function|Molecular Function|Cellular Component|Cellular Component|Biological Process	NA	NA	NA	NA
Potra2n11c23579	10.9445	-0.649374	0.218861	0.000101894	0.0125598	NA	NA	NA	NA	NA	NA	NA	NA	NA
Potra2n8c17582	73.658	-0.275918	0.0958687	0.000129571	0.0125598	Potra000727g05691	aldehyde dehydrogenase 22A1	GO:0016491|GO:0055114	oxidoreductase activity|oxidation-reduction process	Molecular Function|Biological Process	Potri|008G106000.1	97.8	Artha|AT3G66658	83.33
Potra2n8c17582	73.658	-0.275918	0.0958687	0.000129571	0.0125598	Potra000727g05691	aldehyde dehydrogenase 22A1	GO:0016491|GO:0055114	oxidoreductase activity|oxidation-reduction process	Molecular Function|Biological Process	NA	NA	NA	NA
Potra2n1c1114	273.728	-0.15971	0.0629701	0.000329597	0.0125598	NA	NA	NA	NA	NA	NA	NA	NA	NA
Potra2n12c24825	567.85	-0.0871851	0.0353309	0.000408113	0.0125598	Potra003192g20963	post-GPI attachment to proteins factor 3	GO:0005509|GO:0005544|GO:0016021	calcium ion binding|calcium-dependent phospholipid binding|integral component of membrane	Molecular Function|Molecular Function|Cellular Component	Potri|007G065800.1	99.12	Artha|AT1G16560	76.04
Potra2n12c24825	567.85	-0.0871851	0.0353309	0.000408113	0.0125598	Potra003192g20963	post-GPI attachment to proteins factor 3	GO:0005509|GO:0005544|GO:0016021	calcium ion binding|calcium-dependent phospholipid binding|integral component of membrane	Molecular Function|Molecular Function|Cellular Component	NA	NA	NA	NA
Potra2n12c24825	567.85	-0.0871851	0.0353309	0.000408113	0.0125598	Potra003192g20963	post-GPI attachment to proteins factor 3	GO:0016021	integral component of membrane	Cellular Component	NA	NA	NA	NA
Potra2n12c24825	567.85	-0.0871851	0.0353309	0.000408113	0.0125598	Potra002396g18243	post-GPI attachment to proteins factor 3-like	GO:0016021	integral component of membrane	Cellular Component	Potri|012G134300.1	98.61	Artha|AT1G16560	72.87
Potra2n12c24825	567.85	-0.0871851	0.0353309	0.000408113	0.0125598	Potra002396g18243	post-GPI attachment to proteins factor 3-like	GO:0016021	integral component of membrane	Cellular Component	NA	NA	NA	NA
Potra2n15c28638	2720.14	-5.14e-05	0.00144286	0.000448907	0.0125598	Potra161803g26969	ATPase 11, plasma membrane-type	GO:0005524|GO:0006754|GO:0008553|GO:0016021|GO:0120029	ATP binding|ATP biosynthetic process|proton-exporting ATPase activity, phosphorylative mechanism|integral component of membrane|proton export across plasma membrane	Molecular Function|Biological Process|Molecular Function|Cellular Component|Biological Process	Potri|015G066000.1	97.93	Artha|AT5G62670	92.76
Potra2n15c28638	2720.14	-5.14e-05	0.00144286	0.000448907	0.0125598	Potra161803g26969	ATPase 11, plasma membrane-type	GO:0005524|GO:0006754|GO:0008553|GO:0016021|GO:0120029	ATP binding|ATP biosynthetic process|proton-exporting ATPase activity, phosphorylative mechanism|integral component of membrane|proton export across plasma membrane	Molecular Function|Biological Process|Molecular Function|Cellular Component|Biological Process	NA	NA	NA	NA
Potra2n15c28638	2720.14	-5.14e-05	0.00144286	0.000448907	0.0125598	Potra161803g26969	ATPase 11, plasma membrane-type	GO:0005524|GO:0006754|GO:0008553|GO:0016021|GO:0120029	ATP binding|ATP biosynthetic process|proton-exporting ATPase activity, phosphorylative mechanism|integral component of membrane|proton export across plasma membrane	Molecular Function|Biological Process|Molecular Function|Cellular Component|Biological Process	NA	NA	NA	NA
Potra2n15c28638	2720.14	-5.14e-05	0.00144286	0.000448907	0.0125598	Potra161803g26969	ATPase 11, plasma membrane-type	GO:0005524|GO:0006754|GO:0008553|GO:0016021|GO:0120029	ATP binding|ATP biosynthetic process|proton-exporting ATPase activity, phosphorylative mechanism|integral component of membrane|proton export across plasma membrane	Molecular Function|Biological Process|Molecular Function|Cellular Component|Biological Process	NA	NA	NA	NA
Potra2n2c4078	75.2181	-1.9e-05	0.00144272	0.000123906	0.0125598	Potra002707g19806	cellulose synthase 4	GO:0016020|GO:0016760|GO:0030244	membrane|cellulose synthase (UDP-forming) activity|cellulose biosynthetic process	Cellular Component|Molecular Function|Biological Process	Potri|002G257900.1	99.04	Artha|AT5G44030	78.96
Potra2n2c4078	75.2181	-1.9e-05	0.00144272	0.000123906	0.0125598	Potra002707g19806	cellulose synthase 4	GO:0016020|GO:0016760|GO:0030244	membrane|cellulose synthase (UDP-forming) activity|cellulose biosynthetic process	Cellular Component|Molecular Function|Biological Process	NA	NA	NA	NA
Potra2n2c4078	75.2181	-1.9e-05	0.00144272	0.000123906	0.0125598	Potra002707g19806	cellulose synthase 4	GO:0016020|GO:0016760|GO:0030244	membrane|cellulose synthase (UDP-forming) activity|cellulose biosynthetic process	Cellular Component|Molecular Function|Biological Process	NA	NA	NA	NA
Potra2n4c10303	428.485	0.16326	0.0663667	0.000386273	0.0125598	Potra000081g00284	vacuolar protein sorting-associated protein 24 homolog 1	GO:0007034	vacuolar transport	Biological Process	Potri|004G215500.1	97.78	Artha|AT5G22950	84.72
Potra2n4c10303	428.485	0.16326	0.0663667	0.000386273	0.0125598	Potra000081g00284	vacuolar protein sorting-associated protein 24 homolog 1	GO:0007034	vacuolar transport	Biological Process	NA	NA	NA	NA
Potra2n14c27952	531.188	0.108621	0.0483977	0.0005696	0.012577	Potra000150g00529	26S proteasome regulatory subunit 4 homolog A	GO:0005524|GO:0005737|GO:0016787|GO:0030163	ATP binding|cytoplasm|hydrolase activity|protein catabolic process	Molecular Function|Cellular Component|Molecular Function|Biological Process	Potri|014G194700.1	99.78	Artha|AT4G29040	95.06
Potra2n800s36772	386.819	-0.267078	0.10913	0.000403921	0.0128675	NA	NA	NA	NA	NA	NA	NA	NA	NA
Potra2n6c13728	2865.84	0.110293	0.0456871	0.000439102	0.0128675	Potra000482g02968	eukaryotic translation initiation factor 5A-2	GO:0003746|GO:0006452|GO:0043022|GO:0045901|GO:0045905	translation elongation factor activity|translational frameshifting|ribosome binding|positive regulation of translational elongation|positive regulation of translational termination	Molecular Function|Biological Process|Molecular Function|Biological Process|Biological Process	Potri|006G185000.1	100	Artha|AT1G13950	89.31
Potra2n6c13728	2865.84	0.110293	0.0456871	0.000439102	0.0128675	Potra002315g17661	eukaryotic translation initiation factor 5A isoform V family protein	GO:0003746|GO:0006452|GO:0043022|GO:0045901|GO:0045905	translation elongation factor activity|translational frameshifting|ribosome binding|positive regulation of translational elongation|positive regulation of translational termination	Molecular Function|Biological Process|Molecular Function|Biological Process|Biological Process	Potri|018G107300.1	99.21	Artha|AT1G13950	91.13
Potra2n5c12409	540.442	0.120621	0.0490892	0.000403534	0.0128675	Potra003841g23079	40S ribosomal protein S3a	GO:0003735|GO:0005840|GO:0006412	structural constituent of ribosome|ribosome|translation	Molecular Function|Cellular Component|Biological Process	Potri|005G051200.1	98.49	Artha|AT4G34670	83.97
Potra2n5c12409	540.442	0.120621	0.0490892	0.000403534	0.0128675	Potra003841g23079	40S ribosomal protein S3a	GO:0003735|GO:0005840|GO:0006412	structural constituent of ribosome|ribosome|translation	Molecular Function|Cellular Component|Biological Process	NA	NA	NA	NA
Potra2n2c5443	253.126	0.169455	0.0667398	0.0003292	0.0128675	Potra002317g17673	ubiquitin-fold modifier-conjugating enzyme 1	GO:0005737|GO:0071568|GO:1990592	cytoplasm|UFM1 transferase activity|protein K69-linked ufmylation	Cellular Component|Molecular Function|Biological Process	Potri|002G107600.1	99.43	Artha|AT1G27530	91.38
Potra2n8c17035	398.245	-0.152311	0.0622356	0.000405306	0.0128737	Potra174622g27740	leukocyte receptor cluster member 8 homolog isoform X1				Potri|008G047700.1	97.95	Artha|AT2G39340	44.69
Potra2n8c17035	398.245	-0.152311	0.0622356	0.000405306	0.0128737	Potra001311g11278	leukocyte receptor cluster member 8 homolog isoform X1				Potri|008G047700.1	98.19	Artha|AT2G39340	63.24
Potra2n8c17035	398.245	-0.152311	0.0622356	0.000405306	0.0128737	Potra001311g11278	SAC3 family protein A isoform X1				NA	NA	NA	NA
Potra2n8c17035	398.245	-0.152311	0.0622356	0.000405306	0.0128737	Potra001311g11278	leukocyte receptor cluster member 8 homolog isoform X1				NA	NA	NA	NA
Potra2n8c17035	398.245	-0.152311	0.0622356	0.000405306	0.0128737	Potra001311g11278	SAC3 family protein A isoform X1				NA	NA	NA	NA
Potra2n15c28460	684.958	-0.272044	0.117905	0.000522554	0.0128872	Potra000766g06052	ferric reduction oxidase 8, mitochondrial	GO:0016020|GO:0016491|GO:0055114	membrane|oxidoreductase activity|oxidation-reduction process	Cellular Component|Molecular Function|Biological Process	Potri|015G083200.1	96.4	Artha|AT5G50160	51.36
Potra2n15c28460	684.958	-0.272044	0.117905	0.000522554	0.0128872	Potra000766g06052	ferric reduction oxidase 8, mitochondrial	GO:0016020|GO:0016491|GO:0055114	membrane|oxidoreductase activity|oxidation-reduction process	Cellular Component|Molecular Function|Biological Process	NA	NA	NA	NA
Potra2n15c28460	684.958	-0.272044	0.117905	0.000522554	0.0128872	Potra000766g06052	ferric reduction oxidase 8, mitochondrial	GO:0016020|GO:0016491|GO:0055114	membrane|oxidoreductase activity|oxidation-reduction process	Cellular Component|Molecular Function|Biological Process	NA	NA	NA	NA
Potra2n15c28460	684.958	-0.272044	0.117905	0.000522554	0.0128872	Potra000766g06052	ferric reduction oxidase 8, mitochondrial	GO:0016020|GO:0016491|GO:0055114	membrane|oxidoreductase activity|oxidation-reduction process	Cellular Component|Molecular Function|Biological Process	NA	NA	NA	NA
Potra2n15c28460	684.958	-0.272044	0.117905	0.000522554	0.0128872	Potra000766g06052	ferric reduction oxidase 8, mitochondrial	GO:0016020|GO:0016491|GO:0055114	membrane|oxidoreductase activity|oxidation-reduction process	Cellular Component|Molecular Function|Biological Process	NA	NA	NA	NA
Potra2n15c28460	684.958	-0.272044	0.117905	0.000522554	0.0128872	Potra000766g06052	ferric reduction oxidase 8, mitochondrial	GO:0016020|GO:0016491|GO:0055114	membrane|oxidoreductase activity|oxidation-reduction process	Cellular Component|Molecular Function|Biological Process	NA	NA	NA	NA
Potra2n15c28460	684.958	-0.272044	0.117905	0.000522554	0.0128872	Potra000766g06052	ferric reduction oxidase 8, mitochondrial	GO:0016020|GO:0016491|GO:0055114	membrane|oxidoreductase activity|oxidation-reduction process	Cellular Component|Molecular Function|Biological Process	NA	NA	NA	NA
Potra2n11c22728	395.524	0.131831	0.0572649	0.000605107	0.0131312	Potra000591g04464	universal stress protein PHOS32 isoform X2	GO:0006950	response to stress	Biological Process	Potri|011G125500.1	98.15	Artha|AT1G11360	62.91
Potra2n11c22728	395.524	0.131831	0.0572649	0.000605107	0.0131312	Potra000591g04464	universal stress protein PHOS32 isoform X2	GO:0006950	response to stress	Biological Process	NA	NA	NA	NA
Potra2n11c22728	395.524	0.131831	0.0572649	0.000605107	0.0131312	Potra000591g04464	universal stress protein PHOS32 isoform X2	GO:0006950	response to stress	Biological Process	NA	NA	NA	NA
Potra2n11c22728	395.524	0.131831	0.0572649	0.000605107	0.0131312	Potra000591g04464	universal stress protein PHOS32 isoform X2	GO:0006950	response to stress	Biological Process	NA	NA	NA	NA
Potra2n11c22728	395.524	0.131831	0.0572649	0.000605107	0.0131312	Potra000591g04464	universal stress protein PHOS32 isoform X2	GO:0006950	response to stress	Biological Process	NA	NA	NA	NA
Potra2n11c22728	395.524	0.131831	0.0572649	0.000605107	0.0131312	Potra002174g31673	universal stress protein PHOS32 isoform X2	GO:0006950	response to stress	Biological Process	Potri|001G414800.1	98.29	Artha|AT1G11360	59.15
Potra2n450s35713	109.08	-0.670619	0.253515	0.000240121	0.0131382	NA	NA	NA	NA	NA	NA	NA	NA	NA
Potra2n8c18357	327.639	0.122839	0.048547	0.000337609	0.0131384	Potra009281g26322	AP-1 complex subunit mu-2	GO:0006886|GO:0016192|GO:0030131	intracellular protein transport|vesicle-mediated transport|clathrin adaptor complex	Biological Process|Biological Process|Cellular Component	Potri|010G044700.1	94.29	Artha|AT1G60780	87.14
Potra2n8c18357	327.639	0.122839	0.048547	0.000337609	0.0131384	Potra009281g26322	AP-1 complex subunit mu-2	GO:0006886|GO:0016192|GO:0030131	intracellular protein transport|vesicle-mediated transport|clathrin adaptor complex	Biological Process|Biological Process|Cellular Component	NA	NA	NA	NA
Potra2n8c18425	552.492	0.129178	0.0534019	0.000439181	0.0131384	Potra002221g17086	mitochondrial outer membrane protein porin of 36 kDa	GO:0005741|GO:0008308|GO:0098656	mitochondrial outer membrane|voltage-gated anion channel activity|anion transmembrane transport	Cellular Component|Molecular Function|Biological Process	Potri|008G194900.1	98.73	Artha|AT3G01280	73
Potra2n2c5465	356.865	-0.181537	0.0709002	0.000339657	0.0131557	Potra000434g02340	ubiquitin carboxyl-terminal hydrolase 16-like	GO:0006511|GO:0016579|GO:0036459	ubiquitin-dependent protein catabolic process|protein deubiquitination|thiol-dependent ubiquitinyl hydrolase activity	Biological Process|Biological Process|Molecular Function	Potri|002G104800.1	94.7	Artha|AT4G24560	46.23
Potra2n8c16873	1239.38	-0.175101	0.0731947	0.000491417	0.0132968	Potra002071g16148	UDP-Glycosyltransferase superfamily protein isoform 1	GO:0005768|GO:0005802|GO:0016021|GO:0016757|GO:0048868	endosome|trans-Golgi network|integral component of membrane|transferase activity, transferring glycosyl groups|pollen tube development	Cellular Component|Cellular Component|Cellular Component|Molecular Function|Biological Process	Potri|008G029400.1	96.98	Artha|AT5G04480	61.55
Potra2n8c16873	1239.38	-0.175101	0.0731947	0.000491417	0.0132968	Potra002071g16148	UDP-Glycosyltransferase superfamily protein isoform 2	GO:0005768|GO:0005802|GO:0016021|GO:0016757|GO:0048868	endosome|trans-Golgi network|integral component of membrane|transferase activity, transferring glycosyl groups|pollen tube development	Cellular Component|Cellular Component|Cellular Component|Molecular Function|Biological Process	NA	NA	NA	NA
Potra2n8c16873	1239.38	-0.175101	0.0731947	0.000491417	0.0132968	Potra002071g16148	Glycosyl transferase, family 1	GO:0005768|GO:0005802|GO:0016021|GO:0016757|GO:0048868	endosome|trans-Golgi network|integral component of membrane|transferase activity, transferring glycosyl groups|pollen tube development	Cellular Component|Cellular Component|Cellular Component|Molecular Function|Biological Process	NA	NA	NA	NA
Potra2n8c16873	1239.38	-0.175101	0.0731947	0.000491417	0.0132968	Potra002071g16148	UDP-Glycosyltransferase superfamily protein isoform 1	GO:0005794|GO:0016021|GO:0016757	Golgi apparatus|integral component of membrane|transferase activity, transferring glycosyl groups	Cellular Component|Cellular Component|Molecular Function	NA	NA	NA	NA
Potra2n8c16873	1239.38	-0.175101	0.0731947	0.000491417	0.0132968	Potra002071g16148	UDP-Glycosyltransferase superfamily protein isoform 1	GO:0005794|GO:0016021|GO:0016757	Golgi apparatus|integral component of membrane|transferase activity, transferring glycosyl groups	Cellular Component|Cellular Component|Molecular Function	NA	NA	NA	NA
Potra2n8c16873	1239.38	-0.175101	0.0731947	0.000491417	0.0132968	Potra002071g16148	UDP-Glycosyltransferase superfamily protein isoform 1	GO:0005768|GO:0005802|GO:0016021|GO:0016757|GO:0048868	endosome|trans-Golgi network|integral component of membrane|transferase activity, transferring glycosyl groups|pollen tube development	Cellular Component|Cellular Component|Cellular Component|Molecular Function|Biological Process	NA	NA	NA	NA
Potra2n8c16873	1239.38	-0.175101	0.0731947	0.000491417	0.0132968	Potra002071g16148	UDP-Glycosyltransferase superfamily protein isoform 4	GO:0005768|GO:0005802|GO:0016021|GO:0016757|GO:0048868	endosome|trans-Golgi network|integral component of membrane|transferase activity, transferring glycosyl groups|pollen tube development	Cellular Component|Cellular Component|Cellular Component|Molecular Function|Biological Process	NA	NA	NA	NA
Potra2n8c16873	1239.38	-0.175101	0.0731947	0.000491417	0.0132968	Potra002071g16148	UDP-Glycosyltransferase superfamily protein isoform 4	GO:0005768|GO:0005802|GO:0016021|GO:0016757|GO:0048868	endosome|trans-Golgi network|integral component of membrane|transferase activity, transferring glycosyl groups|pollen tube development	Cellular Component|Cellular Component|Cellular Component|Molecular Function|Biological Process	NA	NA	NA	NA
Potra2n8c16873	1239.38	-0.175101	0.0731947	0.000491417	0.0132968	Potra002071g16148	UDP-Glycosyltransferase superfamily protein isoform 2	GO:0005794|GO:0016021|GO:0016757	Golgi apparatus|integral component of membrane|transferase activity, transferring glycosyl groups	Cellular Component|Cellular Component|Molecular Function	NA	NA	NA	NA
Potra2n8c16873	1239.38	-0.175101	0.0731947	0.000491417	0.0132968	Potra002071g16148	UDP-Glycosyltransferase superfamily protein isoform 1	GO:0005768|GO:0005802|GO:0016021|GO:0016757|GO:0048868	endosome|trans-Golgi network|integral component of membrane|transferase activity, transferring glycosyl groups|pollen tube development	Cellular Component|Cellular Component|Cellular Component|Molecular Function|Biological Process	NA	NA	NA	NA
Potra2n8c16873	1239.38	-0.175101	0.0731947	0.000491417	0.0132968	Potra002071g16148	UDP-Glycosyltransferase superfamily protein isoform 2	GO:0005794|GO:0016021|GO:0016757	Golgi apparatus|integral component of membrane|transferase activity, transferring glycosyl groups	Cellular Component|Cellular Component|Molecular Function	NA	NA	NA	NA
Potra2n15c29158	268.719	-0.124278	0.0494595	0.000347762	0.0132968	Potra000030g00148	GTPase-activating protein GYP7 isoform X2	GO:0005096|GO:0005622|GO:0006886|GO:0012505|GO:0016021|GO:0017137|GO:0031338|GO:0090630	GTPase activator activity|intracellular|intracellular protein transport|endomembrane system|integral component of membrane|Rab GTPase binding|regulation of vesicle fusion|activation of GTPase activity	Molecular Function|Cellular Component|Biological Process|Cellular Component|Cellular Component|Molecular Function|Biological Process|Biological Process	Potri|015G007400.1	98.37	Artha|AT3G49350	66.33
Potra2n15c29158	268.719	-0.124278	0.0494595	0.000347762	0.0132968	Potra000030g00148	GTPase-activating protein gyp7-like isoform X2	GO:0005096|GO:0005622|GO:0006886|GO:0012505|GO:0017137|GO:0031338|GO:0090630	GTPase activator activity|intracellular|intracellular protein transport|endomembrane system|Rab GTPase binding|regulation of vesicle fusion|activation of GTPase activity	Molecular Function|Cellular Component|Biological Process|Cellular Component|Molecular Function|Biological Process|Biological Process	NA	NA	NA	NA
Potra2n4c10419	242.004	-6.31e-05	0.00144297	0.000265204	0.0133013	Potra003073g20678	zinc finger CCCH domain-containing protein 5	GO:0000398|GO:0003723|GO:0046872|GO:0089701	mRNA splicing, via spliceosome|RNA binding|metal ion binding|U2AF	Biological Process|Molecular Function|Molecular Function|Cellular Component	Potri|004G228600.1	94.42	Artha|AT1G10320	69.98
Potra2n4c10419	242.004	-6.31e-05	0.00144297	0.000265204	0.0133013	Potra003073g20678	zinc finger CCCH domain-containing protein 5	GO:0000398|GO:0003723|GO:0046872|GO:0089701	mRNA splicing, via spliceosome|RNA binding|metal ion binding|U2AF	Biological Process|Molecular Function|Molecular Function|Cellular Component	NA	NA	NA	NA
Potra2n5c12086	42.1346	0.83937	0.287917	0.000113996	0.0134589	Potra000757g05968	probable WRKY transcription factor 51	GO:0003700|GO:0006355|GO:0043565	DNA binding transcription factor activity|regulation of transcription, DNA-templated|sequence-specific DNA binding	Molecular Function|Biological Process|Molecular Function	Potri|007G079800.1	94.44	Artha|AT5G64810	43.59
Potra2n5c12086	42.1346	0.83937	0.287917	0.000113996	0.0134589	Potra000757g05968	probable WRKY transcription factor 51	GO:0003700|GO:0006355|GO:0043565	DNA binding transcription factor activity|regulation of transcription, DNA-templated|sequence-specific DNA binding	Molecular Function|Biological Process|Molecular Function	NA	NA	NA	NA
Potra2n5c12086	42.1346	0.83937	0.287917	0.000113996	0.0134589	Potra001884g15002	probable WRKY transcription factor 51	GO:0003700|GO:0006355|GO:0043565	DNA binding transcription factor activity|regulation of transcription, DNA-templated|sequence-specific DNA binding	Molecular Function|Biological Process|Molecular Function	Potri|005G085200.1	96.12	Artha|AT5G64810	48.13
Potra2n9c19266	247.958	0.155869	0.0642959	0.000435445	0.0134653	Potra002272g17428	DNA-directed RNA polymerases II, IV and V subunit 3	GO:0003677|GO:0003899|GO:0006351|GO:0046983	DNA binding|DNA-directed 5'-3' RNA polymerase activity|transcription, DNA-templated|protein dimerization activity	Molecular Function|Molecular Function|Biological Process|Molecular Function	Potri|009G097600.1	95.98	Artha|AT2G15430	82.66
Potra2n9c19266	247.958	0.155869	0.0642959	0.000435445	0.0134653	Potra002272g17428	DNA-directed RNA polymerases II, IV and V subunit 3	GO:0003677|GO:0003899|GO:0006351|GO:0046983	DNA binding|DNA-directed 5'-3' RNA polymerase activity|transcription, DNA-templated|protein dimerization activity	Molecular Function|Molecular Function|Biological Process|Molecular Function	NA	NA	NA	NA
Potra2n10c22080	14.8108	-0.537405	0.178671	8.57e-05	0.0137092	Potra002305g17580	hydroxyproline O-galactosyltransferase GALT4-like isoform X1	GO:0006486|GO:0008378|GO:0016020|GO:0030246	protein glycosylation|galactosyltransferase activity|membrane|carbohydrate binding	Biological Process|Molecular Function|Cellular Component|Molecular Function	Potri|010G040400.1	99.36	Artha|AT5G62620	65.39
Potra2n8c16741	39.3251	0.332791	0.115555	0.000128996	0.0137092	NA	NA	NA	NA	NA	NA	NA	NA	NA
Potra2n6c14225	339.564	-0.270528	0.111374	0.000424312	0.0138095	NA	NA	NA	NA	NA	NA	NA	NA	NA
Potra2n18c32749	371.688	0.124015	0.0497813	0.000367291	0.0138095	Potra001219g10535	Transcription initiation factor TFIID subunit taf73	GO:0000276|GO:0015078|GO:0015986	mitochondrial proton-transporting ATP synthase complex, coupling factor F(o)|hydrogen ion transmembrane transporter activity|ATP synthesis coupled proton transport	Cellular Component|Molecular Function|Biological Process	Potri|018G055700.1	100	Artha|AT4G26210	80.17
Potra2n18c32749	371.688	0.124015	0.0497813	0.000367291	0.0138095	Potra001219g10535	Transcription initiation factor TFIID subunit taf73	GO:0000276|GO:0015078|GO:0015986	mitochondrial proton-transporting ATP synthase complex, coupling factor F(o)|hydrogen ion transmembrane transporter activity|ATP synthesis coupled proton transport	Cellular Component|Molecular Function|Biological Process	NA	NA	NA	NA
Potra2n18c32749	371.688	0.124015	0.0497813	0.000367291	0.0138095	Potra002318g35030	Mitochondrial ATP synthase subunit G protein	GO:0000276|GO:0015078|GO:0015986	mitochondrial proton-transporting ATP synthase complex, coupling factor F(o)|hydrogen ion transmembrane transporter activity|ATP synthesis coupled proton transport	Cellular Component|Molecular Function|Biological Process	Potri|006G232000.1	98.36	Artha|AT4G29480	83.47
Potra2n13c25666	410.137	-0.196341	0.0889433	0.000661885	0.0138527	NA	NA	NA	NA	NA	NA	NA	NA	NA
Potra2n2c6340	251.654	0.18249	0.0734302	0.000373923	0.0138527	Potra002970g20423	NADH dehydrogenase [ubiquinone] 1 beta subcomplex subunit 2	GO:0016021	integral component of membrane	Cellular Component	Potri|002G012700.1	98	Artha|AT1G76200	83.33
Potra2n2c6340	251.654	0.18249	0.0734302	0.000373923	0.0138527	Potra002970g20423	NADH dehydrogenase [ubiquinone] 1 beta subcomplex subunit 2	GO:0016021	integral component of membrane	Cellular Component	NA	NA	NA	NA
Potra2n2c6340	251.654	0.18249	0.0734302	0.000373923	0.0138527	Potra002970g20423	NADH dehydrogenase [ubiquinone] 1 beta subcomplex subunit 2	GO:0016021	integral component of membrane	Cellular Component	NA	NA	NA	NA
Potra2n2c6340	251.654	0.18249	0.0734302	0.000373923	0.0138527	Potra001938g15348	NADH dehydrogenase [ubiquinone] 1 beta subcomplex subunit 2	GO:0016021	integral component of membrane	Cellular Component	Potri|005G248600.1	97.06	Artha|AT1G76200	81.63
Potra2n2c6340	251.654	0.18249	0.0734302	0.000373923	0.0138527	Potra001938g15348	NADH dehydrogenase [ubiquinone] 1 beta subcomplex subunit 2	GO:0016021	integral component of membrane	Cellular Component	NA	NA	NA	NA
Potra2n2c6340	251.654	0.18249	0.0734302	0.000373923	0.0138527	Potra001938g15348	NADH dehydrogenase [ubiquinone] 1 beta subcomplex subunit 2	GO:0016021	integral component of membrane	Cellular Component	NA	NA	NA	NA
Potra2n10c22150	15.216	-0.534868	0.184717	0.000122593	0.0138712	Potra003364g21456	PREDICTED: uncharacterized protein LOC105117158	GO:0016021	integral component of membrane	Cellular Component	Potri|010G030900.1	98.17	Artha|AT3G06150	61.17
Potra2n3c7751	141.315	-0.214156	0.0805605	0.000242228	0.0138712	Potra000163g00599	hypothetical protein POPTR_0003s08450g	GO:0016021	integral component of membrane	Cellular Component	Potri|003G086200.1	99.41	Artha|AT5G47020	70.65
Potra2n6c13086	1518.46	-0.190529	0.0808186	0.000526843	0.0138712	Potra002914g20296	cellulose synthase A catalytic subunit 1 [UDP-forming]	GO:0016020|GO:0016760|GO:0030244	membrane|cellulose synthase (UDP-forming) activity|cellulose biosynthetic process	Cellular Component|Molecular Function|Biological Process	Potri|006G251900.1	99.45	Artha|AT4G32410	86.81
Potra2n6c13086	1518.46	-0.190529	0.0808186	0.000526843	0.0138712	Potra002914g20296	cellulose synthase A catalytic subunit 1 [UDP-forming]	GO:0016020|GO:0016760|GO:0030244	membrane|cellulose synthase (UDP-forming) activity|cellulose biosynthetic process	Cellular Component|Molecular Function|Biological Process	NA	NA	NA	NA
Potra2n6c13086	1518.46	-0.190529	0.0808186	0.000526843	0.0138712	Potra002914g20296	cellulose synthase A catalytic subunit 1 [UDP-forming]	GO:0016020|GO:0016760|GO:0030244	membrane|cellulose synthase (UDP-forming) activity|cellulose biosynthetic process	Cellular Component|Molecular Function|Biological Process	NA	NA	NA	NA
Potra2n8c16724	2957.22	-0.134211	0.0579624	0.000485325	0.0139261	NA	NA	NA	NA	NA	NA	NA	NA	NA
Potra2n19c33270	174.728	0.15896	0.0641198	0.00038083	0.0139324	NA	NA	NA	NA	NA	NA	NA	NA	NA
Potra2n1c2050	227.078	0.180469	0.0732731	0.00039448	0.0139754	NA	NA	NA	NA	NA	NA	NA	NA	NA
Potra2n3c7318	547.257	0.136579	0.057632	0.00049105	0.0140055	NA	NA	NA	NA	NA	NA	NA	NA	NA
Potra2n14c27259	178.85	0.152114	0.0588311	0.000290712	0.0140055	NA	NA	NA	NA	NA	NA	NA	NA	NA
Potra2n1c1718	50.1664	0.264317	0.0940556	0.000153373	0.0140055	Potra174277g27707	hypothetical protein POPTR_0001s20460g				Potri|001G197700.1	99.14	Artha|AT2G19460	45.83
Potra2n1c1718	50.1664	0.264317	0.0940556	0.000153373	0.0140055	Potra174277g27707	hypothetical protein POPTR_0001s20460g				NA	NA	NA	NA
Potra2n1c1718	50.1664	0.264317	0.0940556	0.000153373	0.0140055	Potra002497g18867	hypothetical protein POPTR_0006s24240g				Potri|006G225900.1	95.38	Artha|AT5G11970	49.23
Potra2n1c1718	50.1664	0.264317	0.0940556	0.000153373	0.0140055	Potra002497g18867	hypothetical protein POPTR_0006s24240g				NA	NA	NA	NA
Potra2n10c21100	1388.92	-0.137628	0.0587274	0.000545014	0.0140839	Potra001163g10094	beta-glucosidase-like SFR2, chloroplastic	GO:0004553|GO:0005975	hydrolase activity, hydrolyzing O-glycosyl compounds|carbohydrate metabolic process	Molecular Function|Biological Process	Potri|010G149500.1	97.35	Artha|AT3G06510	61.16
Potra2n10c21100	1388.92	-0.137628	0.0587274	0.000545014	0.0140839	Potra001163g10094	beta-glucosidase-like SFR2, chloroplastic	GO:0004553|GO:0005975	hydrolase activity, hydrolyzing O-glycosyl compounds|carbohydrate metabolic process	Molecular Function|Biological Process	NA	NA	NA	NA
Potra2n10c21100	1388.92	-0.137628	0.0587274	0.000545014	0.0140839	Potra001163g10094	beta-glucosidase-like SFR2, chloroplastic	GO:0004553|GO:0005975	hydrolase activity, hydrolyzing O-glycosyl compounds|carbohydrate metabolic process	Molecular Function|Biological Process	NA	NA	NA	NA
Potra2n10c21100	1388.92	-0.137628	0.0587274	0.000545014	0.0140839	Potra001163g10094	beta-glucosidase-like SFR2, chloroplastic	GO:0004553|GO:0005975	hydrolase activity, hydrolyzing O-glycosyl compounds|carbohydrate metabolic process	Molecular Function|Biological Process	NA	NA	NA	NA
Potra2n10c21100	1388.92	-0.137628	0.0587274	0.000545014	0.0140839	Potra001163g10094	beta-glucosidase-like SFR2, chloroplastic	GO:0004553|GO:0005975	hydrolase activity, hydrolyzing O-glycosyl compounds|carbohydrate metabolic process	Molecular Function|Biological Process	NA	NA	NA	NA
Potra2n562s35969	234.11	0.224917	0.0912326	0.00039356	0.0141986	Potra000574g04266	malate dehydrogenase, mitochondrial	GO:0005975|GO:0006099|GO:0006108|GO:0030060	carbohydrate metabolic process|tricarboxylic acid cycle|malate metabolic process|L-malate dehydrogenase activity	Biological Process|Biological Process|Biological Process|Molecular Function	Potri|001G376500.1	98.84	Artha|AT1G53240	82.56
Potra2n562s35969	234.11	0.224917	0.0912326	0.00039356	0.0141986	Potra000574g04266	malate dehydrogenase, mitochondrial	GO:0005975|GO:0006099|GO:0006108|GO:0030060	carbohydrate metabolic process|tricarboxylic acid cycle|malate metabolic process|L-malate dehydrogenase activity	Biological Process|Biological Process|Biological Process|Molecular Function	NA	NA	NA	NA
Potra2n562s35969	234.11	0.224917	0.0912326	0.00039356	0.0141986	Potra000574g04266	malate dehydrogenase, mitochondrial	GO:0005975|GO:0006099|GO:0006108|GO:0030060	carbohydrate metabolic process|tricarboxylic acid cycle|malate metabolic process|L-malate dehydrogenase activity	Biological Process|Biological Process|Biological Process|Molecular Function	NA	NA	NA	NA
Potra2n2c5523	844.949	-0.179818	0.0747302	0.00048062	0.0142263	Potra000891g07194	probable pectin methyltransferase QUA2	GO:0008168	methyltransferase activity	Molecular Function	Potri|002G098000.1	97.97	Artha|AT1G78240	73.81
Potra2n2c5523	844.949	-0.179818	0.0747302	0.00048062	0.0142263	Potra000891g07194	probable pectin methyltransferase QUA2	GO:0008168	methyltransferase activity	Molecular Function	NA	NA	NA	NA
Potra2n2c5523	844.949	-0.179818	0.0747302	0.00048062	0.0142263	Potra000891g07194	probable pectin methyltransferase QUA2	GO:0008168	methyltransferase activity	Molecular Function	NA	NA	NA	NA
Potra2n2c5523	844.949	-0.179818	0.0747302	0.00048062	0.0142263	Potra000891g07194	probable pectin methyltransferase QUA2	GO:0008168	methyltransferase activity	Molecular Function	NA	NA	NA	NA
Potra2n2c5523	844.949	-0.179818	0.0747302	0.00048062	0.0142263	Potra000891g07194	probable pectin methyltransferase QUA2	GO:0008168	methyltransferase activity	Molecular Function	NA	NA	NA	NA
Potra2n2c5523	844.949	-0.179818	0.0747302	0.00048062	0.0142263	Potra000891g07194	probable pectin methyltransferase QUA2	GO:0008168	methyltransferase activity	Molecular Function	NA	NA	NA	NA
Potra2n2c5523	844.949	-0.179818	0.0747302	0.00048062	0.0142263	Potra000891g07194	probable pectin methyltransferase QUA2	GO:0008168	methyltransferase activity	Molecular Function	NA	NA	NA	NA
Potra2n2c5523	844.949	-0.179818	0.0747302	0.00048062	0.0142263	Potra000891g07194	probable pectin methyltransferase QUA2	GO:0008168	methyltransferase activity	Molecular Function	NA	NA	NA	NA
Potra2n2c5523	844.949	-0.179818	0.0747302	0.00048062	0.0142263	Potra002346g17910	probable pectin methyltransferase QUA2	GO:0008168	methyltransferase activity	Molecular Function	Potri|005G163900.1	99.16	Artha|AT1G78240	72.58
Potra2n2c5523	844.949	-0.179818	0.0747302	0.00048062	0.0142263	Potra002346g17910	probable pectin methyltransferase QUA2	GO:0008168	methyltransferase activity	Molecular Function	NA	NA	NA	NA
Potra2n2c5523	844.949	-0.179818	0.0747302	0.00048062	0.0142263	Potra002346g17910	probable pectin methyltransferase QUA2	GO:0008168	methyltransferase activity	Molecular Function	NA	NA	NA	NA
Potra2n2c5523	844.949	-0.179818	0.0747302	0.00048062	0.0142263	Potra002346g17910	probable pectin methyltransferase QUA2	GO:0008168	methyltransferase activity	Molecular Function	NA	NA	NA	NA
Potra2n2c5523	844.949	-0.179818	0.0747302	0.00048062	0.0142263	Potra002346g17910	probable pectin methyltransferase QUA2	GO:0008168	methyltransferase activity	Molecular Function	NA	NA	NA	NA
Potra2n2c5523	844.949	-0.179818	0.0747302	0.00048062	0.0142263	Potra002346g17910	probable pectin methyltransferase QUA2	GO:0008168	methyltransferase activity	Molecular Function	NA	NA	NA	NA
Potra2n2c5523	844.949	-0.179818	0.0747302	0.00048062	0.0142263	Potra002346g17910	probable pectin methyltransferase QUA2	GO:0008168	methyltransferase activity	Molecular Function	NA	NA	NA	NA
Potra2n2c5523	844.949	-0.179818	0.0747302	0.00048062	0.0142263	Potra002346g17910	probable pectin methyltransferase QUA2	GO:0008168	methyltransferase activity	Molecular Function	NA	NA	NA	NA
Potra2n2c5523	844.949	-0.179818	0.0747302	0.00048062	0.0142263	Potra002346g17910	probable pectin methyltransferase QUA2	GO:0008168	methyltransferase activity	Molecular Function	NA	NA	NA	NA
Potra2n2c5523	844.949	-0.179818	0.0747302	0.00048062	0.0142263	Potra002346g17910	probable pectin methyltransferase QUA2	GO:0008168	methyltransferase activity	Molecular Function	NA	NA	NA	NA
Potra2n17c31110	429.471	-5.49e-05	0.00144286	0.000618053	0.0142263	Potra175325g27791	protein RIK isoform X1	GO:0003723|GO:0005634	RNA binding|nucleus	Molecular Function|Cellular Component	Potri|017G093600.1	97.72	Artha|AT3G29390	51.16
Potra2n17c31110	429.471	-5.49e-05	0.00144286	0.000618053	0.0142263	Potra175325g27791	protein RIK isoform X1	GO:0003723|GO:0005634	RNA binding|nucleus	Molecular Function|Cellular Component	NA	NA	NA	NA
Potra2n17c31110	429.471	-5.49e-05	0.00144286	0.000618053	0.0142263	Potra175325g27791	protein RIK isoform X1	GO:0003723|GO:0005634	RNA binding|nucleus	Molecular Function|Cellular Component	NA	NA	NA	NA
Potra2n17c31110	429.471	-5.49e-05	0.00144286	0.000618053	0.0142263	Potra175325g27791	protein RIK isoform X2	GO:0003723|GO:0005634	RNA binding|nucleus	Molecular Function|Cellular Component	NA	NA	NA	NA
Potra2n17c31110	429.471	-5.49e-05	0.00144286	0.000618053	0.0142263	Potra175325g27791	protein RIK isoform X2	GO:0003723|GO:0005634	RNA binding|nucleus	Molecular Function|Cellular Component	NA	NA	NA	NA
Potra2n17c31110	429.471	-5.49e-05	0.00144286	0.000618053	0.0142263	Potra175325g27791	protein RIK isoform X2	GO:0003723|GO:0005634	RNA binding|nucleus	Molecular Function|Cellular Component	NA	NA	NA	NA
Potra2n4c9888	1043.93	0.248945	0.10609	0.000533733	0.0144552	NA	NA	NA	NA	NA	NA	NA	NA	NA
Potra2n7c16068	63.1056	0.571956	0.20474	0.000165211	0.0144552	Potra000572g04233	NAC domain-containing protein 21/22	GO:0003677|GO:0006355	DNA binding|regulation of transcription, DNA-templated	Molecular Function|Biological Process	Potri|005G098200.1	96.72	Artha|AT1G56010	57.05
Potra2n7c16068	63.1056	0.571956	0.20474	0.000165211	0.0144552	Potra000572g04233	NAC domain-containing protein 21/22	GO:0003677|GO:0006355	DNA binding|regulation of transcription, DNA-templated	Molecular Function|Biological Process	NA	NA	NA	NA
Potra2n7c16068	63.1056	0.571956	0.20474	0.000165211	0.0144552	Potra003095g20728	NAC domain-containing protein 21/22	GO:0003677|GO:0006355	DNA binding|regulation of transcription, DNA-templated	Molecular Function|Biological Process	Potri|007G065400.1	97.06	Artha|AT1G56010	59.87
Potra2n7c16068	63.1056	0.571956	0.20474	0.000165211	0.0144552	Potra003095g20728	NAC domain-containing protein 21/22	GO:0003677|GO:0006355	DNA binding|regulation of transcription, DNA-templated	Molecular Function|Biological Process	NA	NA	NA	NA
Potra2n1c2325	409.341	0.14976	0.0617971	0.000476754	0.0145575	Potra001086g09429	60S ribosomal protein L31	GO:0003735|GO:0005840|GO:0006412	structural constituent of ribosome|ribosome|translation	Molecular Function|Cellular Component|Biological Process	Potri|001G269600.1	81.21	Artha|AT2G19740	65.73
Potra2n1c2325	409.341	0.14976	0.0617971	0.000476754	0.0145575	Potra001086g09429	60S ribosomal protein L31	GO:0003735|GO:0005840|GO:0006412	structural constituent of ribosome|ribosome|translation	Molecular Function|Cellular Component|Biological Process	NA	NA	NA	NA
Potra2n18c31991	894.332	0.130769	0.0551974	0.000540316	0.0145669	Potra000754g05941	proteasome subunit beta type-6	GO:0004298|GO:0005839|GO:0051603	threonine-type endopeptidase activity|proteasome core complex|proteolysis involved in cellular protein catabolic process	Molecular Function|Cellular Component|Biological Process	Potri|018G145900.1	96.92	Artha|AT4G31300	86.63
Potra2n8c17063	236.091	-0.181775	0.0742469	0.000410643	0.0145792	NA	NA	NA	NA	NA	NA	NA	NA	NA
Potra2n15c28149	367.267	-0.131149	0.0534855	0.000405301	0.0146303	NA	NA	NA	NA	NA	NA	NA	NA	NA
Potra2n450s35710	15.6975	-1.09568	0.385945	0.000137012	0.0146696	Potra000765g06050	G-type lectin S-receptor-like serine/threonine-protein kinase CES101	GO:0004672|GO:0006468	protein kinase activity|protein phosphorylation	Molecular Function|Biological Process	Potri|T097800.1	87.5	Artha|AT4G03230	53.33
Potra2n450s35710	15.6975	-1.09568	0.385945	0.000137012	0.0146696	Potra003305g35488	G-type lectin S-receptor-like serine/threonine-protein kinase CES101	GO:0004674	protein serine/threonine kinase activity	Molecular Function	Potri|T097800.1	93.67	Artha|AT1G11350	44.58
Potra2n8c16705	21.4508	-0.870845	0.305326	0.000135452	0.0146696	NA	NA	NA	NA	NA	NA	NA	NA	NA
Potra2n4c9403	62.1073	-0.403096	0.14471	0.000167117	0.0146696	Potra001056g09039	protein trichome birefringence-like 19	GO:0005794|GO:0016021|GO:0016413|GO:0071554	Golgi apparatus|integral component of membrane|O-acetyltransferase activity|cell wall organization or biogenesis	Cellular Component|Cellular Component|Molecular Function|Biological Process	Potri|004G105600.1	97.77	Artha|AT5G15900	49.64
Potra2n4c9403	62.1073	-0.403096	0.14471	0.000167117	0.0146696	Potra001056g09040	protein trichome birefringence-like 19	GO:0005794|GO:0016021|GO:0016413|GO:0071554	Golgi apparatus|integral component of membrane|O-acetyltransferase activity|cell wall organization or biogenesis	Cellular Component|Cellular Component|Molecular Function|Biological Process	Potri|004G105700.1	97.53	Artha|AT5G15900	62.14
Potra2n12c24507	288.344	-0.393431	0.1619	0.000424586	0.0146696	NA	NA	NA	NA	NA	NA	NA	NA	NA
Potra2n2c5952	86.9116	-0.283744	0.101477	0.000160745	0.0146696	NA	NA	NA	NA	NA	NA	NA	NA	NA
Potra2n8c18336	244.575	-0.255216	0.10422	0.00041908	0.0146696	Potra002368g18045	probable alpha-galactosidase B	GO:0004553|GO:0005975	hydrolase activity, hydrolyzing O-glycosyl compounds|carbohydrate metabolic process	Molecular Function|Biological Process	Potri|008G185300.1	94.83	Artha|AT3G26380	62.91
Potra2n8c18336	244.575	-0.255216	0.10422	0.00041908	0.0146696	Potra002368g18045	probable alpha-galactosidase B	GO:0004553|GO:0005975	hydrolase activity, hydrolyzing O-glycosyl compounds|carbohydrate metabolic process	Molecular Function|Biological Process	NA	NA	NA	NA
Potra2n8c18336	244.575	-0.255216	0.10422	0.00041908	0.0146696	Potra002368g18045	probable alpha-galactosidase B	GO:0004553|GO:0005975	hydrolase activity, hydrolyzing O-glycosyl compounds|carbohydrate metabolic process	Molecular Function|Biological Process	NA	NA	NA	NA
Potra2n8c18336	244.575	-0.255216	0.10422	0.00041908	0.0146696	Potra002368g18045	probable alpha-galactosidase B	GO:0004553|GO:0005975	hydrolase activity, hydrolyzing O-glycosyl compounds|carbohydrate metabolic process	Molecular Function|Biological Process	NA	NA	NA	NA
Potra2n8c18336	244.575	-0.255216	0.10422	0.00041908	0.0146696	Potra002368g18045	probable alpha-galactosidase B	GO:0004553|GO:0005975	hydrolase activity, hydrolyzing O-glycosyl compounds|carbohydrate metabolic process	Molecular Function|Biological Process	NA	NA	NA	NA
Potra2n8c18336	244.575	-0.255216	0.10422	0.00041908	0.0146696	Potra002368g18045	probable alpha-galactosidase B	GO:0004553|GO:0005975	hydrolase activity, hydrolyzing O-glycosyl compounds|carbohydrate metabolic process	Molecular Function|Biological Process	NA	NA	NA	NA
Potra2n8c18336	244.575	-0.255216	0.10422	0.00041908	0.0146696	Potra002368g18045	alpha-galactosidase/alpha-n-acetylgalactosaminidase, putative	GO:0004553|GO:0005975	hydrolase activity, hydrolyzing O-glycosyl compounds|carbohydrate metabolic process	Molecular Function|Biological Process	NA	NA	NA	NA
Potra2n10c22154	63.7505	-0.25388	0.0889381	0.000137424	0.0146696	NA	NA	NA	NA	NA	NA	NA	NA	NA
Potra2n8c16706	186.57	-0.212906	0.082823	0.000296196	0.0146696	Potra000404g01914	U1 small nuclear ribonucleoprotein A-like	GO:0003676	nucleic acid binding	Molecular Function	Potri|008G009400.1	100	Artha|AT3G21215	72.14
Potra2n8c16706	186.57	-0.212906	0.082823	0.000296196	0.0146696	Potra000404g01914	U1 small nuclear ribonucleoprotein A-like	GO:0003676	nucleic acid binding	Molecular Function	NA	NA	NA	NA
Potra2n8c17424	153.934	-0.16897	0.0662769	0.00031816	0.0146696	Potra199996g29462	anaphase-promoting complex subunit 2 isoform X1	GO:0006511|GO:0031625	ubiquitin-dependent protein catabolic process|ubiquitin protein ligase binding	Biological Process|Molecular Function	Potri|008G089600.1	98.85	Artha|AT2G04660	72.22
Potra2n8c17424	153.934	-0.16897	0.0662769	0.00031816	0.0146696	Potra199996g29462	anaphase-promoting complex subunit 2 isoform X1	GO:0006511|GO:0031625	ubiquitin-dependent protein catabolic process|ubiquitin protein ligase binding	Biological Process|Molecular Function	NA	NA	NA	NA
Potra2n8c17424	153.934	-0.16897	0.0662769	0.00031816	0.0146696	Potra199996g29462	anaphase-promoting complex subunit 2 isoform X1	GO:0006511|GO:0031625	ubiquitin-dependent protein catabolic process|ubiquitin protein ligase binding	Biological Process|Molecular Function	NA	NA	NA	NA
Potra2n8c17424	153.934	-0.16897	0.0662769	0.00031816	0.0146696	Potra199996g29462	anaphase-promoting complex subunit 2 isoform X1	GO:0006511|GO:0031625	ubiquitin-dependent protein catabolic process|ubiquitin protein ligase binding	Biological Process|Molecular Function	NA	NA	NA	NA
Potra2n8c17424	153.934	-0.16897	0.0662769	0.00031816	0.0146696	Potra199996g29462	anaphase-promoting complex subunit 2 isoform X1	GO:0006511|GO:0031625	ubiquitin-dependent protein catabolic process|ubiquitin protein ligase binding	Biological Process|Molecular Function	NA	NA	NA	NA
Potra2n8c17424	153.934	-0.16897	0.0662769	0.00031816	0.0146696	Potra199996g29462	anaphase-promoting complex subunit 2 isoform X1	GO:0006511|GO:0031625	ubiquitin-dependent protein catabolic process|ubiquitin protein ligase binding	Biological Process|Molecular Function	NA	NA	NA	NA
Potra2n2c5128	629.201	-0.166922	0.0746687	0.000670525	0.0146696	NA	NA	NA	NA	NA	NA	NA	NA	NA
Potra2n16c30274	11.0246	-1.67e-05	0.00144272	0.000136113	0.0146696	NA	NA	NA	NA	NA	NA	NA	NA	NA
Potra2n8c18263	481.119	0.102392	0.0467081	0.000751988	0.0146696	Potra003747g22669	proteasome subunit beta type-5	GO:0004298|GO:0005839|GO:0051603	threonine-type endopeptidase activity|proteasome core complex|proteolysis involved in cellular protein catabolic process	Molecular Function|Cellular Component|Biological Process	Potri|008G177000.1	98.9	Artha|AT3G26340	84.59
Potra2n8c18263	481.119	0.102392	0.0467081	0.000751988	0.0146696	Potra003747g22669	proteasome subunit beta type-5	GO:0004298|GO:0005839|GO:0051603	threonine-type endopeptidase activity|proteasome core complex|proteolysis involved in cellular protein catabolic process	Molecular Function|Cellular Component|Biological Process	NA	NA	NA	NA
Potra2n8c18263	481.119	0.102392	0.0467081	0.000751988	0.0146696	Potra003747g22669	proteasome subunit beta type-5	GO:0004298|GO:0005839|GO:0051603	threonine-type endopeptidase activity|proteasome core complex|proteolysis involved in cellular protein catabolic process	Molecular Function|Cellular Component|Biological Process	NA	NA	NA	NA
Potra2n8c18263	481.119	0.102392	0.0467081	0.000751988	0.0146696	Potra003747g22669	proteasome subunit beta type-5	GO:0004298|GO:0005839|GO:0051603	threonine-type endopeptidase activity|proteasome core complex|proteolysis involved in cellular protein catabolic process	Molecular Function|Cellular Component|Biological Process	NA	NA	NA	NA
Potra2n8c18263	481.119	0.102392	0.0467081	0.000751988	0.0146696	Potra003747g22669	proteasome subunit beta type-5	GO:0004298|GO:0005839|GO:0051603	threonine-type endopeptidase activity|proteasome core complex|proteolysis involved in cellular protein catabolic process	Molecular Function|Cellular Component|Biological Process	NA	NA	NA	NA
Potra2n15c28141	1024.95	0.118889	0.0517811	0.000597941	0.0146696	NA	NA	NA	NA	NA	NA	NA	NA	NA
Potra2n12c24137	967.149	0.127164	0.0548161	0.000560582	0.0146696	Potra000623g04732	guanine nucleotide-binding protein subunit beta-like protein	GO:0005515	protein binding	Molecular Function	Potri|012G049600.1	99.39	Artha|AT1G18080	85.28
[truncated: 2,442 more rows]

## Sheet: DE Top 30 by adj p-value
Gene.Potra.v2.2	Base.Mean	log2.Fold.Change	Adjusted.p	Gene.Potra.v1.1	Gene.Description	Annotation.GO.ID	Annotation.GO.Term	Annotation.GO.Category	Gene.Potri.v3	Percent.ID	Gene.AT	Percent.ID
[truncated: 35 more rows]

## Sheet: ALL GO Enrichments
go.def	go.id	go.mpat	go.mt	go.name	go.namespace	go.npat	go.nt	go.padj	go.pval
[truncated: 40 more rows]

## Sheet: Cluster GO Enrichments
cluster	def	id	mpat	mt	name	namespace	npat	nt	padj	pval
[truncated: 78 more rows]

## Sheet: EC1_67_DNA-RNA_processing
Gene.Potra.v2.2	MEM.SHIP	Gene.Potra.v1.1	Transcript.Potra.v1.1	Gene.Description	Base.Mean	log2.Fold.Change	lfc.SE	pvalue	Adjusted.p	Annotation.GO.ID	Annotation.GO.Term	Annotation.GO.Category	Gene.Potri.v3	Gene.AT	Percent_ID.2
[truncated: 282 more rows]

[truncated: 12 more sheets: EC2_41_Photosynthesis, C3_53_Growth_defense_sugar_meta, C4_69_Phenylpropanoid_biosynth, EC5_89_Protein_syn_catab, C6_62_Enzymes, EC7_119_Protein_trans_syn_enzym, EC8_34_Tetrapyrrole_biosynth, C9_58_Growth, C10_52_Growth, EC11_128_Secondary_metab_reg, EC12_94_RNA-ribo_Protein_synth, C13_44_Regulation_biosynthesis]
